# Supplementary material for: Comparative analysis of protein expression between oesophageal adenocarcinoma and normal adjacent tissue
Source: PLoS One. 2025 Mar 12;20(3):e0318572. doi: 10.1371/journal.pone.0318572 (PMC11902292; doi:10.1371/journal.pone.0318572)
Supplement: S1 Table — (CSV) [file pone.0318572.s001.csv]

anonymised_donor_id	age_at_diagnosis	sex	location_of_tumour	treatment_modality
EN-181-11	64	Male	Gastro-Oesophageal junction (Siewert II)	Surgery
EN-216-11	74	Male	Lower Oesophagus	Surgery
EN-430-11	78	Male	Lower Oesophagus	Chemotherapy + Surgery
EN-454-11	81	Male	Gastro-Oesophageal junction (Siewert II)	Surgery
EN-711-16	68	Male	Lower Oesophagus	Chemotherapy + Surgery
EN-716-11	66	Male	Lower Oesophagus	Chemotherapy + Surgery
EN-797-18	60	Male	Lower Oesophagus	Chemotherapy + Surgery
