# Supplementary material for: Comparative analysis of protein expression between oesophageal adenocarcinoma and normal adjacent tissue
Source: PLoS One. 2025 Mar 12;20(3):e0318572. doi: 10.1371/journal.pone.0318572 (PMC11902292; doi:10.1371/journal.pone.0318572)
Supplement: S2 Table — (CSV) [file pone.0318572.s002.csv]

protein	gene	EN-181-11_T	EN-216-11_T	EN-430-11_T	EN-454-11_T	EN-711-16_T	EN-716-11_T	EN-797-18_T	EN-181-11_N	EN-216-11_N	EN-430-11_N	EN-454-11_N	EN-711-16_N	EN-716-11_N	EN-797-18_N
HNRPM	HNRNPM	284200000	242120000	101090000	92040000	787910000	600010000	907890000	146410000	112630000	71781000	61266000	312710000	121700000	128390000
MYOF	MYOF	37507000	59114000	60134000	13040000	576060000	608490000	200250000	11805000	26874000	49740000	10226000	154110000	169060000	45356000
CO1A1	COL1A1	16636000	684980	37872	112260	24914000	15022000	48435000	NA	637980	2284700	529950	9058500	16082000	3030700
RRBP1	RRBP1	95560000	266040000	285220000	107020000	1063100000	629460000	511430000	19890000	40208000	36616000	26284000	118540000	93174000	44198000
HYOU1	HYOU1	264890000	203340000	348660000	101970000	574700000	584870000	532410000	36191000	67353000	104720000	74161000	114630000	90096000	93838000
COPA	COPA	132500000	99789000	121440000	98454000	646480000	655510000	225650000	28701000	52407000	49211000	40336000	153340000	158110000	108640000
CH60	HSPD1	2071900000	1580600000	3618600000	1837700000	4673800000	4468400000	6982800000	500160000	539480000	533040000	512160000	1574400000	1354600000	744480000
VIGLN	HDLBP	123320000	119080000	127360000	73779000	407950000	396930000	474960000	75476000	57245000	30110000	64158000	140880000	95458000	84026000
ENPL	HSP90B1	1095700000	1641500000	1801500000	681090000	5128900000	3634800000	4001200000	340930000	490460000	467320000	474080000	1559600000	959910000	381410000
SYAC	AARS1	234730000	243670000	182220000	131250000	513060000	1273000000	181550000	63416000	81797000	40381000	61885000	91188000	175790000	69263000
HNRPU	HNRNPU	625000000	991070000	1675600000	465510000	2265400000	2111600000	1556900000	175720000	452740000	191380000	172550000	590270000	332370000	199650000
HNRPL	HNRNPL	336670000	305970000	565200000	113710000	1592700000	1267700000	1466000000	67113000	88227000	49482000	38147000	332500000	398390000	232690000
SND1	SND1	161580000	520080000	967460000	226750000	1064900000	550330000	553790000	79236000	117100000	125150000	116470000	183470000	208710000	88589000
COPB	COPB1	142470000	159550000	424380000	106330000	691730000	624330000	483740000	38982000	58475000	56035000	74379000	223550000	252750000	53582000
COPG1	COPG1	120710000	146020000	94960000	82834000	627950000	574050000	276300000	16582000	29307000	41066000	76986000	162520000	172710000	57083000
PDIA3	PDIA3	2754800000	3132100000	4198300000	1144100000	8269200000	6914600000	4165300000	390410000	788770000	638280000	750170000	1624900000	1797000000	1303200000
IQGA2	IQGAP2	16598000	34144000	4183000	10973000	100070000	69949000	7950000	1168000	2301900	318030	776050	8119100	19969000	1668700
BIP	HSPA5	1464100000	2316400000	878990000	1061800000	5163800000	4158500000	4148800000	276500000	450240000	496590000	345610000	1609900000	964320000	478390000
PARP1	PARP1	125920000	141950000	76355000	55463000	408080000	201830000	242980000	18015000	44898000	62080000	37511000	93427000	77853000	33321000
DHX9	DHX9	222030000	156390000	375090000	77444000	803580000	824830000	802620000	29987000	69361000	49481000	49542000	168420000	97689000	81230000
GANAB	GANAB	284380000	501720000	742420000	161630000	2258400000	1747200000	1157900000	160220000	195990000	218500000	133750000	638750000	624910000	206420000
TRFL	LTF	204280000	1845900000	1472500000	189640000	749820000	789660000	379490000	227590000	227850000	147420000	224140000	229210000	70323000	48285000
PDIA4	PDIA4	406400000	763760000	783650000	241830000	2025800000	1424400000	899390000	62850000	84551000	111270000	92881000	291840000	95175000	116940000
SF3B3	SF3B3	124970000	134610000	475800000	62246000	198880000	298420000	226950000	24750000	44088000	76288000	23081000	75613000	28777000	12959000
ILF3	ILF3	230800000	141510000	24213000	68382000	1313800000	907280000	1845500000	31231000	60238000	44802000	25218000	395450000	187560000	122860000
PGM5	PGM5	62736000	27256000	84106000	39681000	427290000	540830000	43606000	253150000	288600000	266510000	262860000	1435900000	1207100000	858890000
U5S1	EFTUD2	86519000	72671000	259340000	47766000	244730000	240870000	195820000	31434000	43511000	51613000	30607000	65892000	31010000	21648000
HS105	HSPH1	174130000	109330000	885150000	125350000	358790000	367770000	647920000	48266000	29021000	62740000	30893000	116520000	137370000	81658000
ANXA4	ANXA4	1182400000	1122300000	3183500000	617260000	3871700000	2989300000	863510000	202590000	225560000	326760000	246550000	406070000	819250000	437380000
AL1A1	ALDH1A1	671330000	635360000	302250000	694860000	6213000000	3216500000	334800000	67339000	144410000	81917000	153380000	519260000	655910000	363290000
TBA1C	TUBA1C	96854000	36202000	39137000	72496000	426580000	359430000	1437000000	91718000	49437000	96598000	77770000	201390000	55880000	87300000
SF3B2	SF3B2	24022000	76774000	10872000	5768200	327870000	368020000	240100000	1865800	9271900	NA	930510	68414000	29910000	25899000
COPB2	COPB2	107150000	242120000	113050000	131850000	554070000	471110000	386790000	68365000	96424000	101630000	88643000	91978000	101200000	50323000
CNN1	CNN1	392390000	135110000	22421000	63015000	3124800000	4821800000	869980000	1985300000	1806600000	1147600000	1795800000	15780000000	6732300000	13341000000
PIGR	PIGR	11348000	669900000	45515000	165560000	67158000	313130000	33242000	37857000	24928000	1069300	21609000	14643000	19126000	20447000
PERM	MPO	144700000	1000900000	121890000	88883000	253590000	318360000	206460000	123590000	49886000	2632500	31468000	21369000	10390000	15175000
GARS	GARS1	375510000	137470000	244570000	121110000	464540000	421200000	248350000	52141000	79785000	78260000	79345000	119970000	101660000	97377000
TBB3	TUBB3	8286700	3249000	59831000	209650	292270000	80934000	168510000	116350	740790	NA	258050	15612000	18009000	20579000
AT2B1	ATP2B1	1570200	8855200	NA	14145000	16950000	11654000	11886000	2389000	2566600	4164900	2003800	2687700	1304900	2250800
STAT1	STAT1	276680000	373480000	161280000	89989000	496520000	474780000	608830000	66916000	70685000	73427000	46109000	204570000	94102000	61985000
MBB1A	MYBBP1A	13808000	16137000	63553000	18174000	92898000	55067000	171150000	3672400	4455100	12291000	5411600	24325000	26278000	7705500
UBP7	USP7	95795000	91845000	309400000	53485000	197980000	247170000	80238000	14225000	20469000	40123000	30708000	54143000	73127000	57678000
TENS3	TNS3	16543000	20824000	84770000	7902700	88497000	102100000	49243000	1763500	1266600	6520900	273540	5496200	6397100	5997700
PTBP1	PTBP1	790410000	281690000	2755600000	423480000	1275400000	1532100000	1551100000	202690000	300510000	217480000	222010000	427610000	599160000	303380000
PNPT1	PNPT1	19392000	17014000	94021000	17102000	105980000	94886000	65988000	2420400	10577000	15307000	846910	28093000	18858000	8795400
F120A	FAM120A	27891000	13000000	34805000	29159000	106970000	73191000	62446000	2357400	9062600	14098000	6654600	18785000	10550000	9739900
LAMB1	LAMB1	25036000	17740000	225460000	23655000	57509000	75923000	104630000	8706200	12450000	15111000	5419600	12728000	31021000	7872000
CNDP2	CNDP2	255750000	354820000	273720000	327050000	971750000	1112000000	379500000	88932000	131920000	169500000	126790000	273880000	193500000	169040000
ITAV	ITGAV	50618000	30385000	14624000	8410400	119520000	110440000	98155000	8761400	11205000	8166700	8033900	31401000	17531000	10156000
XRCC6	XRCC6	260260000	342620000	585810000	227480000	856700000	1033700000	926770000	104430000	107070000	145250000	122760000	360930000	209950000	135060000
ERAP1	ERAP1	48790000	127230000	806450000	32623000	273220000	313890000	91336000	60046000	91408000	81619000	37225000	67196000	90119000	40648000
HCFC1	HCFC1	44773000	45456000	4538200	16254000	178530000	188510000	105490000	5041100	7007900	11942000	12447000	64796000	51316000	20471000
LAP2A	TMPO	13739000	1078500	16771000	8177200	47297000	88353000	89577000	2706400	5526600	4991800	5984000	15596000	4098200	3628300
PDS5B	PDS5B	9947300	15339000	86263000	7060300	43360000	22196000	37219000	6747200	6894300	3962900	4169000	6466800	9987800	4046500
GSLG1	GLG1	23163000	82305000	31649000	25493000	166360000	146800000	134220000	8591800	14587000	2943700	14759000	35895000	47969000	39374000
NU133	NUP133	19723000	4019000	122360000	8627000	54990000	96670000	78099000	4301200	2077700	1018700	2694300	37680000	26369000	22935000
MATR3	MATR3	326290000	108900000	584810000	90821000	552840000	614520000	593830000	47322000	82195000	31057000	36130000	140560000	152290000	68919000
CATD	CTSD	708360000	2729900000	6125600000	406610000	3010700000	2524500000	1191900000	228500000	248260000	317830000	189490000	603610000	541780000	317440000
ITA6	ITGA6	73597000	69880000	192490000	20454000	129860000	76877000	97630000	17261000	22616000	55671000	7116300	44304000	17721000	17112000
RPN1	RPN1	338420000	513410000	501490000	146320000	884650000	884530000	895760000	92932000	116580000	165490000	119980000	261000000	225510000	131960000
NUCL	NCL	1193800000	1060300000	1969700000	582840000	1244500000	1069500000	2714200000	292280000	377130000	336430000	319490000	599480000	211230000	178720000
TRIPC	TRIP12	718830	4590500	48778000	4283100	29212000	37704000	56952000	2570400	1162400	3167500	3705200	14251000	20965000	8815900
K2C7	KRT7	108590000	316490000	14765000	18422000	487850000	1195100000	44239000	50218000	82594000	54269000	27848000	15429000	7870600	69122000
DHX15	DHX15	89691000	111800000	403410000	98704000	202850000	218230000	131680000	40364000	25712000	19088000	55081000	48896000	49633000	27436000
PTPRC	PTPRC	39469000	178830000	29009000	15922000	143030000	162000000	89454000	25937000	34419000	19609000	20958000	71785000	10564000	12672000
HNRPR	HNRNPR	322010000	311500000	130940000	173150000	826280000	921790000	712780000	86640000	126710000	108010000	90048000	240650000	161470000	95913000
SERPH	SERPINH1	342290000	96992000	458930000	111590000	1278800000	1535900000	1997800000	22852000	28316000	16647000	16784000	84861000	210720000	51155000
ADH1B	ADH1B	173030000	136950000	9327500	54509000	1394200000	308570000	457770000	985500000	930510000	122100000	443610000	3818600000	2930900000	957410000
ABCF1	ABCF1	53901000	45764000	49179000	16317000	92447000	102480000	149670000	21368000	7920300	13372000	7675900	41302000	23147000	17871000
SMHD1	SMCHD1	18472000	13890000	3831600	10660000	16479000	34122000	15077000	1664200	2484900	1812500	1801900	3680400	5614400	1503200
TFR1	TFRC	135440000	96803000	255690000	56744000	179810000	249600000	229160000	19495000	16922000	49069000	17953000	48698000	32061000	11002000
PDIA6	PDIA6	1184300000	1416500000	5738400000	418150000	1743100000	3450100000	2931900000	225940000	323840000	478080000	326640000	728170000	839650000	346960000
ANXA3	ANXA3	153550000	336360000	343960000	137340000	766330000	1080400000	459690000	45786000	67367000	89411000	109780000	124970000	173270000	54578000
EST1	CES1	41497000	80867000	1867200000	36144000	299130000	102830000	158840000	26339000	108520000	65093000	60532000	238020000	287330000	36776000
KCRB	CKB	111960000	149930000	9874600	17383000	1881300000	1735600000	64451000	871140000	962850000	661730000	1279400000	2392500000	7159300000	3594400000
CALR	CALR	2370900000	3267000000	1820200000	1261000000	6501000000	6164400000	8580100000	649060000	771940000	546270000	751850000	1751600000	1956600000	1941100000
CALX	CANX	976060000	483520000	6877600000	589740000	1885500000	1857900000	2477600000	382290000	522320000	554730000	456050000	879370000	611420000	437080000
UBP24	USP24	1754000	2999100	5780500	495050	30532000	9837400	66982000	319160	1444100	3439000	913040	10074000	5266300	2000200
ZCCHV	ZC3HAV1	11219000	11389000	123400000	23641000	126610000	87442000	63975000	9074100	6802900	14822000	7266600	47639000	40902000	10998000
ASSY	ASS1	442980000	252210000	725780000	351860000	819400000	134170000	126430000	61738000	28801000	103340000	42755000	145150000	66532000	110420000
HNRPK	HNRNPK	972030000	757540000	2645600000	613370000	2905900000	2482300000	2154000000	306000000	556150000	402900000	349260000	934770000	860460000	558540000
DDX21	DDX21	51663000	62488000	84631000	18030000	105820000	65673000	108350000	11833000	11850000	5791500	2710800	15642000	21156000	5321600
SART3	SART3	17707000	22846000	54979000	13149000	94214000	104140000	56604000	8294400	9490600	11901000	6991800	19290000	24502000	12350000
HNRPF	HNRNPF	553700000	667740000	698330000	286370000	1287400000	1438800000	809640000	141580000	178260000	149740000	122470000	256180000	245120000	100850000
ADH7	ADH7	3663000	7101100	4635800	4895700	75020000	9517200	617770000	105470000	515990000	136930000	181690000	1378800000	3759100000	748600000
AIFM1	AIFM1	157980000	295200000	589230000	122990000	762970000	541480000	254720000	111480000	149020000	147880000	204930000	105240000	86594000	49552000
SYWC	WARS1	741190000	986130000	183820000	169630000	1092200000	2154300000	677220000	144780000	362070000	83272000	101760000	358930000	483380000	263060000
MA2A1	MAN2A1	24659000	50306000	14290000	16519000	80714000	40085000	72266000	2184800	10166000	10108000	5525200	14853000	26783000	14610000
DDX5	DDX5	109990000	47712000	106030000	72140000	335680000	233590000	647400000	41379000	22599000	49690000	27138000	66557000	37575000	33464000
AL3A1	ALDH3A1	17999000	82184000	13708000	14229000	363320000	100500000	537560000	277400000	742470000	531810000	1244600000	1617700000	3330900000	1503700000
SCMC1	SLC25A24	57929000	119690000	51256000	26732000	481810000	389060000	189080000	21574000	26553000	86232000	19551000	76961000	59533000	29501000
SAE2	UBA2	93650000	70170000	138450000	35928000	298150000	245730000	295970000	17207000	25514000	16737000	19658000	109050000	68493000	43216000
ADAS	AGPS	38165000	24015000	168400000	23827000	41120000	81592000	125190000	6244000	11789000	26367000	14320000	43199000	27055000	22521000
I2BP2	IRF2BP2	1897900	9918300	8806700	8101000	118240000	99363000	110720000	2362400	4460800	2274600	2452100	38617000	NA	10669000
PERE	EPX	117810000	113270000	28095000	19258000	396000000	53767000	143180000	20849000	25561000	17486000	22629000	40447000	13590000	7684100
CORO7	CORO7	61978000	108260000	79590000	19487000	189790000	148750000	80953000	7887300	7224400	29129000	19082000	48427000	55098000	46870000
CCAR2	CCAR2	69960000	75531000	296280000	16748000	166670000	199680000	114480000	21607000	23435000	24519000	19576000	79804000	63114000	44382000
S2513	SLC25A13	34399000	31735000	489860000	101370000	513380000	252560000	142520000	8266400	21195000	27510000	15577000	57830000	45885000	30660000
DX39B	DDX39B	43606000	12219000	46518000	111960000	242940000	486500000	718250000	28019000	39252000	35923000	27889000	113030000	35153000	79920000
SC24B	SEC24B	12684000	24445000	49583000	15681000	48264000	33902000	17636000	4606900	5743900	6430400	4597900	4902500	7344400	2479400
ARHG2	ARHGEF2	11116000	10816000	NA	3971100	15024000	14235000	5646100	2419700	3934200	1633000	2074900	NA	2392400	2431700
COPD	ARCN1	302990000	247520000	122070000	103010000	370390000	377040000	209790000	22750000	61539000	98198000	62001000	92994000	98891000	88171000
NPM	NPM1	847790000	840740000	3856000000	698180000	3358400000	2886400000	7074000000	352460000	593090000	395000000	415150000	2007400000	1245900000	513120000
CSKP	CASK	13056000	63625000	15634000	15398000	165620000	66065000	71364000	6653500	7682600	3861500	6962100	18971000	12170000	7618600
BPNT1	BPNT1	49478000	52269000	216610000	33612000	461370000	330780000	128980000	18350000	24329000	45637000	21024000	142210000	67597000	32956000
CPT1A	CPT1A	47590000	68211000	92339000	72179000	210380000	220590000	72422000	9065700	15327000	10328000	11404000	28425000	35705000	20581000
ADT2	SLC25A5	585270000	408430000	2371400000	435350000	1340800000	697450000	1154900000	165250000	219160000	258870000	228960000	369600000	131160000	168210000
NCLN	NCLN	13707000	50548000	48244000	2513900	129160000	95248000	70609000	2580400	7537400	6381000	3916200	31674000	24575000	14895000
MAOM	ME2	52971000	128000000	115340000	163330000	445660000	173050000	148280000	37969000	53734000	29500000	33480000	103680000	86174000	35630000
LAP2B	TMPO	59734000	15536000	71185000	72393000	227100000	243930000	343180000	24894000	30811000	30619000	50293000	78270000	36479000	28994000
EF1D	EEF1D	216420000	153070000	824580000	135410000	2177400000	1391000000	3531500000	113590000	129290000	264890000	114110000	669510000	850060000	248060000
IPYR2	PPA2	17616000	106130000	61113000	122940000	696790000	432250000	638920000	42833000	58892000	71868000	62521000	113780000	178410000	90126000
LIMA1	LIMA1	26465000	8285000	20068000	31335000	145110000	192530000	178910000	23216000	2894800	25100000	14763000	52116000	29224000	6650600
SPRR3	SPRR3	4171900	3447500	93157	7055900	146480	20533000	1246300000	137890000	534350000	360770000	1075600000	1129200000	1680100000	1260800000
BCAS1	BCAS1	1920400	1648300	148570	6055100	91589000	76406000	13511000	10321000	1892000	1677800	7619400	1357000	3886200	601050
NONO	NONO	80725000	150210000	320540000	68084000	437970000	534870000	678760000	51510000	84901000	73024000	54831000	222290000	118010000	48913000
PDE12	PDE12	7754200	14065000	16943000	29283000	84632000	58779000	61647000	3654200	7791200	10748000	13224000	22412000	13695000	10360000
AK1C3	AKR1C3	6556800	45359000	306150000	27845000	1211800000	207440000	182360000	16193000	23738000	29027000	24344000	51284000	81513000	43155000
XPP1	XPNPEP1	106010000	130320000	400360000	47043000	325890000	246840000	6408100	28034000	32757000	48090000	32864000	15462000	47053000	26403000
PRP6	PRPF6	19499000	16299000	12480000	10246000	55410000	34044000	62973000	3872800	7081200	7574900	4324100	21136000	14093000	4676900
SP16H	SUPT16H	27434000	45913000	104250000	17761000	104100000	105210000	158550000	3086600	7803800	18868000	7162100	38054000	34311000	16746000
TPM4	TPM4	305450000	301980000	274410000	231630000	1289400000	1462500000	1825800000	144690000	125760000	295260000	157420000	188880000	554090000	157750000
LDB3	LDB3	3672700	1982100	4460500	11627000	19521000	34443000	1036100	17714000	24890000	18843000	21241000	85507000	126250000	60218000
TXND5	TXNDC5	382600000	1717000000	299550000	237730000	1495700000	1319400000	1200800000	142010000	219930000	90596000	117460000	548790000	255050000	340030000
COPE	COPE	106430000	169960000	160460000	99761000	622590000	535540000	546260000	50741000	62679000	74664000	60103000	209600000	123060000	73774000
LG3BP	LGALS3BP	316750000	472410000	3058100000	90467000	1253300000	511240000	207670000	58932000	73508000	69630000	48714000	158490000	96695000	100170000
PTBP3	PTBP3	24270000	4705800	13777000	6281200	179630000	131320000	117280000	7443000	10704000	8166700	4800100	60659000	36332000	10975000
APEX1	APEX1	199440000	201300000	1467600000	130230000	873340000	938990000	489480000	91570000	114400000	95962000	109590000	270820000	351310000	248900000
ANM1	PRMT1	159350000	136480000	256040000	57434000	250920000	256640000	599170000	39412000	58250000	51470000	39895000	139020000	66843000	39552000
SPB13	SERPINB13	6042800	9939500	6029200	3284100	55215000	27228000	194750000	25658000	83086000	124480000	111910000	199250000	324170000	122570000
CD2AP	CD2AP	39262000	21085000	16573000	41053000	174690000	278490000	28608000	4454700	9510000	16187000	15066000	54236000	27677000	22348000
HEXA	HEXA	49968000	89553000	10403000	28144000	108220000	146480000	64930000	30316000	25537000	10767000	20679000	19146000	40871000	4679400
HNRH1	HNRNPH1	83299000	80673000	33184000	64641000	394210000	316330000	907930000	31446000	45535000	59537000	28280000	162740000	170400000	77251000
PAK2	PAK2	48376000	18850000	13906000	62090000	239290000	190660000	196020000	22399000	20619000	5928200	22876000	53832000	51519000	36869000
PUF60	PUF60	139540000	88806000	317040000	44577000	521770000	425510000	761960000	28812000	46104000	32814000	31487000	150900000	169870000	59683000
GLYM	SHMT2	63523000	97348000	180700000	37750000	256190000	310980000	313030000	26613000	29441000	54650000	23973000	105720000	80297000	38705000
OAS3	OAS3	25091000	90625000	131400000	13216000	139390000	165150000	58714000	33383000	16125000	17793000	14649000	31313000	28604000	20392000
HSPB1	HSPB1	1579500000	832080000	414960000	377160000	3284000000	3263300000	9460400000	3543700000	6153900000	6736500000	7225900000	11817000000	23504000000	9487400000
GLU2B	PRKCSH	254940000	289320000	58880000	148320000	757400000	913290000	1367100000	58022000	139380000	101780000	129920000	262340000	169100000	165880000
COR1A	CORO1A	68999000	237730000	7857000	25656000	167170000	287700000	231380000	49124000	41571000	47604000	16998000	50675000	18037000	12329000
VDAC1	VDAC1	759610000	1087800000	346230000	1147200000	2903000000	2884300000	2028300000	132340000	229030000	328230000	177950000	540330000	539850000	353390000
FUBP3	FUBP3	16039000	2580300	13036000	7486300	183110000	158360000	177460000	2098900	3246200	6347200	2413100	89011000	39284000	20161000
TAP1	TAP1	133630000	138870000	140960000	63666000	297280000	429010000	413490000	11073000	39836000	13333000	11824000	87441000	14584000	17341000
LYAG	GAA	31046000	47586000	13850000	9844200	155430000	113700000	45475000	7851100	17062000	17899000	9407600	33371000	12669000	11072000
ASAH1	ASAH1	109420000	717640000	356530000	111570000	521550000	775300000	250800000	43519000	62405000	109550000	31081000	223420000	265610000	115120000
MYL9	MYL9	41018000	44136000	16372000	13790000	213580000	318180000	265260000	177050000	235830000	257270000	295930000	1135900000	1471700000	749840000
S23IP	SEC23IP	20179000	39046000	15099000	18242000	100850000	111170000	81079000	10359000	10161000	10716000	12596000	34516000	31601000	11969000
VPS51	VPS51	6856100	8581200	9613500	3728200	43805000	31344000	8724900	1593000	4355300	2632500	2875400	8512700	10960000	4286400
MAP2	METAP2	18716000	5340300	4962400	3222200	210560000	91473000	209390000	2508700	5312700	7578900	3692300	45692000	4485200	12115000
ILF2	ILF2	253920000	151640000	202720000	140390000	740460000	599930000	899420000	66315000	96910000	40269000	48119000	235690000	137110000	81993000
COG3	COG3	329530	4131100	8212900	5332600	29143000	28805000	32101000	3316100	4369300	2841500	4627100	8527300	3755900	2195900
FAD1	FLAD1	16822000	11120000	28928000	16019000	65115000	35687000	15936000	7754400	4748400	13394000	2692800	9330300	13262000	3663700
CLIC1	CLIC1	2726100000	1276200000	3047300000	1036300000	5547000000	4723700000	4840500000	544680000	771560000	812300000	1014900000	1687400000	1410000000	840890000
SF3A3	SF3A3	60001000	63967000	88373000	26562000	112920000	157760000	134480000	13474000	10369000	17144000	10015000	27713000	5817400	6194800
PRP19	PRPF19	213990000	130100000	211290000	116070000	466160000	808020000	728810000	78384000	129040000	90235000	115100000	128680000	94154000	79497000
FND3A	FNDC3A	10251000	26276000	18633000	5430600	47800000	32327000	13196000	2361500	2127200	1993200	513280	3442500	8127800	7438500
ARLY	ASL	16882000	30025000	11608000	31174000	403880000	96422000	77861000	11837000	6393800	10840000	6628500	19611000	24529000	6164900
RPIA	RPIA	43765000	58284000	101760000	18924000	99121000	33754000	65477000	10696000	19987000	10121000	14747000	11013000	29925000	6203600
PRELP	PRELP	90242000	28650000	28648000	33688000	159240000	177850000	100290000	427420000	318330000	439500000	333720000	1190700000	1300200000	540990000
SC24D	SEC24D	24291000	23982000	26567000	26609000	128310000	151350000	77948000	1264000	4906700	668650	NA	3556200	11662000	6614500
MMP9	MMP9	28833000	76691000	149670000	18457000	73270000	58063000	55982000	21202000	9657900	3537400	10783000	7551600	33181000	13087000
IDH3G	IDH3G	41779000	31939000	90643000	29077000	195440000	291770000	126410000	13944000	14968000	13566000	9814600	106870000	41088000	48278000
SRSF1	SRSF1	253970000	228320000	78077000	142720000	418620000	426720000	488340000	69100000	100020000	99174000	67566000	88673000	93166000	88388000
PPIB	PPIB	800890000	853540000	157800000	309710000	2507800000	1969600000	2563400000	177900000	235660000	387340000	209780000	680720000	679870000	345200000
DAAF5	DNAAF5	13866000	2609900	10580000	694760	15794000	22531000	13498000	307670	662220	1089900	400870	4984300	1709800	5252200
NNRD	NAXD	594210000	437700000	53589000	13736000	101730000	76364000	24085000	23460000	25127000	9934400	15836000	35381000	47832000	19368000
ABCD3	ABCD3	48907000	57011000	168170000	38828000	186270000	230630000	113070000	14419000	13385000	30248000	29534000	49122000	54625000	18053000
EFHD2	EFHD2	61431000	136520000	36184000	42570000	220250000	226050000	156110000	25290000	21510000	38579000	26013000	30078000	18692000	16995000
UN13D	UNC13D	1165200	2442600	2610200	3307900	19162000	19328000	39167000	280930	1106300	1255200	907120	11207000	5780500	6107000
PP1G	PPP1CC	16129000	3920700	8250200	11690000	100590000	146160000	81334000	3815800	5100400	6766200	2976000	34933000	30511000	12451000
IMA1	KPNA2	168760000	15040000	24471000	15935000	73440000	45514000	110460000	4542800	1303900	1816300	1382900	8692300	12252000	5475800
U2AF2	U2AF2	209650000	162560000	460460000	65041000	702520000	718560000	819660000	27281000	66333000	61366000	46297000	241550000	130850000	94374000
HNRH2	HNRNPH2	76146000	84263000	273650000	28607000	441230000	463310000	291320000	15004000	31229000	20998000	16351000	91240000	33697000	23269000
PI4KA	PI4KA	18037000	24314000	NA	6106200	3446300	692990	1113400	3087400	96796	327490	1226300	1587400	3451200	217950
TIM44	TIMM44	41602000	37428000	80744000	25766000	125160000	132370000	166020000	12467000	17138000	22376000	14167000	52483000	37393000	26217000
SSDH	ALDH5A1	10590000	2314700	27290000	21867000	118520000	178180000	29680000	2891000	6657800	3437700	12655000	13150000	34025000	7052700
DDAH2	DDAH2	96783000	36622000	290130000	33374000	363620000	577730000	339160000	52558000	80771000	67032000	79713000	59731000	92973000	45157000
DDAH1	DDAH1	71934000	216150000	452170000	72049000	678630000	361130000	138790000	49615000	17761000	39484000	71395000	112670000	90019000	53088000
FAM3C	FAM3C	35332000	71951000	46872000	12711000	100800000	121610000	102500000	7149400	12671000	4953800	3602400	46514000	14206000	13764000
SFXN3	SFXN3	44249000	40145000	50078000	29252000	202000000	232480000	117210000	27034000	15491000	18005000	12524000	48843000	59922000	30323000
IGHG1	IGHG1	17712000	1058100000	31975000	43443000	292820000	53066000	143890000	11166000	11189000	14195000	21972000	32350000	5400200	11347000
MTCH2	MTCH2	88537000	68545000	246140000	89045000	452490000	311960000	222250000	27782000	38812000	59693000	35423000	89409000	89335000	68329000
SCPDL	SCCPDH	33085000	52690000	24187000	56925000	265610000	169980000	53391000	5998400	9384400	2493300	3342300	25180000	33161000	14483000
AL1A3	ALDH1A3	1241200	11320000	5840900	1137700	77641000	99722000	39507000	3720300	3954800	13688000	6911800	11234000	13197000	6822100
TXLNA	TXLNA	5383600	3073700	NA	3601400	26473000	27350000	64201000	1873900	NA	3169200	529450	5298400	9863900	3477600
S10A9	S100A9	1022100000	3981000000	1201800000	615540000	5517300000	5362400000	20766000000	2316600000	7383200000	2846500000	6067500000	64184000000	20754000000	19243000000
RBBP7	RBBP7	84327000	60033000	6683200	26710000	315590000	252370000	391110000	13977000	18312000	2575500	20017000	117010000	92697000	56572000
TR150	THRAP3	2488000	3688300	13997000	10420000	215060000	98922000	424460000	122730	10256000	38824000	7049900	54377000	54631000	48712000
CBR3	CBR3	12254000	11579000	2159800	5428000	34420000	19636000	129070000	64153000	93371000	92737000	81859000	103380000	219980000	81312000
FMNL1	FMNL1	7923000	13448000	54567000	7140400	59543000	54239000	34932000	1851400	9898300	6913800	3390200	23926000	20658000	2150000
LSP1	LSP1	307900	39689000	NA	21181000	276570000	314770000	286240000	8490200	13867000	15010000	7377300	103930000	36269000	51728000
HNRPC	HNRNPC	342410000	319810000	202610000	147740000	761530000	872970000	1229500000	53122000	98450000	41103000	20159000	301450000	54903000	96043000
CNN2	CNN2	131510000	134740000	251010000	53130000	597700000	542230000	1056800000	83407000	95861000	75470000	55470000	209010000	148880000	70842000
EI2BE	EIF2B5	13233000	21905000	6074400	5203400	98313000	54504000	67572000	3114900	7650700	6444000	13426000	15486000	14056000	7776500
LMAN1	LMAN1	44222000	178970000	108420000	77857000	927510000	411420000	985310000	19408000	41414000	29288000	29670000	256270000	198660000	82498000
TBL2	TBL2	14959000	23786000	5960400	22222000	146850000	95402000	73695000	7780600	9299000	11286000	8681700	23066000	26937000	9743700
TAP2	TAP2	74812000	87027000	148070000	46488000	106780000	133930000	70682000	4866200	23481000	5622600	4178200	36721000	7265000	10279000
RNZ2	ELAC2	13667000	4252300	22951000	10955000	36329000	53573000	43150000	3354500	1323100	1817100	3564200	9065100	13934000	7361400
RAVR1	RAVER1	23049000	26071000	44457000	4557900	170970000	83206000	109810000	2666300	2434400	1274000	1361200	35285000	17700000	23513000
CAH2	CA2	282120000	615970000	330430000	1501200000	8316900000	960490000	1063700000	192070000	266740000	330080000	264850000	813790000	598340000	214240000
GMDS	GMDS	124820000	222630000	120520000	243370000	402630000	601050000	83128000	28478000	30546000	21822000	21217000	32264000	55623000	11180000
NQO1	NQO1	89556000	304380000	68132000	299080000	2207900000	136650000	305460000	22792000	118530000	45239000	104850000	369560000	224580000	140310000
FAKD4	TBRG4	33514000	29893000	105230000	64689000	125090000	84035000	30452000	26538000	22921000	5709600	9907900	22628000	17383000	14064000
RBBP4	RBBP4	96577000	103920000	63665000	38476000	373710000	283930000	433150000	26837000	35696000	22825000	16422000	103470000	107530000	51158000
GNPI1	GNPDA1	37357000	75555000	356700000	24189000	166950000	119820000	83837000	21167000	22180000	21593000	14757000	66593000	48837000	35637000
GSTK1	GSTK1	105400000	319280000	93493000	139830000	1855100000	655230000	292510000	32452000	60106000	77037000	68226000	315520000	220630000	69285000
HEXB	HEXB	31349000	73934000	344680000	6134000	278390000	279660000	234720000	13207000	34850000	25649000	19685000	40521000	27245000	23828000
CALU	CALU	45101000	29633000	28475000	28419000	367360000	418980000	692310000	11343000	37186000	31772000	28223000	148660000	69705000	66663000
CPSF6	CPSF6	82480000	35051000	85589000	52834000	313740000	286080000	292200000	28395000	39760000	31457000	21581000	101240000	62797000	37785000
SF01	SF1	52652000	25825000	6532100	34572000	323370000	271940000	393560000	34147000	40594000	8440400	23481000	96181000	37293000	47953000
HNRDL	HNRNPDL	92675000	30499000	67606000	80418000	429930000	416780000	532970000	16832000	41186000	40092000	34450000	145520000	59178000	61204000
THOC4	ALYREF	81913000	59952000	21759000	64510000	367970000	246040000	336280000	20159000	36021000	23331000	18118000	168470000	38366000	54920000
GATM	GATM	89561000	92969000	58440000	24544000	350290000	569820000	245090000	21870000	27739000	11651000	7304800	33631000	57494000	19442000
SPRE	SPR	153910000	145410000	215930000	163390000	661470000	260110000	82933000	38407000	51773000	55849000	57469000	158660000	131210000	41965000
LBR	LBR	66982000	52135000	45788000	18858000	187430000	83219000	114400000	9562200	16134000	11961000	16142000	26765000	35753000	12229000
CSRP1	CSRP1	181410000	37854000	11804000	79988000	1313300000	1809500000	749480000	991250000	1529000000	968630000	1207900000	5491400000	6077100000	3929600000
HMGB1	HMGB1	193810000	282120000	121400000	486770000	2226100000	1261000000	2792800000	106080000	194850000	187900000	189310000	603320000	599020000	370830000
NOP58	NOP58	4713700	19660000	166490000	NA	37970000	54418000	103730000	2956300	1141500	160480	774100	5674700	16594000	5256100
OST48	DDOST	389750000	681270000	483740000	211900000	1068000000	902780000	737570000	62891000	138060000	105260000	75222000	256310000	234920000	235830000
HNRPD	HNRNPD	304930000	157950000	265930000	183790000	1150500000	1233700000	903080000	104150000	149610000	39347000	95690000	394040000	231280000	205430000
CAN5	CAPN5	12671000	12714000	18744000	2209100	105590000	59641000	5082900	358430	3883400	4764900	5799900	10799000	14800000	8257100
CASP7	CASP7	28813000	21887000	40863000	7784400	55963000	66453000	9578000	3126200	3813000	2525500	928710	7203600	8964100	6645500
PR40A	PRPF40A	39081000	22001000	56858000	8245700	119120000	97163000	106140000	5572800	7956700	13097000	4760400	30632000	23610000	9445900
GALT2	GALNT2	19211000	52859000	27499000	12795000	59299000	17957000	38260000	2877300	4255500	9380500	3497700	13405000	9733400	5104900
LYN	LYN	18100000	36798000	7461200	9860200	29487000	30524000	17436000	4353900	3907200	7115700	822160	7655700	2556000	1663200
NOP9	NOP9	2801700	4437300	27504000	1980200	6216000	5832900	5894000	282560	447890	847630	NA	1988900	1345000	538800
AGRE5	ADGRE5	17866000	29895000	36329000	9953600	231860000	116810000	55422000	6696900	8260000	9009600	6579900	30489000	32213000	10049000
FBLN3	EFEMP1	71013000	66271000	17385000	38346000	388610000	409940000	268410000	26385000	66021000	67276000	17947000	97148000	77887000	37093000
CATC	CTSC	109460000	362470000	132460000	71054000	297980000	314900000	241350000	23405000	31196000	31293000	25412000	65490000	35537000	29810000
DNJA1	DNAJA1	67108000	67274000	80980000	47900000	159880000	107900000	173080000	19154000	12917000	40541000	8141600	48655000	24223000	23574000
SMC2	SMC2	5775900	5210900	26897000	3729800	29569000	24066000	21219000	488640	2325100	4797600	1678000	6076500	2897000	2758900
RL1D1	RSL1D1	20677000	15189000	NA	8570400	33854000	16820000	11126000	2214900	3502000	3213000	8491500	8461600	3692700	2195800
STT3A	STT3A	27659000	23860000	11283000	13125000	158810000	140700000	184550000	1792200	2851300	10626000	3778000	17972000	38750000	19029000
RMD3	RMDN3	17395000	35654000	49778000	6862200	63706000	80345000	43255000	1404100	4660500	9000300	2639100	22619000	23465000	8617900
GALE	GALE	11158000	21750000	178210000	71287000	284400000	258370000	55182000	2499800	18086000	14432000	29392000	34070000	52891000	27555000
PRDX4	PRDX4	213550000	565290000	285950000	194740000	860030000	434050000	1014300000	69789000	97042000	84721000	60710000	242480000	147290000	82091000
AGM1	PGM3	31458000	10171000	27226000	4695700	222790000	173770000	87898000	6187500	12391000	6976800	6496700	36139000	56465000	17262000
RBM14	RBM14	32215000	51133000	10461000	24261000	73278000	83868000	106930000	6542900	20550000	2397300	16223000	13956000	16804000	9619700
AGR2	AGR2	813580000	1127700000	237930000	1400600000	7660000000	7656800000	1119700000	44504000	93195000	12378000	7355900	22061000	1837300	4922800
GGT5	GGT5	17787000	97224000	67776000	29013000	130130000	210640000	27436000	11517000	18124000	13902000	10626000	13786000	31990000	14111000
ROAA	HNRNPAB	100480000	102990000	437710000	82065000	308300000	139920000	398030000	27905000	43392000	21884000	21350000	50373000	44833000	46168000
FBLN5	FBLN5	33441000	71000000	56023000	27169000	327540000	539590000	400500000	11067000	38186000	88310000	16297000	93600000	25658000	53471000
PLOD1	PLOD1	14100000	6488100	19906000	4421600	17479000	23041000	21674000	1397300	1471400	172830	336620	1912800	1216800	1373200
PGS2	DCN	262890000	93647000	107620000	31528000	331400000	304610000	277550000	882980000	753440000	552510000	823860000	1185100000	1513700000	674450000
DHB2	HSD17B2	1206700	11342000	3082700	25366000	77383000	100490000	18682000	NA	4861100	1208800	826880	7520600	20261000	2961100
SIAS	NANS	122090000	397180000	82847000	31780000	1278500000	1305100000	546070000	17175000	52482000	82038000	32713000	217510000	186670000	75341000
CSTF2	CSTF2	1675800	1633000	3339500	55453	34954000	33234000	47029000	834950	NA	1714900	635400	10028000	13119000	7681700
SUMF2	SUMF2	87524000	91273000	65531000	33032000	307510000	199900000	98377000	22099000	21965000	15925000	30632000	43825000	36966000	13924000
GORS2	GORASP2	75095000	97860000	142810000	47037000	317510000	306170000	213980000	6636900	12257000	14102000	12031000	57959000	34265000	20337000
HMGCL	HMGCL	27980000	19294000	110920000	69408000	378050000	356880000	85985000	23161000	28387000	34396000	46961000	22268000	70739000	24829000
RT29	DAP3	19351000	14973000	55137000	19763000	53979000	50411000	64001000	745730	3799700	6471600	4829800	17769000	15729000	9789800
ETHE1	ETHE1	136990000	215480000	191240000	195660000	628910000	287020000	188340000	54451000	58038000	138960000	59259000	111210000	88655000	69258000
MLEC	MLEC	88417000	153540000	215650000	108370000	219230000	218460000	189500000	21678000	16006000	33886000	22207000	36424000	28513000	20915000
ARF4	ARF4	27837000	33303000	926700	71923000	526940000	539990000	500000000	24249000	31353000	58643000	25136000	134420000	78191000	55508000
GALM	GALM	160780000	129170000	231860000	31472000	299270000	172480000	33942000	21503000	18120000	31980000	16114000	29268000	16653000	15958000
P3H1	P3H1	13118000	11893000	58187000	6613600	24156000	27267000	21262000	841600	18529000	16749000	6581700	2444400	2152700	NA
UBP10	USP10	13875000	16722000	17556000	2983500	45699000	17124000	94649000	1805400	2383600	6166900	1825700	16578000	9667700	7445800
PLBL1	PLBD1	6250200	48135000	11129000	280750	6358700	146890000	14554000	2221000	2414300	4981200	2165300	2028600	9663400	1663000
THTR	TST	189470000	366640000	353530000	197370000	977060000	805130000	249380000	16628000	67780000	53911000	59623000	122420000	196360000	66942000
SCRB2	SCARB2	97818000	179710000	300160000	63960000	441310000	343660000	86763000	15315000	39337000	23890000	39894000	32023000	39292000	31875000
P4HA1	P4HA1	5440800	565480	6759700	98057	18355000	12497000	19691000	61021	332630	NA	412850	2931100	1370900	1093300
GNS	GNS	9029600	24112000	26600000	81984000	42356000	54362000	34372000	1820900	2874300	562450	708480	6600500	9374400	2459500
YMEL1	YME1L1	4476100	5397000	33067000	3106100	26471000	18128000	9225000	179210	779300	4033000	4057600	5834600	725110	2338300
DKC1	DKC1	19593000	30848000	55442000	7359000	152770000	154920000	74301000	2153000	4413700	2515300	5507200	25328000	13111000	12795000
SMU1	SMU1	27058000	27788000	23621000	10793000	91910000	68753000	64157000	10823000	8248500	7485000	3313200	22580000	20606000	9540800
FBRL	FBL	10726000	27548000	NA	67909	41403000	33103000	19522000	854770	2720600	NA	571880	18708000	13255000	2707200
GT251	COLGALT1	26586000	32033000	39822000	13924000	73372000	59299000	101350000	8324400	2848100	6939400	4466400	32929000	3211700	5922700
SORCN	SRI	96765000	102900000	8118600	47637000	1062000000	575420000	284460000	43336000	46183000	42649000	45951000	196050000	117180000	90498000
DDX23	DDX23	17339000	11946000	14108000	1885700	56669000	58710000	35312000	9263200	7447800	11287000	2997600	9556100	6293000	4288800
RBM4	RBM4	4091200	819450	841350	1988400	25444000	28723000	70515000	2632600	991160	1229600	2603000	14099000	6287000	9013100
BGLR	GUSB	31506000	73437000	54395000	23876000	318310000	131650000	35483000	7047300	17285000	5045500	7502700	19959000	14483000	6205100
STAT2	STAT2	12876000	23618000	12029000	5242000	65633000	85564000	43385000	3517200	5502800	6219500	5460700	21666000	17288000	8611200
BGAL	GLB1	11058000	25826000	48609000	12820000	19731000	37642000	39045000	3947400	3437900	3003000	83965	NA	5874100	1268400
CRYL1	CRYL1	11789000	34704000	206170000	11951000	242750000	134440000	90462000	21922000	17244000	13161000	20866000	47698000	51295000	20686000
PSME3	PSME3	110300000	59987000	26995000	74299000	296910000	261920000	370070000	22669000	31798000	49162000	43553000	112620000	87856000	30879000
CSK21	CSNK2A1	47647000	41322000	100670000	29609000	190120000	113270000	194170000	12603000	19512000	17791000	21123000	24801000	46297000	26225000
AT1B1	ATP1B1	241120000	331610000	1417400000	342760000	1422900000	752950000	132670000	93427000	123980000	67228000	58093000	155390000	107170000	36672000
LAMP1	LAMP1	107920000	139080000	489520000	238990000	424400000	475180000	290850000	43232000	70500000	83551000	59692000	133600000	145170000	105890000
RDH14	RDH14	8769000	15152000	7555100	6977100	31661000	24990000	6656100	3145400	4448900	4480400	4514900	7839500	5077700	2831700
APMAP	APMAP	88462000	108540000	203680000	78684000	824970000	496550000	316730000	29566000	40312000	19331000	27860000	117520000	147640000	83133000
AGK	AGK	35708000	40911000	89650000	34836000	217350000	131430000	48874000	6749500	30908000	23576000	9101300	24076000	46096000	12902000
SFXN1	SFXN1	57181000	38721000	82773000	48683000	206580000	129350000	122490000	12587000	25960000	22653000	19330000	65313000	38309000	28247000
STK4	STK4	100120	4747900	6112500	3548400	25935000	33950000	23521000	135560	NA	3152300	1035300	10284000	8379100	6754700
TADBP	TARDBP	127380000	59763000	378020000	48120000	478970000	352180000	447010000	39594000	53513000	42581000	49032000	68410000	193000000	112220000
RFTN1	RFTN1	10529000	13677000	6292800	8281100	94374000	102330000	56413000	1525800	5530500	4740200	1276400	24286000	10588000	5649300
SPS1	SEPHS1	24957000	35020000	66868000	8417800	172930000	105580000	75774000	10260000	12174000	9579000	9941100	51095000	31156000	28342000
CPSF3	CPSF3	4992900	5065600	8929300	3004300	30186000	17584000	39675000	1389700	1628800	3431100	3540700	9074100	3748000	2400000
DHB11	HSD17B11	23148000	38831000	139820000	8640700	294260000	111480000	57078000	10394000	7952200	8462400	8877000	19770000	7292700	11334000
ICAM1	ICAM1	22174000	64561000	51513000	7992100	69040000	74231000	108770000	3704600	5857700	4012600	3601300	17149000	4363400	6744500
GALT3	GALNT3	4797600	34034000	8179200	19087000	76576000	61848000	27731000	7912500	1152500	6101200	8577400	9832900	8755300	4380900
PON2	PON2	13145000	32517000	146460000	47644000	361960000	216430000	89348000	13089000	20839000	25478000	23978000	13840000	12522000	5760100
TM9S2	TM9SF2	113430000	207180000	187150000	137080000	319460000	380530000	214010000	23594000	41524000	64134000	41136000	59142000	47284000	34806000
PYRG2	CTPS2	19269000	28961000	73998000	14468000	90313000	35187000	15928000	1980600	6504100	5384600	5784800	19012000	14287000	8948700
NGAL	LCN2	113220000	1406900000	1045500000	1621400000	938470000	642150000	890850000	110270000	149270000	353740000	126290000	282060000	205340000	135100000
CYTA	CSTA	20772000	36396000	5917500	4335600	35011000	98207000	945470000	78118000	326530000	217990000	658350000	3040200000	1741200000	784370000
KHDR1	KHDRBS1	209280000	203880000	69298000	92524000	818730000	628800000	551330000	62755000	86175000	55669000	64959000	132670000	291770000	39031000
PLPL6	PNPLA6	5178800	18898000	22573000	10360000	59305000	55044000	30578000	4151800	4186000	5979400	4024100	13694000	19933000	9597800
LC7L3	LUC7L3	75974000	47413000	233930000	38084000	147020000	152740000	96181000	26997000	33212000	36498000	22402000	13021000	65689000	19557000
PRDX3	PRDX3	341000000	637760000	2660700000	393600000	1677400000	2337800000	550820000	218340000	270520000	209080000	244100000	560730000	309050000	342580000
TOM34	TOMM34	33562000	12393000	142760000	21154000	86123000	54060000	15405000	3631700	8454000	8961600	8484300	8921200	8255500	7173700
MZB1	MZB1	80007000	1030200000	68920000	273510000	592390000	752030000	197050000	17427000	56388000	77573000	28758000	159650000	436630	39700000
UAP1	UAP1	25518000	26514000	73193000	19924000	84162000	40309000	20926000	2657300	5873700	4596900	3577600	16628000	15727000	8899300
PRP4	PRPF4	8080000	1578000	46417000	3277100	14646000	14884000	34424000	777850	2637900	2138300	4559600	7052600	3528800	2297300
DEK	DEK	52157000	123210000	162230000	47991000	234750000	226080000	114150000	11224000	15875000	18743000	18440000	87561000	88268000	31805000
HM13	HM13	26268000	32865000	159220000	27075000	236340000	247700000	428950000	21743000	23560000	21289000	36895000	95528000	51746000	43564000
RCN2	RCN2	85383000	25566000	138320000	109140000	182630000	55493000	293810000	12809000	19356000	23369000	19591000	69764000	39688000	19533000
SSBP	SSBP1	74977000	101180000	406540000	165540000	442210000	136870000	326170000	42543000	69824000	35133000	40750000	49033000	51556000	51787000
BUB3	BUB3	60850000	43521000	111930000	30073000	312100000	219000000	204070000	19160000	22485000	22196000	20254000	69171000	74502000	33629000
VAPB	VAPB	39139000	52359000	19775000	70113000	343190000	330850000	238450000	14007000	23328000	21431000	21413000	81393000	69793000	21726000
LYSC	LYZ	135640000	555680000	134780000	5315600000	753050000	957500000	282470000	76718000	42967000	17384000	26696000	58198000	52602000	48164000
OFUT1	POFUT1	26516000	28692000	311020000	50558000	448700000	213540000	184700000	6203500	7818000	6026300	7660400	61719000	25095000	9927400
AMRP	LRPAP1	14683000	8607400	4862000	11251000	113350000	77977000	114500000	3053100	5305300	3763800	2925000	16339000	15149000	6778800
ABHDB	ABHD11	121420000	91281000	19577000	121090000	375780000	268910000	73137000	6782600	9178600	4305700	13777000	32041000	10493000	5971400
SF3B4	SF3B4	14255000	46882000	38388000	4712200	44814000	23948000	90882000	271130	1731600	8906600	5483900	10730000	NA	8546600
SEC13	SEC13	106710000	145950000	125330000	68879000	757640000	612390000	570260000	34270000	53029000	34017000	33891000	227100000	164260000	89245000
FUCO	FUCA1	15479000	150850000	116770000	23783000	176570000	66061000	41992000	33589000	18976000	11496000	17840000	5342500	5820400	16725000
GGH	GGH	40988000	114960000	114430000	27226000	277860000	123290000	134340000	18317000	31763000	41357000	37602000	52064000	32937000	23690000
TOM40	TOMM40	9213700	516180	2220500	42083000	267530000	137010000	422460000	1733800	36597000	3035400	32339000	49806000	84174000	27567000
CASP6	CASP6	11396000	16996000	12303000	32412000	131070000	31545000	21509000	1833200	3000300	3961900	1384300	15297000	11169000	5299100
PSB9	PSMB9	30901000	58157000	30253000	8814000	81060000	73960000	61354000	3803600	8996900	3891200	3341500	17961000	13957000	9520100
FEN1	FEN1	71639000	30589000	216610000	13003000	165770000	180200000	138090000	19020000	23043000	18571000	16671000	23822000	85382000	43352000
PSPC1	PSPC1	95949000	60828000	100510000	71061000	199260000	200500000	301010000	29042000	18809000	16570000	22609000	37893000	71998000	20135000
SRRM1	SRRM1	20111000	27284000	17109000	5820100	167810000	104550000	148750000	8664500	6958300	10000000	4574500	53700000	30314000	7238600
CBX3	CBX3	215130000	174300000	10468000	161090000	419840000	388550000	697950000	37036000	46682000	32447000	39940000	129370000	116370000	73655000
TPP1	TPP1	276940000	653130000	492980000	151140000	1491400000	1170600000	490040000	73576000	69840000	65904000	96889000	336140000	641970000	176480000
SGPL1	SGPL1	12903000	22438000	50672000	19929000	88084000	55405000	36476000	1529000	7917800	12033000	11441000	12356000	11865000	2263100
RPR1B	RPRD1B	59079000	42870000	175060000	61003000	278170000	212210000	162360000	54876000	32696000	33034000	29033000	87759000	57227000	20607000
CH10	HSPE1	1080900000	887090000	1157200000	1234500000	1671100000	1493100000	2567300000	351510000	334110000	210250000	345400000	528200000	573630000	322980000
5NTD	NT5E	107680000	122230000	319290000	44474000	73286000	26450000	43300000	67897000	7494600	4651600	4397500	27774000	35962000	13315000
RU2A	SNRPA1	124340000	83441000	29351000	76900000	288960000	302410000	306130000	17407000	27349000	24114000	29362000	89124000	30152000	27772000
CATH	CTSH	9352900	61053000	NA	57655000	318830000	458260000	189370000	5192400	3730800	2005200	4368700	48796000	42379000	20449000
TSNAX	TSNAX	25952000	20448000	39259000	4779600	79961000	109980000	53607000	6543700	3659300	6180000	9457100	32457000	18038000	17164000
TPSN	TAPBP	178750000	185830000	38833000	101960000	233560000	208900000	80299000	28261000	58445000	5397200	13568000	67180000	22450000	35953000
GRWD1	GRWD1	13640000	11725000	47228000	14703000	32252000	9146800	59174000	8528300	3637600	6950500	6915300	11531000	8653300	7190200
CEAM5	CEACAM5	17167000	160300000	256970000	150190000	1047900000	27690000	145890000	8316900	11137000	75814000	83245000	47096000	71140000	25127000
HPRT	HPRT1	141700000	99180000	210280000	47818000	487670000	196790000	160300000	34226000	68992000	59669000	40268000	73840000	66623000	30867000
TM9S4	TM9SF4	44190000	70838000	70850000	56770000	249270000	246420000	182270000	9846200	26776000	30351000	31466000	50225000	41450000	53502000
FACE1	ZMPSTE24	55572000	50782000	93792000	13931000	241680000	250560000	321230000	8352600	10856000	17810000	7918600	73115000	40078000	12861000
PPT1	PPT1	50091000	38221000	166620000	18059000	199560000	135200000	135490000	21580000	21811000	14925000	23276000	85402000	40306000	28301000
STA10	STARD10	16447000	23452000	8239300	13060000	265840000	275260000	79436000	1847300	2711100	6501400	5782500	9310000	26940000	8429700
KPCI	PRKCI	4044100	60302000	3382000	2166100	8814300	29069000	14134000	746550	1038200	1333500	3283400	7429000	2683800	1058800
DJB11	DNAJB11	25001000	47307000	29608000	34133000	263740000	287960000	293170000	4008500	33301000	59479000	32962000	73734000	33402000	19275000
CYTB	CSTB	734630000	806420000	45140000	153360000	1546900000	1699100000	16931000000	1555300000	4739600000	2472300000	8527600000	17489000000	30505000000	6567100000
CAB45	SDF4	13348000	10107000	1120500	6108000	144860000	35701000	32791000	514480	716010	743940	2645600	19193000	12056000	9384300
CPSF5	NUDT21	48920000	45816000	114580000	63529000	280260000	240490000	222170000	28850000	30438000	26791000	18539000	80459000	53816000	35765000
ST1A4	SULT1A4	17035000	45751000	126980000	234920	194430000	63407000	122920000	5103600	3464800	2222200	1643300	19175000	26442000	26770000
NCOA5	NCOA5	3375400	10826000	4687900	1054500	8318700	7641300	13094000	2446300	417130	2816400	374550	1637800	2476700	621690
HNRH3	HNRNPH3	113650000	87885000	606270000	48034000	285780000	193540000	377910000	26091000	24309000	20213000	21396000	41217000	44908000	34613000
DNLI3	LIG3	3082600	8927000	3302200	1561500	15928000	14179000	16661000	NA	311390	957960	2728700	2230700	4907800	1235600
PSB10	PSMB10	155270000	256280000	690060000	66090000	169110000	302030000	86744000	32645000	61329000	29484000	20085000	75093000	113730000	72650000
G3BP2	G3BP2	31121000	19505000	44824000	27469000	158200000	109380000	110100000	5503800	8955200	8398600	8898400	23666000	30562000	17300000
TCEA1	TCEA1	40235000	37769000	49534000	22477000	112210000	152940000	89017000	11657000	15824000	10886000	10592000	17855000	27808000	12615000
FHL1	FHL1	70491000	29744000	7298100	19552000	728060000	783850000	225890000	419490000	408330000	408440000	454540000	2108600000	1959500000	1249100000
DPM1	DPM1	41944000	111320000	283230000	48379000	167040000	114830000	89941000	22247000	43568000	31957000	18662000	59812000	49749000	26988000
ROA0	HNRNPA0	166580000	116820000	43590000	33075000	401610000	348980000	393040000	47341000	42571000	52846000	45645000	123940000	28223000	66732000
TBC23	TBC1D23	4680500	7043400	45532000	8595300	21825000	18848000	19458000	261410	3245600	3503000	5891300	6650300	2152100	171000
RALY	RALY	122770000	176550000	134950000	79792000	613640000	342400000	333690000	60375000	42938000	12932000	6471900	88924000	99794000	53161000
SCAM3	SCAMP3	17967000	11620000	10528000	27482000	77952000	73576000	110030000	5715700	7030500	3227300	11359000	32112000	23590000	21293000
TOM22	TOMM22	39461000	43146000	116370000	80287000	146910000	90775000	119400000	23221000	33167000	40080000	21765000	36238000	19479000	16207000
TRM1L	TRMT1L	7724800	3322400	NA	2517800	11320000	4444700	40748000	4040800	4156600	4285300	834180	7176800	316020	218090
CMA1	CMA1	5558200	2888800	2141900	27002000	11737000	25357000	7007100	12968000	29903000	20129000	6205400	89195000	180920000	44567000
S10A6	S100A6	305980000	125150000	NA	551400000	3632200000	1422400000	1539900000	112280000	134460000	79869000	145160000	632610000	744660000	210780000
TM9S3	TM9SF3	55016000	123730000	100930000	67522000	350930000	206700000	116090000	11781000	20681000	15559000	17250000	51940000	50719000	19893000
SPRC	SPARC	27434000	975520	10333000	7597700	71899000	59455000	82117000	288210	6417000	7591500	1054100	7538600	13206000	8382300
NNMT	NNMT	82305000	39977000	167360000	22740000	252580000	272570000	215680000	18613000	13643000	75646000	6075400	21841000	27164000	16500000
FBLN4	EFEMP2	2038800	13354000	1151400	137560	39666000	34172000	17203000	419630	2017900	1151200	NA	5360300	6062700	2997100
AIMP2	AIMP2	89393000	55096000	109090000	64416000	335260000	284560000	299130000	27515000	43477000	44027000	39089000	64882000	61873000	44682000
FAM3D	FAM3D	23960000	105330000	75765000	15023000	66194000	47673000	19955000	4535100	14414000	10163000	24723000	17461000	21497000	9359200
RS14	RPS14	169320000	37731000	50441000	120420000	516320000	523650000	1289200000	43877000	80448000	37994000	72202000	244110000	105140000	69150000
LASP1	LASP1	80707000	13963000	9276500	123670000	722170000	555780000	387960000	29305000	47909000	52467000	35610000	131670000	114370000	23650000
CASP8	CASP8	8412900	6464600	7343600	362210	14510000	12597000	11521000	746220	1452000	3638000	1720200	4790000	NA	1882800
TCP4	SUB1	238800000	324680000	39116000	580100000	706200000	600320000	787600000	68941000	94014000	115430000	71740000	287060000	121360000	116920000
PCNP	PCNP	1978400	12136000	2597000	8596300	24600000	35171000	70979000	500630	1863300	28023000	7345500	1368700	2907500	4282900
CNPY2	CNPY2	65926000	187910000	32946000	97990000	359010000	340350000	302070000	30830000	41466000	21658000	29813000	113270000	50997000	59942000
TRNT1	TRNT1	3114000	6122900	2550200	681840	19410000	12339000	14882000	1666500	2396000	1827100	1500200	54663	3120800	5653900
ABCB7	ABCB7	3227000	4631000	2899700	2046300	40137000	32822000	21167000	668280	158500	NA	378480	10848000	2242200	2480600
HAT1	HAT1	21788000	17189000	19229000	2966000	38814000	31053000	31982000	3572100	3768600	1836900	2680300	16776000	5263600	3275200
IFIT5	IFIT5	13042000	22029000	29126000	5274500	28911000	36734000	18073000	4140200	8521500	4158600	2837100	10235000	7799900	5289400
ELNE	ELANE	179650000	710730000	285870000	61794000	462470000	446990000	121770000	124090000	74946000	9303100	48270000	39774000	25385000	46181000
IL1RA	IL1RN	138030000	149410000	62243000	13290000	80933000	131150000	901420000	231260000	1167400000	717360000	1801200000	759260000	2610400000	710300000
RT22	MRPS22	21868000	24381000	133410000	22987000	66649000	57791000	49661000	7353300	7825400	17701000	8488500	36716000	31902000	9851100
NCF1	NCF1	10864000	44718000	78734000	5684500	18479000	26484000	24334000	3632500	7203300	26318000	2583400	12586000	3221700	3597200
LEG7	LGALS7	4796000	15696000	5127800	1213200	11242000	39649000	1442900000	301350000	564380000	604980000	829960000	963340000	1464900000	642610000
PPGB	CTSA	44103000	142520000	60379000	42443000	278720000	365550000	242350000	8611700	36791000	14553000	83977000	35821000	30792000	12701000
NUDT5	NUDT5	62466000	117640000	218110000	20856000	236790000	118180000	298510000	29837000	45570000	19871000	45128000	104550000	35101000	50246000
MGST3	MGST3	107070000	123340000	158120000	171310000	1347300000	1123000000	481760000	28665000	39236000	36077000	36438000	244710000	208650000	158650000
HACD3	HACD3	96686000	93176000	396520000	88098000	341790000	298850000	403930000	26299000	37657000	39021000	34671000	36985000	77704000	24667000
RBM8A	RBM8A	25339000	42695000	25968000	23559000	145810000	177420000	326670000	15247000	12223000	13820000	19043000	68383000	16315000	25324000
SPCS2	SPCS2	9823000	46799000	6819000	9094100	160670000	195030000	232700000	4022900	8407100	15304000	5361700	36966000	24090000	13957000
PRP31	PRPF31	48079000	32797000	277410000	22480000	110720000	123780000	24077000	7860000	11022000	7155700	4058200	15835000	26032000	31206000
PDIP3	POLDIP3	638580	671260	159240	1297800	6025900	9617900	9129300	1186600	NA	857890	1296300	1220100	1425800	160580
RNT2	RNASET2	12940000	62018000	55737000	31563000	79457000	112260000	62632000	9770700	12641000	6099100	3660900	26402000	10236000	12986000
MESD	MESD	30404000	32784000	68204000	19569000	125340000	89535000	143610000	11264000	8259000	10698000	15157000	21849000	19443000	8782100
HDHD5	HDHD5	24917000	NA	6039000	6678100	49537000	85377000	66473000	742960	974860	1121000	3699100	27981000	17137000	9447300
PDIP2	POLDIP2	11885000	20109000	66919000	5541100	71940000	59557000	51072000	6614600	4347600	10669000	3126300	4099800	11561000	13733000
LEG9	LGALS9	17719000	44623000	14586000	10420000	110340000	79875000	40942000	3367400	5772000	2463700	1052800	12319000	2477000	6196300
MUC1	MUC1	57073000	152440000	392790000	62444000	274610000	1229900000	255260000	18526000	9340800	14120000	11768000	23687000	95492000	6249900
GRAN	GCA	57687000	141280000	77115000	23583000	204890000	158230000	104010000	34633000	27745000	31854000	36189000	44029000	32611000	32534000
CSK2B	CSNK2B	17045000	8510000	2513000	7905600	149030000	138730000	174980000	4817100	9927800	12139000	11137000	18713000	45186000	21518000
LYPA2	LYPLA2	42314000	9875000	128440000	46880000	396760000	271500000	190780000	21511000	40587000	5787400	35702000	66051000	94530000	17519000
TRA2B	TRA2B	97564000	132910000	298930000	52685000	79949000	115690000	225110000	9557600	39271000	27905000	13285000	36320000	10805000	25925000
BID	BID	33479000	29579000	78136000	24148000	107940000	65138000	46079000	14538000	24203000	8760500	4211200	3780200	19140000	7072300
UAP1L	UAP1L1	6122200	1919500	44889000	6917200	19318000	24631000	3523700	1515900	2901100	431080	510840	11082000	8605700	2734200
EMC7	EMC7	12685000	17319000	21271000	14823000	33717000	27709000	39269000	2329400	3935600	10368000	1308900	9900200	NA	4511600
HMGB2	HMGB2	55149000	56743000	NA	210640000	593370000	402620000	680800000	47419000	75522000	68752000	49256000	143280000	27090000	68794000
PPIF	PPIF	42573000	90536000	42929000	37983000	266100000	141490000	385530000	10873000	5860800	19881000	12599000	85293000	30687000	35802000
PEX14	PEX14	2503500	NA	8314500	213820	15802000	14693000	15150000	756300	835630	1351000	1098900	8694700	1727200	1306700
ERGI1	ERGIC1	26627000	89208000	46042000	66491000	118710000	143320000	152090000	14893000	23429000	15804000	21252000	28478000	46373000	15585000
SRSF7	SRSF7	44432000	24842000	4237400	37728000	244070000	273640000	346720000	49315000	44038000	28293000	25137000	70423000	32258000	46965000
CHP1	CHP1	31075000	40840000	17214000	11305000	71727000	72493000	55842000	5410600	6139700	12013000	5305000	11961000	4848300	6813200
GIMA1	GIMAP1	25017000	177920	2376900	9062800	4577000	4945600	16426000	5687600	212460	880090	2575600	2917100	499450	764560
SMD3	SNRPD3	86012000	80200000	26153000	92753000	603800000	284370000	573780000	20624000	28919000	33210000	35267000	193240000	80725000	71475000
COTL1	COTL1	785700000	912120000	489200000	186110000	1686300000	1667200000	456890000	168480000	189540000	48650000	68845000	621940000	75500000	152000000
TMCO1	TMCO1	55171000	28855000	38571000	48612000	138130000	158290000	200140000	6621100	18872000	33954000	12011000	64099000	36681000	27759000
KCAB2	KCNAB2	7328800	30279000	3940400	1187400	72900000	61911000	6343800	5808800	2905200	338200	NA	12937000	8167900	10202000
TXTP	SLC25A1	50085000	76498000	95205000	66581000	328250000	345090000	133460000	24600000	31675000	33081000	26693000	88687000	61008000	38805000
CG050	C7orf50	3741600	NA	7464700	7783100	42331000	29227000	38967000	512550	1114000	329270	859010	8290400	5106700	2098600
FKB11	FKBP11	23933000	51192000	59615000	9680100	63716000	58618000	26422000	3905100	4941100	838740	1766700	3410600	501130	4252300
RCOR1	RCOR1	458950	238430	9738900	1090100	12167000	8994300	27005000	105250	85184	97480	NA	7236900	6388400	2582200
CYGB	CYGB	10203000	18294000	13242000	7840300	103970000	86501000	50091000	6423100	13303000	10921000	4056400	13650000	16109000	19013000
PDCD5	PDCD5	67604000	51363000	472780000	35561000	237540000	259190000	474690000	20769000	29023000	22584000	13383000	197000000	100930000	73032000
TMLH	TMLHE	5665200	4652100	33027000	1195800	30217000	20453000	24714000	1667900	460010	3887600	667840	2044200	14000000	15491000
IDI1	IDI1	9017000	16266000	116550000	4803300	70691000	36574000	30520000	6194400	13012000	11906000	18475000	12400000	7154600	7603100
TIMP1	TIMP1	26890000	9547400	73147000	9605900	51665000	33541000	12355000	2834400	2875200	274030	1337400	1838600	8454500	594040
TMED2	TMED2	19074000	13644000	17893000	12330000	30759000	26453000	30281000	7780500	11533000	4761400	6687500	10525000	2202300	1947400
RM21	MRPL21	8021500	8468000	47891000	10956000	39040000	26046000	13121000	1191900	3128600	5287500	2260100	5342200	14976000	5796100
SRS11	SRSF11	35586000	8949300	41384000	15750000	130400000	139200000	137690000	9077000	12989000	11659000	8877900	49515000	46146000	21169000
RM45	MRPL45	10102000	8703700	10887000	14644000	28955000	22466000	24339000	787060	3011800	4242500	3061800	NA	5478600	139860
SF3A2	SF3A2	14854000	5738700	6932100	3861000	92354000	142690000	112710000	393570	3797300	1651400	163580	51296000	35600000	10241000
HNMT	HNMT	11252000	36679000	69890000	5649800	151900000	111410000	18442000	10715000	9564700	2689200	6237500	15170000	7814000	8465100
RL17	RPL17	100760000	65346000	68053000	129720000	1731600000	1463300000	2161300000	55527000	54500000	95603000	69718000	582680000	216770000	362910000
SMAP	SMAP	2493100	95493	NA	4421400	53377000	56162000	86307000	NA	306810	490820	419880	21909000	5484300	8935300
CYB5B	CYB5B	105370000	306790000	161120000	228090000	542630000	3085800000	168080000	36361000	75518000	72022000	57724000	194160000	92717000	99190000
RUXF	SNRPF	113640000	67805000	6692700	64986000	503960000	451930000	443500000	27281000	38176000	6511500	26932000	212490000	120070000	77174000
H4	H4C1	130000000	491070000	558920000	94081000	400620000	659730000	469560000	46308000	53843000	73895000	27738000	441100000	62045000	45290000
NH2L1	SNU13	35566000	52102000	30881000	31227000	292050000	294560000	367950000	12055000	13855000	4332200	7461100	104370000	81410000	40778000
RS26	RPS26	56251000	23209000	146700000	89322000	220690000	223490000	504920000	34487000	97505000	70464000	90945000	50033000	7831800	20981000
SC11A	SEC11A	19817000	25168000	39461000	15025000	117060000	151970000	86427000	6177600	12513000	5157200	1161500	33910000	34183000	11998000
SYUG	SNCG	289710	9419300	3151400	3170500	12855000	15924000	20974000	10506000	15531000	12872000	16317000	226800000	68806000	29274000
AAAT	SLC1A5	42991000	22520000	223910000	31691000	209770000	69728000	131930000	8441500	16112000	14879000	15192000	41505000	29515000	19911000
TXD12	TXNDC12	8261600	7488600	12417000	1020400	103840000	83221000	116590000	587720	6767600	970970	NA	20718000	2452200	15297000
HAP28	PDAP1	28705000	8777700	51862000	48982000	210010000	124080000	327350000	27678000	30556000	14929000	15059000	31459000	16119000	10028000
CLPP	CLPP	5087400	864520	627250	4348800	112700000	71445000	53928000	1274200	3533100	4128600	6338000	28752000	15978000	9599400
SDF2L	SDF2L1	8662300	38970000	963940	5555300	50224000	52032000	34502000	3490100	1714400	7470900	2830400	10595000	7461200	2811500
GLRX1	GLRX	76718000	348690000	119240000	83226000	248820000	283250000	212410000	25579000	36735000	26260000	16405000	97106000	69259000	50790000
SSRA	SSR1	84525000	135730000	61716000	76687000	148420000	168460000	315640000	29344000	38426000	41934000	24998000	69544000	21209000	34415000
RNPS1	RNPS1	14353000	14916000	6966200	6984700	23652000	44327000	54872000	1016900	1948100	4276400	325650	10074000	3192400	2506200
BOLA2	BOLA2	89545000	90832000	36663000	55438000	289550000	313290000	292680000	35292000	42565000	21016000	34623000	135700000	25767000	67225000
CISD2	CISD2	48965000	83326000	100620000	21562000	211210000	163200000	152510000	14038000	19238000	13347000	12490000	49157000	23094000	3563700
UBL4A	UBL4A	16229000	12183000	38035000	3539900	39577000	31914000	40473000	1460200	4396700	9757700	1226400	15694000	7819000	4443500
RL24	RPL24	15196000	16516000	20113000	63557000	138390000	104300000	690860000	6481500	8790000	49431000	27068000	127330000	55970000	33329000
MAGT1	MAGT1	8332800	17065000	309850	3611400	24035000	10378000	17390000	1399000	3108400	3063200	2838900	3466300	NA	2926600
NC2B	DR1	11963000	15795000	58668000	21013000	41014000	56413000	103140000	4378500	5128400	6854100	7693800	5531300	7623400	6329300
IMPA3	BPNT2	6462800	14805000	115420000	17896000	58517000	35019000	77704000	9040900	5677400	15466000	14298000	19519000	3782600	7607500
PTH2	PTRH2	22582000	30714000	35233000	23787000	71033000	79100000	84357000	3019800	5488500	6121800	5701700	42314000	20756000	12986000
SRSF2	SRSF2	154150000	160210000	43217000	126620000	929970000	780120000	844670000	69138000	88993000	48066000	69508000	343910000	215370000	113770000
PHF5A	PHF5A	11200000	2739800	1111200	9934700	40121000	57239000	99343000	2629700	5348900	3891900	2343100	13141000	2166200	1929300
SRSF3	SRSF3	162440000	400060000	682590000	227370000	612780000	602940000	1280700000	119380000	185500000	132210000	140150000	128120000	151350000	29796000
MPU1	MPDU1	4625900	7288000	17946000	5066400	32374000	24410000	8103700	1235700	4066600	3642600	1905700	6927500	4473000	4233400
LSM8	LSM8	40523000	72555000	38485000	44700000	163980000	162730000	119200000	6338500	1608300	8875400	13889000	65469000	34427000	27321000
UFM1	UFM1	77137000	293420000	552170000	159770000	635700000	418480000	489320000	90958000	106040000	64233000	54443000	103700000	198610000	133420000
ZNT7	SLC30A7	9728500	19185000	8850800	6793500	42819000	38877000	29664000	929160	2187200	2154100	943600	6119600	6109800	1309200
BRI3B	BRI3BP	11798000	27481000	7864800	17825000	33361000	54675000	77400000	2907600	5036600	7743300	6048700	12347000	4610200	13287000
RS28	RPS28	232050000	181000000	610990000	191940000	389470000	442730000	1318900000	53344000	100840000	201780000	143470000	65305000	11205000	89363000
RUXE	SNRPE	27430000	19898000	17196000	19682000	159570000	105450000	135350000	8055800	9940700	6815100	7287800	59997000	21305000	20430000
RNH2C	RNASEH2C	1336000	1791000	9563100	956540	10490000	512410	NA	215310	530760	1553400	202350	758280	NA	663120
SPCS3	SPCS3	40950000	38178000	27241000	22061000	229660000	200450000	239170000	4710100	21769000	11130000	11615000	70466000	27378000	20869000
RT25	MRPS25	6771800	4177700	89794000	30298000	34522000	22894000	26741000	7056900	1012300	4813000	4446400	6976300	6317100	1254600
THY1	THY1	157090000	162030000	133740000	82262000	507930000	579910000	453190000	51973000	85154000	62142000	26311000	121560000	120410000	50512000
DPA1	HLA-DPA1	16322000	20150000	2292900	7120700	20098000	74981000	31168000	13442000	4896400	2318300	3233800	5161100	10420000	5667800
NMES1	NMES1	88998000	1673700	246930	24028000	363440000	116300000	95429000	549900	21613000	976070	5082500	39414000	57560000	39398000
GFRP	GCHFR	16500000	34896000	44388000	3610500	78119000	45599000	12211000	5366800	8425900	11908000	8865800	6068700	3305300	11035000
S10AC	S100A12	40024000	646380000	42029000	42030000	308130000	327520000	207300000	34269000	30038000	4316100	19466000	56588000	25101000	41302000
RU1C	SNRPC	23423000	13537000	16694000	8562800	164260000	150900000	331720000	8384000	16689000	11698000	12250000	66184000	27107000	27077000
K1C18	KRT18	76686000	423540000	NA	153280000	2150200000	3377400000	640240000	2267700	2221100	1101300	1334000	7583900	3207400	2257600
HNRPQ	SYNCRIP	386260000	320310000	122210000	118890000	781230000	739090000	1408900000	114820000	155860000	165490000	138470000	327280000	132540000	206700000
RTCB	RTCB	93590000	105930000	124030000	111020000	677680000	694870000	525390000	19067000	53013000	15141000	45725000	297320000	154830000	163490000
GOGA2	GOLGA2	5511800	10489000	12125000	8685700	71577000	101130000	83497000	5872500	4294600	12445000	6325100	37713000	14346000	12909000
RRP44	DIS3	12084000	12721000	45406000	11005000	23022000	32743000	36188000	3131700	5957400	17901000	7628600	7932300	6680400	6376400
RBM39	RBM39	65298000	47673000	111640000	27494000	206020000	193900000	266690000	29571000	38713000	29294000	19663000	85408000	79306000	11622000
PSME2	PSME2	849360000	974050000	1709500000	375530000	1911300000	1361800000	456980000	201600000	296830000	139060000	202350000	702140000	491260000	415600000
FHL2	FHL2	31799000	28230000	28437000	31264000	115310000	188040000	137650000	12887000	21730000	19547000	11939000	45273000	38842000	29338000
TGT	QTRT1	5410800	2517200	12733000	2523500	20992000	13653000	31957000	2386500	1757000	3332400	2012000	11685000	4838200	2634000
PCP	PRCP	16642000	64116000	25546000	27213000	200510000	226930000	158700000	8282300	17135000	5426800	33155000	41536000	81748000	43667000
STX5	STX5	4045000	4481000	3862400	366550	43166000	45335000	18455000	103180	1132300	123400	114890	8878200	21935000	6083000
PRS27	PRSS27	70666000	41248000	71370000	26491000	174570000	95710000	40400000	25503000	19189000	36945000	18751000	24635000	30466000	10516000
EVPL	EVPL	12274000	4133300	10035000	2941400	119090000	155950000	515570000	99003000	273580000	185390000	308940000	571950000	846480000	258770000
NSF	NSF	51007000	71957000	127940000	36759000	259500000	185670000	115440000	19034000	26677000	28785000	12531000	92153000	76454000	19431000
CLCA4	CLCA4	NA	157260000	243910000	2379300	23809000	8684500	72173000	10139000	216810000	52728000	115800000	300840000	771940000	100260000
DDX42	DDX42	31258000	86611000	63344000	26727000	163390000	157710000	94352000	4947400	10599000	17348000	7001700	18198000	26114000	56288000
RPN2	RPN2	296020000	470660000	848460000	165950000	1507900000	1421000000	1349000000	87699000	142110000	150130000	108500000	805960000	368780000	301490000
XPO7	XPO7	39097000	13285000	66015000	19890000	126030000	89120000	53419000	9638800	15592000	24657000	10941000	25734000	18025000	26959000
SRC	SRC	7907800	8912500	12638000	38752000	69452000	88232000	77077000	13353000	5939700	21110000	12842000	16661000	16186000	12580000
DRG1	DRG1	55138000	50522000	140200000	31525000	171560000	124050000	152390000	17751000	26120000	26825000	21685000	49322000	76846000	16895000
PCNA	PCNA	246640000	152180000	333740000	71992000	943110000	577570000	475390000	48260000	106910000	53557000	53736000	268630000	256120000	120670000
SC22B	SEC22B	102890000	91966000	102540000	76335000	710220000	603180000	217770000	38259000	50340000	35079000	34801000	174960000	198810000	83126000
EMC2	EMC2	15377000	18909000	56689000	16781000	56866000	30517000	24951000	4924600	9004000	13004000	7240600	13088000	18257000	5335600
COPZ1	COPZ1	112630000	20420000	13656000	77866000	393870000	412820000	411180000	8329000	39949000	42196000	42401000	151260000	119730000	63130000
LPPRC	LRPPRC	281370000	192230000	527950000	184350000	1022600000	448730000	468770000	60366000	79670000	185990000	70856000	189250000	333030000	102530000
HSP7C	HSPA8	1532000000	1836100000	5796900000	993590000	4355800000	3664100000	9088600000	747330000	906590000	1298700000	1251900000	1964400000	1700200000	1026700000
GMPPA	GMPPA	28614000	58240000	30598000	19700000	94196000	114280000	48604000	12028000	20859000	20168000	13483000	31323000	18354000	12326000
S10AE	S100A14	15481000	16715000	5092200	20148000	39096000	17185000	939160000	49735000	283270000	64803000	229130000	748310000	984310000	868090000
PRKDC	PRKDC	160180000	92292000	265150000	78406000	418130000	517830000	496840000	34545000	50606000	72053000	64392000	204770000	149590000	89476000
STXB2	STXBP2	25528000	46525000	180370000	45260000	83696000	49747000	383090000	9225700	20939000	32205000	16199000	17340000	25758000	21451000
HSDL2	HSDL2	45473000	28247000	521040000	104720000	403550000	287500000	139020000	32139000	44349000	40077000	46748000	99884000	124130000	114140000
SRP68	SRP68	42248000	32751000	131500000	19470000	116830000	163470000	145910000	18471000	23018000	29976000	24671000	33795000	44303000	39556000
FAHD1	FAHD1	28188000	47620000	240220000	30762000	188820000	198860000	155830000	22063000	30648000	24983000	28359000	68307000	75761000	41357000
RS15A	RPS15A	206740000	312960000	62030000	231500000	638230000	648300000	1193500000	115760000	136740000	94345000	185820000	197110000	189510000	162210000
PDS5A	PDS5A	11410000	12665000	65877000	7673400	30057000	32930000	54615000	3662600	6123200	12889000	4410400	7204900	27250000	3666900
PP1A	PPP1CA	53729000	35928000	49744000	19868000	284820000	266640000	359090000	14759000	27263000	26032000	13762000	112910000	94273000	63024000
FAF2	FAF2	10761000	2027800	45839000	8610500	69970000	77489000	67596000	1685300	4483800	14923000	4254700	31950000	29208000	6415200
IF2B	EIF2S2	14162000	41824000	211320000	16399000	78911000	94435000	206590000	10876000	9986000	8821900	8006400	17224000	11877000	12354000
1433F	YWHAH	160650000	208320000	445200000	123250000	959490000	956550000	694460000	109940000	91444000	82160000	102510000	290300000	343430000	154830000
LRC59	LRRC59	532280000	285290000	1159300000	254660000	828760000	880760000	857330000	175760000	91222000	340580000	322280000	209110000	289490000	160660000
AMPN	ANPEP	83488000	43979000	194920000	64102000	110800000	124770000	115050000	28801000	26065000	25764000	29297000	38070000	27188000	19022000
PGES2	PTGES2	51059000	22218000	105540000	73755000	107610000	111420000	90735000	14272000	23246000	30888000	20544000	26998000	31363000	20611000
STML2	STOML2	89232000	64254000	116540000	143900000	317630000	180590000	209430000	24001000	28951000	31123000	41515000	65156000	127910000	53043000
GSTO1	GSTO1	424530000	282800000	992420000	188580000	1353700000	773360000	630950000	179070000	109480000	159040000	191750000	319000000	409100000	175150000
THTM	MPST	76884000	141980000	126030000	107640000	749110000	351030000	206780000	45214000	71226000	35029000	83563000	70370000	186070000	93094000
AN32E	ANP32E	194950000	147900000	173720000	80576000	299590000	444530000	339820000	40861000	72212000	91985000	53220000	135230000	77149000	87049000
SPTB2	SPTBN1	200580000	233080000	11221000	112710000	1254100000	1247900000	969110000	72152000	81200000	42043000	95900000	325490000	403730000	321120000
ANXA1	ANXA1	1352800000	3294500000	1597300000	354180000	1787100000	2033200000	36422000000	4390700000	13170000000	16577000000	18222000000	17151000000	54182000000	16750000000
MB214	MAB21L4	NA	5676400	2199100	1718800	21978000	40847000	25170000	3491300	12421000	26850000	30253000	107600000	150950000	21287000
GDIR2	ARHGDIB	343360000	1104600000	183730000	155660000	1304300000	1180700000	767170000	229630000	252100000	128440000	103450000	533280000	150960000	281260000
ARP10	ACTR10	200160000	45396000	89450000	37287000	50868000	43814000	96325000	6761400	8013000	11594000	10420000	19365000	12691000	9952200
AN32A	ANP32A	233290000	188350000	249600000	75098000	698970000	808020000	351530000	63756000	92812000	70581000	70617000	264890000	179100000	127720000
LSM2	LSM2	97473000	108430000	120830000	78683000	409640000	472570000	275090000	23963000	32822000	36946000	24418000	206960000	120530000	75734000
EFTU	TUFM	549980000	491770000	1364000000	358340000	1237100000	1339100000	921530000	177780000	210210000	228520000	228400000	367660000	639720000	246260000
LMCD1	LMCD1	28747000	6851200	12426000	10523000	134200000	133540000	102000000	9156800	13964000	22255000	10634000	35198000	27901000	24470000
DDX17	DDX17	129800000	162130000	68015000	90756000	525810000	387730000	392930000	38519000	86133000	54723000	57144000	173650000	117040000	63261000
TRXR1	TXNRD1	73027000	106570000	31985000	50420000	228280000	304040000	73272000	33665000	19911000	24573000	20953000	75220000	66904000	50086000
RCN1	RCN1	24627000	32676000	40353000	61593000	362180000	441390000	180430000	23472000	56291000	12120000	59441000	136650000	65448000	30677000
TCTP	TPT1	271630000	54230000	603260000	119730000	1275200000	716950000	1680200000	85381000	165540000	43932000	99568000	432920000	424080000	334020000
UFC1	UFC1	33306000	22397000	6655400	15340000	155100000	143120000	62365000	10066000	13893000	3600700	9275200	49168000	42743000	18644000
GMFB	GMFB	3809100	4236800	65229000	3225100	15880000	11626000	16057000	4576200	2284000	16618000	2084300	3284800	7057500	4601800
MOV10	MOV10	3299000	5359600	22795000	3532700	22179000	33548000	27556000	5968900	2834900	4408800	6209500	8688100	4885400	6968000
PTN12	PTPN12	11272000	15435000	16027000	2187200	62959000	43331000	18911000	1468600	1711500	570430	3324500	8345400	35663000	6359700
LEG3	LGALS3	255460000	627090000	221280000	463860000	3303900000	1494100000	3760500000	205540000	278220000	212090000	237080000	861940000	1216900000	413210000
MARE1	MAPRE1	146990000	104860000	392840000	121240000	512320000	352220000	618240000	71277000	84374000	85766000	85141000	178920000	138170000	118770000
PSB8	PSMB8	158370000	188780000	155910000	112690000	609860000	468150000	227570000	53970000	98858000	44835000	34569000	225020000	121120000	73403000
HDGF	HDGF	185810000	240420000	82618000	301530000	1122300000	1144700000	792190000	104050000	89167000	138730000	120370000	408320000	243370000	210310000
IDHC	IDH1	348580000	264960000	583610000	221830000	2528500000	886000000	619520000	110240000	185970000	137710000	154020000	447440000	621870000	197670000
TBCD4	TBC1D4	852320	5884700	34661000	3160500	15984000	6817600	11759000	NA	129710	2562000	630340	6799400	6739800	1491100
RL23A	RPL23A	157390000	104130000	39028000	98553000	590990000	673940000	1582700000	65913000	96478000	119700000	137150000	318020000	246370000	121880000
G3BP1	G3BP1	147950000	136150000	192710000	66616000	240380000	235060000	471610000	43015000	62442000	69628000	56905000	122300000	86454000	67384000
ZO2	TJP2	16589000	24258000	148940000	13556000	96580000	92419000	92204000	5947900	14299000	21914000	14480000	35170000	58937000	14808000
SPB3	SERPINB3	20520000	59927000	NA	402930	14274000	59217000	3041700000	103100000	914220000	551120000	913290000	1830900000	3656700000	1381100000
L2GL2	LLGL2	10940000	14745000	18723000	18379000	112980000	45891000	12074000	1726700	256850	1904000	NA	14135000	43372000	18640000
HINT2	HINT2	38159000	118540000	91589000	43838000	268140000	200770000	123160000	10730000	19124000	5951100	7927300	118560000	71535000	69156000
EGLN	ENG	5485400	8468900	4570400	3736800	20508000	27769000	6273000	1182600	1837400	5015400	663460	NA	387940	1540200
FERM1	FERMT1	18264000	11598000	39946000	4820500	41437000	58324000	35048000	3011800	1239800	10355000	2763900	20124000	26034000	8405500
CPVL	CPVL	5790900	38291000	81200000	2496100	21170000	109840000	34601000	3466300	2615700	4116600	2060500	3398400	4690000	1740300
TACO1	TACO1	22954000	11432000	88833000	27567000	78769000	47626000	64106000	7852700	8340600	15236000	15415000	31427000	27877000	11278000
PURB	PURB	9721700	4380500	55785000	7537500	72266000	49648000	22439000	10411000	4698500	3451000	7875500	16467000	24428000	9037200
AN32B	ANP32B	467650000	303090000	39900000	111920000	658610000	916400000	674690000	116470000	120680000	32676000	78573000	368830000	273950000	102890000
RL22	RPL22	349600000	137500000	25708000	261580000	1156000000	879780000	1479800000	121500000	211060000	73104000	215360000	275770000	387860000	194680000
ARC1B	ARPC1B	72917000	9184200	38305000	42186000	618560000	702980000	620540000	59568000	78438000	43820000	27052000	340030000	102450000	75138000
ARSA	ARSA	9697000	46765000	91530000	7666300	63008000	41563000	16743000	1579400	9613800	4377400	2595700	6658200	23430000	6415000
FUBP2	KHSRP	140330000	53966000	109000000	63345000	417920000	363970000	481960000	35226000	40984000	46337000	41662000	176980000	94265000	128960000
AP1M2	AP1M2	15049000	11457000	36164000	20856000	81301000	45475000	37236000	2108700	7859600	10686000	11621000	22571000	3743900	8366100
SYIC	IARS1	73167000	88603000	82299000	45026000	230760000	200590000	196350000	27599000	37019000	46640000	29959000	69194000	68361000	38711000
ASPH	ASPH	35584000	36714000	291940000	37687000	103090000	64082000	87511000	25265000	30699000	28032000	28816000	45666000	29198000	39834000
IPYR	PPA1	304450000	347590000	1120100000	515910000	1064200000	829900000	751460000	89046000	174610000	174520000	235240000	443300000	156050000	177810000
PAK1	PAK1	11982000	1754000	7000700	3498300	80940000	37619000	18309000	1409200	3099600	1393100	1154800	9984000	10953000	3269800
RBM3	RBM3	291170000	260810000	141350000	99906000	791280000	578400000	697430000	117510000	80797000	61984000	74980000	290580000	183680000	184660000
VAC14	VAC14	11345000	25624000	74659000	5811300	28039000	19943000	23048000	3108700	5039900	10155000	11999000	12679000	16363000	6190300
TKFC	TKFC	51280000	81281000	399570000	14245000	563650000	333600000	46390000	27571000	35651000	17527000	49958000	137490000	144390000	105770000
TIM50	TIMM50	46845000	48179000	278580000	45701000	136720000	91049000	110590000	12711000	21314000	83004000	17402000	43667000	49374000	36203000
ECHM	ECHS1	320770000	449800000	673900000	317050000	1773800000	2059200000	354440000	175050000	235230000	172240000	257110000	652730000	248700000	331860000
SNRPA	SNRPA	57914000	67055000	NA	37694000	175410000	171780000	260520000	18265000	26592000	NA	16529000	110380000	62861000	34027000
SYVC	VARS1	131290000	63660000	100630000	98755000	354900000	333550000	280660000	42912000	60571000	46137000	47012000	143910000	81259000	53872000
LICH	LIPA	15699000	60929000	17259000	16352000	112420000	63807000	24351000	4325500	4984600	3163900	12773000	11348000	1816700	5282000
DHSO	SORD	343110000	405810000	143600000	120150000	886470000	456430000	316550000	78523000	99361000	79736000	79058000	233080000	266190000	99697000
DPP3	DPP3	115210000	97656000	192460000	79533000	503450000	347870000	180340000	36153000	47437000	46890000	53140000	132550000	156660000	58452000
HNRLL	HNRNPLL	20492000	13692000	53301000	8321100	48895000	81073000	37367000	3257300	18398000	17603000	1234500	9408800	9501300	9110200
RL10	RPL10	74942000	24149000	43312000	33277000	820310000	1015000000	255820000	7095600	32532000	49427000	44142000	237550000	131430000	292910000
NIBA1	NIBAN1	31927000	20843000	1538500	3693200	73003000	164940000	71265000	78213000	94966000	82946000	91338000	381330000	197850000	119580000
HSP7E	HSPA14	15158000	18746000	8903900	3293300	49956000	20331000	10293000	5579300	1836500	8830100	4738500	11088000	10517000	957790
E41L2	EPB41L2	42530000	71712000	177680000	28070000	235950000	108470000	28517000	22398000	26096000	20559000	19914000	45291000	67744000	41532000
UCHL3	UCHL3	79115000	67280000	518500000	36261000	346190000	141130000	325990000	35324000	72576000	72151000	83306000	107430000	94431000	67312000
TIF1B	TRIM28	284210000	104600000	167540000	90778000	542570000	541450000	660970000	19972000	38258000	57203000	39913000	179210000	106450000	64115000
RM46	MRPL46	19404000	18377000	27963000	21992000	111480000	78018000	66364000	4875800	4940500	5382200	7144000	23857000	35557000	14416000
ROA2	HNRNPA2B1	1327300000	1739600000	396200000	725600000	2309600000	1902200000	3233800000	411940000	548440000	321690000	198670000	569130000	399130000	415710000
MTX2	MTX2	20367000	8806200	11108000	26684000	87768000	51153000	28576000	7333400	15550000	16816000	10048000	11642000	13870000	7254300
AT1A1	ATP1A1	278500000	459680000	696630000	357440000	1613800000	557560000	593260000	176840000	169560000	170550000	173130000	436630000	313390000	164360000
H1X	H1-10	53761000	38704000	23548000	33450000	167110000	149560000	243790000	28861000	29414000	21039000	24020000	78719000	39168000	28818000
SSRD	SSR4	94281000	78940000	74478000	107740000	240170000	248480000	267340000	22535000	37815000	118390000	46921000	72287000	44022000	49500000
LYRIC	MTDH	88534000	14628000	116960000	29054000	135860000	134230000	110290000	17162000	25929000	16250000	13239000	69069000	54885000	25405000
F16P1	FBP1	114060000	266850000	26585000	100380000	1084100000	727740000	55833000	8486000	17141000	8326600	6274600	31358000	41933000	10569000
HCD2	HSD17B10	324680000	390310000	680580000	351740000	1176900000	821650000	584160000	92854000	206260000	152520000	202290000	384170000	367470000	124100000
K2C8	KRT8	414440000	1016200000	3114600000	322540000	2214900000	2265800000	584560000	8588800	17589000	3795600	2183500	13779000	2965900	8158200
LA	SSB	225120000	84641000	378400000	90193000	544170000	490670000	628170000	129710000	136210000	64150000	82816000	191090000	164770000	94452000
IGHD	IGHD	8991200	57863000	32386000	7045600	108420000	9752000	68402000	14781000	13178000	1494800	263800	48061000	12732000	13037000
INVO	IVL	622070	1353000	134380	212100	6047600	44243000	2848700000	101990000	193290000	499610000	937400000	2724700000	2758500000	983320000
DJC11	DNAJC11	25821000	48078000	163110000	36914000	79587000	109280000	205240000	12678000	20064000	19468000	23408000	57939000	12961000	33442000
RS7	RPS7	363280000	136790000	438920000	141340000	1286900000	1080600000	570430000	96340000	144910000	121550000	154070000	253100000	421140000	233470000
GIMA4	GIMAP4	10258000	26065000	15055000	8654100	38629000	54070000	10185000	8148100	14547000	1942300	1949800	14579000	9410500	7200800
ACOT9	ACOT9	34877000	33108000	50858000	26389000	207410000	195750000	44266000	20180000	31030000	37254000	22599000	32873000	51188000	15112000
MTREX	MTREX	28291000	12938000	NA	5417200	92420000	91220000	125590000	4554900	4365100	20436000	6725400	39522000	36220000	14426000
DIDO1	DIDO1	2594300	1511300	4170700	4039000	10955000	11629000	29181000	524200	752340	3790600	1022300	1260300	11627000	3839700
HS71L	HSPA1L	900070	6700200	1311200	5844500	17602000	10472000	18954000	835130	2937200	1638700	4228900	4884900	6145500	1369100
API5	API5	111360000	84121000	40326000	67115000	342670000	356920000	235210000	42943000	54095000	26990000	31643000	99649000	82518000	32940000
PREP	PITRM1	17488000	26527000	191270000	10263000	180350000	98027000	106290000	4494600	9980500	36552000	11659000	37482000	78613000	46201000
GRP75	HSPA9	409150000	440100000	910050000	341560000	1972900000	1951500000	1927700000	120270000	143420000	285590000	159880000	998260000	874200000	260730000
ACTN4	ACTN4	711040000	1119900000	5811500000	443000000	4865900000	3061000000	2770800000	357150000	390970000	618510000	408860000	1377900000	2525200000	1038100000
LEMD2	LEMD2	12154000	NA	5910400	4046900	37642000	64560000	36931000	2027300	13256000	3911200	3337800	12639000	12047000	10472000
TMM33	TMEM33	29102000	30970000	143990000	20147000	177380000	170530000	179520000	16436000	28126000	36467000	24260000	75850000	51880000	30505000
THUM1	THUMPD1	46201000	53932000	36329000	30569000	154160000	133320000	85061000	14128000	31745000	22576000	23606000	47481000	39912000	13730000
ARHG7	ARHGEF7	13932000	30268000	78459000	8844700	71251000	72918000	42333000	4552100	6534700	7560800	5446800	25700000	40584000	23561000
MAVS	MAVS	12841000	8947000	18836000	8158300	112190000	110010000	53896000	2658100	7313500	4453700	9626600	39821000	37659000	15044000
LRP1	LRP1	12318000	21114000	30308000	3484900	83026000	73399000	36689000	12000000	12830000	8032200	3948800	14145000	26151000	16316000
LMNB1	LMNB1	226200000	369230000	96092000	82919000	496400000	463430000	396000000	47009000	81909000	89779000	36117000	213920000	184570000	111940000
GALT1	GALNT1	155290	3689200	13384000	9131600	22236000	7002200	31014000	916030	5767600	4252200	3392700	9599200	2789100	4406600
PMM2	PMM2	22560000	16619000	26938000	52780000	115940000	82065000	149980000	17416000	15163000	25181000	16046000	42659000	28640000	22887000
EMC1	EMC1	52765000	52529000	213210000	29858000	78164000	84060000	74993000	19388000	24611000	49657000	29087000	26961000	31003000	30016000
URP2	FERMT3	28394000	64612000	127550000	12461000	238530000	112710000	132940000	19501000	18906000	71664000	14094000	32928000	90215000	11456000
SYAP1	SYAP1	35645000	8261700	62211000	32173000	115690000	76008000	52322000	5305600	8694500	12837000	19047000	27980000	39000000	17420000
3HIDH	HIBADH	169130000	312410000	353750000	71978000	1183400000	713290000	332700000	99767000	235210000	138160000	89187000	175320000	194920000	201440000
UBXN4	UBXN4	21826000	9418000	20802000	12837000	108560000	140640000	93511000	7869400	12584000	23523000	12776000	29840000	42549000	18440000
ERP44	ERP44	172970000	385800000	134940000	153550000	1159400000	945200000	884880000	76721000	166760000	104310000	113210000	350560000	396190000	181540000
AT2A3	ATP2A3	7633600	38664000	6882700	15450000	222410000	44346000	33781000	8830000	13796000	2789700	14596000	35474000	29566000	14109000
S10AG	S100A16	58771000	86014000	17397000	84446000	73367000	43461000	692850000	243270000	532210000	452700000	743390000	538500000	95605000	304700000
SURF4	SURF4	64352000	108300000	228300000	87724000	553250000	362710000	218990000	26036000	51993000	50860000	39556000	181930000	141970000	97611000
DHB12	HSD17B12	95651000	162880000	439170000	43861000	447850000	287930000	309540000	55137000	102890000	91615000	78585000	116510000	102690000	102550000
VDAC3	VDAC3	105540000	241780000	376760000	96814000	611730000	1322700000	382260000	28676000	51269000	125390000	68034000	253550000	298650000	133460000
RBP56	TAF15	12977000	17159000	47484000	23650000	19668000	60966000	88474000	4674300	9500700	5353700	5983300	6539100	5039300	8407800
SR140	U2SURP	9826900	19508000	41133000	2494200	68889000	45490000	41927000	7889100	1348100	16941000	2583900	31058000	20582000	3122300
RT09	MRPS9	18027000	9862800	46910000	11767000	56140000	51212000	13193000	2841700	4831200	5428300	4848000	12372000	6670300	3545600
DYN2	DNM2	56510000	53152000	149020000	40755000	274420000	192110000	165530000	23740000	34346000	38765000	37345000	71732000	49236000	67943000
SGT1	SUGT1	34677000	20401000	160370000	11755000	85360000	101480000	320650000	10245000	11672000	19418000	18440000	70120000	97922000	40636000
RM09	MRPL9	4643300	4629000	16186000	8260700	10345000	9966300	11912000	2236700	3989500	1548900	1761500	5337200	4722000	4502400
ISLR	ISLR	1906200	620000	1701100	1078500	1155500	20904000	1452800	537650	699560	1255700	554100	2794500	4481300	221810
C1QBP	C1QBP	425100000	535400000	3471700000	1217300000	1449400000	1322900000	1728400000	301070000	320410000	432220000	358440000	1056000000	761660000	487560000
SYAM	AARS2	2345000	2477500	2415900	1153300	22519000	34723000	6435800	21398000	53565000	2830800	50216000	10273000	11182000	47126000
PLSL	LCP1	371630000	987410000	626130000	149680000	1798200000	1849900000	486750000	211860000	285990000	139160000	218010000	906470000	318130000	218980000
SPF45	RBM17	6833400	11555000	21531000	9134000	22219000	22505000	37044000	4959600	7824000	10492000	5403800	9497300	6786700	3013800
LUM	LUM	353340000	311850000	235020000	47344000	915910000	874520000	595720000	630580000	1203500000	779400000	729590000	2086400000	2350000000	1308800000
MVP	MVP	193650000	339130000	924030000	146510000	752930000	336720000	355980000	101250000	137150000	141260000	102650000	182780000	45376000	151560000
GGCT	GGCT	128330000	83830000	148250000	75244000	408460000	296690000	106000000	38013000	93129000	71455000	48987000	67950000	101640000	37183000
TRXR2	TXNRD2	3009400	7727700	4256800	4630900	47273000	58112000	53969000	4200100	3872400	6125800	3632100	19406000	9430700	10496000
EFTS	TSFM	3472100	10208000	13050000	34822	100020000	130830000	131110000	17129000	15805000	4478600	4799900	54699000	34617000	11468000
NELFB	NELFB	11838000	13833000	33331000	3574200	45481000	73501000	31138000	4800700	5922100	11721000	9203400	10807000	10548000	4522100
NUDC	NUDC	137200000	87111000	238970000	53214000	236400000	239670000	275190000	37856000	41274000	25507000	39982000	128450000	134940000	58693000
PTGIS	PTGIS	33064000	28419000	9042600	464230	148330000	45014000	3430200	66101000	103230000	40659000	73670000	163300000	222590000	57496000
DNJC9	DNAJC9	30452000	37126000	122510000	16960000	97126000	90678000	81082000	16687000	15019000	17837000	15802000	66469000	29728000	13932000
ERH	ERH	128680000	100250000	17193000	65823000	344170000	361090000	113200000	32280000	78811000	2606100	25524000	118990000	102060000	56894000
JIP4	SPAG9	50262000	21161000	19641000	20101000	44494000	62331000	49044000	9570400	11484000	12624000	7635400	20418000	25042000	11816000
ERP29	ERP29	195550000	358960000	33352000	221480000	730090000	553850000	1035200000	64457000	93887000	204540000	124020000	320420000	223030000	125140000
SQSTM	SQSTM1	37491000	36415000	34676000	21809000	33146000	67254000	58099000	29730000	15308000	30320000	12588000	7801800	7054100	3903500
MYLK	MYLK	95853000	79366000	41057000	6792400	1175300000	1807600000	367300000	617800000	828970000	605920000	767500000	3511000000	1760500000	1580100000
DOCK7	DOCK7	534960	360470	1185000	61911	7160300	7527300	1620500	688100	NA	1041800	185440	1086800	3142400	682210
EIF2A	EIF2A	14517000	24731000	116180000	27584000	171850000	143670000	211490000	17554000	20898000	31720000	19559000	75677000	61054000	36329000
BGH3	TGFBI	93798000	118070000	98080000	14594000	345280000	305370000	192570000	42272000	48716000	49088000	24211000	105300000	113620000	49453000
NAA10	NAA10	14463000	794320	NA	3767600	53410000	36412000	110170000	NA	2781800	804180	521990	31142000	31885000	14033000
RL37A	RPL37A	12468000	212800	14409000	23764000	60061000	45599000	239710000	12395000	12703000	21824000	19522000	50254000	3428100	26970000
LC7L2	LUC7L2	8209500	NA	35837000	17553000	202020000	197710000	247740000	9577800	17939000	30148000	10680000	98284000	64105000	32630000
EIF3B	EIF3B	136880000	77891000	25670000	47014000	244880000	289580000	801240000	35552000	51715000	63570000	70301000	121310000	110210000	84863000
XRCC5	XRCC5	256320000	220000000	487980000	181310000	1460300000	1666000000	859240000	70214000	83488000	103060000	87108000	671810000	617580000	275410000
VPS18	VPS18	10802000	8993200	2643900	5460500	31341000	33344000	21019000	2638300	4344600	6079900	4962600	8848500	12770000	2627200
RM44	MRPL44	13906000	20040000	95014000	31097000	60501000	68575000	48206000	3951100	9335200	10256000	12379000	26352000	22840000	17202000
SDHB	SDHB	54473000	141870000	230970000	80057000	269790000	196870000	197100000	33541000	49045000	54686000	48662000	102150000	84743000	64049000
HS74L	HSPA4L	73238000	20558000	96628000	19168000	152390000	41683000	376520000	67348000	11815000	20289000	15416000	90406000	21468000	22921000
CTBP2	CTBP2	14598000	20043000	32147000	6812000	39276000	23460000	11867000	1992200	5452200	3124800	2664200	4688200	6027800	10336000
LSM3	LSM3	25541000	26798000	46948000	18478000	82167000	70021000	50569000	6004800	11625000	NA	5206400	22534000	21374000	10974000
MYO1E	MYO1E	2784300	432040	23151000	NA	18886000	21497000	27772000	323290	5617000	1022300	NA	18392000	4537600	5461600
PLSI	PLS1	86953000	102360000	63280000	109730000	590230000	211480000	32287000	71096000	127050000	86961000	90367000	14202000	12297000	5366500
PSA2	PSMA2	318750000	340360000	1209600000	183720000	573090000	487080000	356360000	120260000	187400000	142680000	116870000	346100000	180020000	204830000
PLCB3	PLCB3	14521000	31646000	74222000	5576500	118240000	36596000	64488000	11311000	19153000	7768800	18134000	15061000	16936000	6360000
SMD2	SNRPD2	206690000	88465000	180780000	113050000	417870000	368940000	602790000	69406000	74465000	82221000	48484000	218480000	144410000	104300000
NDUV1	NDUFV1	125950000	188120000	71914000	60967000	241900000	216720000	470750000	74702000	79329000	55411000	73361000	44562000	121710000	67097000
NICA	NCSTN	28572000	27989000	164580000	22321000	73285000	80707000	72410000	7093400	8062900	12445000	10337000	54303000	47116000	30885000
SATT	SLC1A4	6050800	3352900	1868000	947550	22752000	9842300	21868000	3596700	734810	2130300	3789200	4114000	6758000	3931800
IDH3A	IDH3A	131120000	141890000	535900000	153210000	380170000	569110000	299470000	70725000	60760000	71522000	54602000	239650000	197420000	136230000
GSDMD	GSDMD	69398000	39812000	12500000	23502000	147140000	111120000	56512000	12267000	7439600	81442000	7789800	39902000	19411000	4763900
IVD	IVD	26266000	2865200	NA	14521000	34232000	141260000	105780000	6006100	8086100	7929600	14286000	58279000	13032000	14734000
SPS2L	SPATS2L	4116400	NA	12694000	589480	25415000	24502000	11609000	NA	634250	1748700	875510	8807500	4321000	10708000
DRA	HLA-DRA	66896000	203600000	49411000	83623000	200250000	190730000	138570000	21523000	9094100	34630000	17586000	56796000	13104000	44428000
T2FA	GTF2F1	12297000	1177900	20539000	3221300	24303000	15680000	26098000	2007800	2990400	11656000	1576400	15856000	2394300	2498000
FCL	GFUS	93968000	74696000	146970000	165730000	563730000	127270000	177810000	57481000	69803000	95778000	81265000	119270000	34331000	51573000
RER1	RER1	3093500	8625700	3265900	8220300	94841000	124570000	87018000	19259000	22130000	13196000	1635900	37394000	15482000	15394000
EF1B	EEF1B2	840460000	319560000	1330800000	510230000	2569500000	1981200000	2984400000	279890000	443840000	480520000	501380000	979280000	799480000	495500000
TM205	TMEM205	17266000	12534000	49792000	24817000	325620000	221470000	44716000	7300600	18702000	17782000	19561000	81346000	90803000	27553000
CY1	CYC1	211860000	144480000	1029300000	309870000	900820000	913690000	679750000	66694000	125680000	218390000	105790000	389380000	552520000	125520000
MIME	OGN	287700000	296580000	135730000	124950000	150900000	46513000	81261000	306120000	251090000	540490000	488410000	243170000	1528300000	379480000
EIF3G	EIF3G	13779000	15480000	15770000	8070600	120030000	148770000	272070000	8683400	11932000	10582000	5704400	64181000	90839000	32951000
DAZP1	DAZAP1	92282000	58086000	63312000	52415000	375140000	352950000	410240000	25677000	38002000	48298000	31163000	192660000	127790000	68173000
DPOD1	POLD1	3363700	1164200	14894000	2562400	22272000	20836000	6349200	3296500	55825	2424400	1348500	5123900	9008500	1916800
OAS1	OAS1	34336000	16699000	3037500	4337000	1439700	7097600	22331000	5059500	2178100	7075100	6449300	7222900	1770000	3575500
UGGG1	UGGT1	63464000	98823000	146460000	51342000	308930000	349260000	209290000	18402000	31223000	17244000	19804000	141800000	80181000	38193000
AASS	AASS	1269000	1354200	2500000	NA	5955800	11044000	3951500	7786000	4167900	4971000	4550500	17233000	35268000	4693200
PAR14	PARP14	20148000	17298000	13375000	2761700	21577000	25118000	16554000	2546600	2658700	7754400	1672000	8478100	15245000	4685300
MB12A	MVB12A	6087100	24413000	98428000	8759500	21975000	20618000	31638000	450940	5580700	16618000	11930000	21725000	14572000	8925100
EIF3M	EIF3M	85433000	93888000	204820000	29606000	269470000	383030000	181060000	32099000	36903000	22530000	39968000	211600000	73975000	58095000
CHRD1	CHORDC1	28262000	10397000	9150200	3054300	84248000	99977000	222590000	9119300	16031000	5137000	10066000	59964000	53621000	14380000
TIAR	TIAL1	39623000	24551000	53993000	88127000	99612000	143690000	73482000	11760000	19185000	22559000	14634000	71244000	30663000	29332000
E41L1	EPB41L1	29566000	26961000	159920000	10603000	195480000	169720000	205200000	19777000	23402000	36274000	41007000	57250000	55000000	71470000
OCAD2	OCIAD2	35876000	12446000	17282000	36493000	95926000	67266000	27025000	1427400	1984400	3341800	1628800	1222300	3974700	190200
IDH3B	IDH3B	50237000	53989000	58070000	74268000	216550000	232330000	164560000	22800000	30787000	46540000	31150000	96980000	58971000	37197000
AK1BA	AKR1B10	8668600	41055000	7256000	19757000	779660000	47548000	1797100000	111660000	87612000	41221000	83507000	268570000	164090000	274490000
PP2BA	PPP3CA	10603000	14124000	13930000	6820200	102730000	79121000	59931000	10093000	5885600	15020000	9867600	27711000	18663000	10844000
SPSY	SMS	89909000	69231000	139530000	47362000	153810000	101900000	29948000	36356000	36690000	70684000	24432000	32470000	20479000	20355000
TACD2	TACSTD2	19054000	65300000	573130	3990600	864980	120470000	724760000	128570000	205660000	311320000	320530000	738520000	501670000	239580000
TCPZ	CCT6A	230190000	177570000	476650000	125800000	731710000	574810000	865960000	99238000	134440000	144510000	142240000	286010000	276050000	134490000
H12	H1-2	7293500	2261900	NA	17917000	85831000	93123000	758660000	4090600	3503500	50005000	22652000	34610000	53878000	40124000
OCAD1	OCIAD1	59128000	30476000	90189000	25119000	222370000	172900000	125950000	20063000	32070000	46786000	28629000	60228000	57996000	32453000
LGMN	LGMN	66345000	246300000	166360000	30474000	168900000	178570000	65695000	27671000	37060000	25092000	32241000	36171000	24414000	14914000
RU17	SNRNP70	28672000	8969600	NA	11834000	175940000	147920000	295890000	24578000	46614000	28805000	39452000	69851000	34613000	10223000
1433B	YWHAB	456450000	580360000	1929100000	502980000	3421700000	3551900000	2126900000	278040000	382160000	407170000	405420000	1194000000	1650000000	505360000
TPM1	TPM1	197200000	106140000	44362000	37942000	2090500000	1769200000	983640000	822590000	911930000	1273500000	656590000	3289600000	4496300000	2174700000
YBOX1	YBX1	1657700	NA	3931200	60411000	257840000	108470000	684140000	9120000	20241000	51162000	39430000	139290000	115300000	54095000
DIC	SLC25A10	21749000	6982000	124800000	35869000	92501000	34063000	95555000	7050200	16749000	28345000	18027000	21031000	47433000	19725000
PRPS2	PRPS2	10074000	4041800	36453000	10225000	40739000	21409000	53085000	10196000	4404600	11965000	6794600	16521000	4603200	5835600
TIGAR	TIGAR	25141000	29387000	11422000	16722000	121410000	100600000	77177000	8730000	12392000	14365000	23153000	25644000	34361000	28415000
CAZA1	CAPZA1	328040000	451120000	445850000	184460000	1715300000	1208400000	1213600000	140100000	195950000	187810000	184800000	662240000	478700000	287760000
DTX3L	DTX3L	39914000	36317000	21809000	11220000	60470000	71460000	44607000	8896300	11420000	14011000	5685700	37022000	18964000	7017400
PP1R8	PPP1R8	5967900	2306200	19493000	2277100	51266000	64782000	39480000	1570600	768400	8783100	774650	14585000	40453000	277430
IFM3	IFITM3	3617500	3721700	NA	4652900	58884000	22003000	24985000	3021800	3838600	1353200	3500000	2579000	14751000	824310
ACADS	ACADS	22915000	40645000	109980000	21773000	118290000	78306000	105610000	17052000	21431000	36426000	19702000	31898000	24189000	4748800
EF1G	EEF1G	556180000	731790000	1073400000	397150000	1116900000	1162200000	1484100000	226780000	282700000	378330000	350350000	408390000	503620000	367060000
HMOX2	HMOX2	45793000	28062000	52266000	17394000	124090000	109250000	213440000	9564400	19608000	15341000	28501000	57959000	78401000	19065000
PUR1	PPAT	3669400	10158000	6986300	7413400	34618000	15351000	22077000	8397600	5599200	3352500	1630200	5484300	4501100	1264300
SYLC	LARS1	26969000	35019000	73953000	34658000	183240000	154730000	190750000	16307000	25082000	16570000	25824000	72119000	70389000	44454000
GCP60	ACBD3	14819000	15543000	128280000	31454000	90786000	84176000	160000000	21081000	20637000	21073000	9960600	52416000	48065000	14175000
NUCB1	NUCB1	20942000	11524000	33361000	16349000	88312000	93125000	114190000	4379500	9464300	11466000	6101200	59163000	28686000	27203000
DECR	DECR1	123350000	106770000	243630000	231720000	1425800000	647410000	298490000	63664000	60846000	113930000	96265000	378530000	340100000	140250000
EI2BG	EIF2B3	5684400	1855600	NA	4295700	37680000	19589000	52991000	3570600	4135000	NA	1708400	22261000	9717100	6008000
ZC3H4	ZC3H4	6010700	140990	1023300	3354500	15609000	9930100	43987000	1809500	4447600	3507100	2344700	6591500	6260600	1318400
MEP50	WDR77	19496000	17622000	51042000	7230300	57658000	59736000	164160000	10934000	12044000	15227000	14088000	50736000	22102000	21258000
MIC27	APOOL	439470	NA	5444600	2294300	202470000	98815000	49994000	815870	932110	5355300	174310	69269000	37938000	25169000
KAD2	AK2	208650000	327500000	280700000	145750000	903020000	817160000	554620000	147870000	185520000	129750000	87417000	305850000	279520000	121900000
AT131	ATP13A1	18768000	24744000	42615000	18165000	104120000	99612000	86354000	3070400	10509000	25085000	28358000	22097000	29778000	15486000
UCHL1	UCHL1	4690500	6445600	NA	56144	25772000	21354000	21715000	3682000	11108000	8589800	13278000	85599000	56939000	26721000
RANB3	RANBP3	286470	143460	NA	1013800	58669000	54463000	51554000	383020	295920	1565900	2409500	23582000	24045000	12293000
HP1B3	HP1BP3	16873000	6231000	11258000	7587300	253760000	322480000	143910000	7293400	14020000	12577000	11251000	143440000	64706000	43142000
VP13C	VPS13C	15066000	40110000	22459000	8861900	87525000	65441000	13159000	5459300	6643700	23442000	14730000	18467000	20485000	9122700
SYEP	EPRS1	213240000	170100000	23781000	112320000	763160000	608580000	410820000	56816000	77154000	66867000	85723000	206450000	296810000	106890000
TGO1	MIA3	5264800	10971000	90720000	2564600	66046000	32961000	90710000	4481300	1018700	4235600	212990	43994000	22212000	2793200
MIX23	MIX23	19116000	9297100	51257000	18642000	18607000	41811000	43364000	4255800	6521100	848640	4640900	12020000	2769500	4708900
S61A1	SEC61A1	80042000	28406000	93249000	73329000	321840000	233380000	233590000	22047000	40299000	29742000	34323000	162790000	49225000	76467000
RS13	RPS13	306750000	206790000	246070000	139510000	937380000	723810000	477640000	69882000	98212000	90919000	104160000	373740000	174910000	275140000
COPG2	COPG2	16429000	14038000	49686000	9240400	84664000	40224000	56229000	6498100	12845000	10310000	11105000	26423000	19445000	19167000
MYH11	MYH11	65111000	135190000	94831000	12120000	886430000	1012400000	477770000	547040000	714950000	2220000000	1158300000	3511900000	8737300000	4593100000
AP3M1	AP3M1	20215000	44907000	59274000	17425000	110080000	78066000	70038000	11811000	19315000	33127000	8864000	39433000	27524000	16393000
GMPPB	GMPPB	35934000	68423000	14213000	29218000	173830000	161410000	192630000	33574000	30556000	38393000	27063000	53089000	50828000	30852000
FA98B	FAM98B	41351000	18166000	30105000	25515000	118190000	137810000	84230000	10594000	10319000	36865000	13646000	40277000	44028000	22551000
CYC	CYCS	395850000	451160000	819550000	625700000	1754600000	1053600000	1170100000	180040000	217790000	242860000	216540000	683430000	376870000	265340000
HNRL1	HNRNPUL1	95835000	117550000	212270000	36263000	254300000	212780000	338710000	42456000	47882000	24970000	74672000	68395000	201440000	36806000
PPCE	PREP	100110000	110200000	173650000	44895000	297480000	281680000	81836000	27724000	42867000	42452000	53216000	45608000	142590000	72820000
RAD50	RAD50	15296000	28509000	86806000	13583000	64243000	55305000	104330000	9626100	16763000	21327000	18152000	28212000	32207000	18203000
SC23A	SEC23A	28866000	50830000	49405000	19688000	367830000	190410000	145100000	15235000	23800000	25822000	10584000	89217000	150700000	19273000
IF2A	EIF2S1	44845000	22513000	139020000	69156000	295440000	332290000	440610000	20458000	29748000	53239000	37240000	162300000	124430000	100430000
PEDF	SERPINF1	104910000	76405000	758300000	34889000	227690000	168960000	176740000	66549000	84343000	52466000	47407000	115800000	144400000	97216000
PTN1	PTPN1	5176800	27794000	33102000	8151400	112120000	56833000	102080000	3860700	4483500	8783000	2449900	74960000	27337000	11528000
MCCB	MCCC2	22381000	32146000	78099000	13556000	121610000	130940000	65018000	6235500	9103700	14875000	10244000	63842000	42336000	16880000
SYYC	YARS1	77576000	53667000	220920000	34061000	296170000	249020000	126860000	52334000	39598000	22214000	50709000	84848000	126450000	28719000
MAN1	LEMD3	29061000	4077400	5940700	15495000	18308000	17293000	34544000	1576500	5653600	6190200	7463200	5136900	7400800	4135700
CUL1	CUL1	13886000	9997800	14501000	10764000	32907000	52855000	35771000	5385900	6814800	5757600	5547000	15507000	14171000	10498000
PUR9	ATIC	239960000	153010000	707850000	101900000	883460000	910880000	455570000	72168000	85723000	98931000	116610000	398820000	442840000	143730000
P4R3A	PPP4R3A	6747500	7371200	47188000	3382700	32002000	18437000	17328000	1819300	3270500	708170	5756400	9833500	8931900	2226200
HSPB6	HSPB6	53774000	33478000	NA	74045000	60478000	125670000	147180000	85471000	187350000	49553000	157060000	197520000	195190000	436090000
JAM1	F11R	61216000	40585000	27910000	30401000	249460000	153730000	427690000	28178000	52989000	74266000	62306000	42605000	76876000	53664000
MCM3	MCM3	52665000	35497000	64224000	20496000	112630000	42499000	124500000	15330000	21236000	39148000	6392600	51657000	33615000	11249000
NDUAA	NDUFA10	44544000	78942000	77951000	21732000	282840000	293650000	161450000	36055000	54605000	16572000	44683000	96883000	103650000	27049000
OSGEP	OSGEP	1801700	396830	5832000	3350700	25463000	22959000	29228000	4399200	4490700	5471600	3843700	5845400	3522300	3853200
RT18B	MRPS18B	4624600	4610600	499330	3727300	9306300	8227400	27719000	NA	1452500	1290600	265930	5430800	7052100	3162100
ETFD	ETFDH	22819000	35202000	313590000	69582000	83675000	102250000	29465000	15469000	26325000	22803000	33400000	41494000	87782000	32469000
PUR2	GART	84523000	63878000	314130000	54157000	353070000	327890000	229430000	37079000	45774000	44684000	36235000	138130000	177380000	76108000
PSMD7	PSMD7	65483000	53057000	142210000	31760000	248120000	155660000	217400000	22307000	26520000	2855900	39002000	100250000	62180000	76504000
S10A4	S100A4	78166000	138140000	14102000	75660000	432820000	2504400000	279750000	159380000	79067000	13309000	46265000	515060000	422570000	161140000
NCBP1	NCBP1	21888000	19849000	36672000	11110000	70817000	48083000	58855000	3365800	4538300	1978800	1530700	11209000	16817000	6101200
PTN6	PTPN6	31081000	130360000	107190000	34076000	227440000	200010000	126970000	38203000	54896000	27890000	31456000	83131000	61637000	42763000
AHSA1	AHSA1	91390000	49496000	217500000	52313000	275940000	240520000	436870000	20528000	41033000	50090000	66266000	104800000	177840000	80503000
RENT1	UPF1	52504000	63353000	27084000	33008000	193100000	138930000	219530000	12207000	10599000	6555700	17915000	90411000	131720000	19232000
SRBS1	SORBS1	54044000	24430000	97031000	20106000	152060000	277590000	67668000	131430000	157360000	190240000	85028000	325770000	547400000	305600000
MDHM	MDH2	1506400000	3022600000	4560300000	2650600000	7825300000	4728100000	3940800000	831450000	1070900000	889140000	1186100000	2492600000	3062200000	1694300000
STIP1	STIP1	255890000	286000000	591930000	144050000	617630000	1046500000	751730000	117140000	163410000	191660000	161360000	276740000	358740000	200950000
FIS1	FIS1	44244000	93046000	280440000	59982000	414460000	195590000	263490000	43583000	58313000	59208000	57459000	127450000	131450000	60375000
RHEB	RHEB	379630	6851400	11959000	NA	18232000	10580000	8600600	413400	1141300	6327700	1034400	7317000	3441900	2874800
MX1	MX1	44476000	100660000	194350000	6789400	192530000	204830000	178610000	28280000	20595000	72402000	12232000	148740000	54725000	31676000
AIP	AIP	27691000	41715000	29292000	19186000	160000000	209740000	108090000	15425000	25658000	18388000	17091000	71557000	43695000	46359000
NASP	NASP	35059000	23597000	NA	20556000	205000000	115690000	251510000	22741000	22071000	4919700	16417000	139210000	22291000	32830000
MBOA7	MBOAT7	6909400	3228900	5455900	8762000	62473000	46624000	73628000	5125400	5903000	11810000	4598900	17376000	17867000	14242000
KCY	CMPK1	202100000	264760000	72714000	227700000	942820000	1273500000	405320000	80170000	113790000	129440000	110150000	437840000	319850000	164990000
SE1L1	SEL1L	2638400	16935000	1213400	5506400	69370000	101590000	24523000	1700600	2436600	4415700	3474900	11394000	20975000	1423700
CUTA	CUTA	249340000	106340000	72011000	139570000	627410000	350480000	145140000	35496000	57415000	66034000	97039000	177250000	123810000	120800000
LRRC1	LRRC1	17808000	4315000	7927100	7227900	18390000	38619000	11584000	806420	1614900	4626600	5691300	8885400	14682000	6307800
NIF3L	NIF3L1	11581000	9441200	18561000	7299100	74759000	89793000	45495000	2443400	4131300	3328100	15289000	29065000	33280000	15979000
POF1B	POF1B	4738200	2395200	30036000	1051900	38315000	24100000	23589000	7659800	9627200	6000700	2152100	10343000	4273400	1792200
ATG4B	ATG4B	7678300	4530400	7286400	73826	41266000	32301000	34915000	744760	3022200	8120100	128370	15757000	16544000	4934000
CAPR1	CAPRIN1	75386000	88542000	62097000	38118000	173230000	216480000	246920000	20522000	19640000	29304000	15247000	128270000	59148000	43570000
ROCK2	ROCK2	11184000	18823000	43650000	19718000	56932000	52546000	56647000	7978100	11837000	9731700	10649000	20404000	27085000	17134000
RAI14	RAI14	907000	6016100	1732900	2523500	12620000	12387000	11672000	2386500	4000300	464610	2315100	3173400	4838200	2155000
ERMP1	ERMP1	9020300	22141000	137200000	8495200	23448000	144090000	41884000	31352000	9533400	22752000	21182000	15914000	31379000	15862000
SYRC	RARS1	101880000	88014000	358860000	87521000	142100000	286920000	310100000	44721000	66002000	61404000	54764000	92491000	167800000	69533000
SIN3A	SIN3A	15545000	13808000	10345000	4228100	16324000	15393000	3522800	3307100	3698100	4667700	4303400	4855100	5148000	4460000
OSBP1	OSBP	54960000	41161000	134920000	43558000	200040000	194120000	75024000	15553000	34471000	18723000	30483000	52570000	106410000	43093000
RS17	RPS17	116830000	553670	93330000	71181000	804780000	473060000	551340000	31895000	82900000	30829000	79270000	401030000	77280000	152200000
NADC	QPRT	5039100	6662100	52423000	15783000	102050000	27693000	58307000	14435000	14123000	11733000	12974000	32435000	20336000	2544100
ADA	ADA	504000	1630100	2209900	1584800	10474000	19106000	29577000	444620	NA	3796700	1740400	9667900	3186200	3589700
AMPL	LAP3	364770000	549520000	149620000	153730000	929730000	1125600000	423340000	174150000	200380000	71157000	123180000	428200000	342310000	159660000
MYH9	MYH9	196250000	547740000	886640000	190330000	625590000	430890000	1415400000	133870000	133980000	460340000	172460000	248500000	469090000	124480000
RM39	MRPL39	16426000	17521000	117060000	19901000	74143000	83541000	45131000	7297000	9069400	28134000	7920000	27193000	16855000	11226000
VA0D1	ATP6V0D1	26971000	9551300	19453000	11047000	43199000	74586000	35912000	4595500	8768100	12457000	11341000	9371600	8716700	14074000
CCD22	CCDC22	3603400	10018000	4133300	792810	33763000	29072000	32941000	2484700	3677600	1216600	4636800	13472000	12477000	2506300
COASY	COASY	44479000	58594000	120060000	51986000	132850000	99047000	64833000	25309000	34676000	45381000	37508000	10413000	50368000	28826000
BCLF1	BCLAF1	2651600	129740	NA	2151000	71086000	56044000	91747000	1874900	19972000	10071000	16443000	21374000	10150000	10008000
UBAC2	UBAC2	294180	562160	15048000	8131000	5907900	10667000	17801000	234230	265320	2667900	596100	3250200	3152900	3862200
SEP15	SELENOF	32229000	34287000	59090000	18462000	93196000	94861000	69108000	34198000	13117000	22680000	28266000	12520000	26462000	26096000
IF6	EIF6	152090000	202110000	337880000	214040000	1422300000	771220000	1457500000	107950000	135540000	150450000	156580000	540400000	584560000	179920000
GDE	AGL	21199000	9885100	148280000	12311000	49870000	60965000	19323000	8379000	27226000	15969000	29432000	14276000	21139000	14764000
XPO2	CSE1L	124070000	61392000	409410000	52980000	480490000	404560000	449450000	106430000	140380000	46345000	56206000	183890000	206590000	68566000
ENY2	ENY2	7369300	13602000	24898000	333420	43165000	70721000	46253000	572140	2442800	1066000	1407600	26789000	19058000	32840000
NDUBB	NDUFB11	308170	7686600	1977900	10611000	35975000	37431000	42816000	NA	2125900	6290300	1588100	22246000	12137000	10722000
DHRS7	DHRS7	68430000	37217000	262410000	18885000	521020000	194750000	78339000	35417000	28346000	67290000	49458000	107130000	115200000	79197000
RM12	MRPL12	42158000	42712000	46940000	78836000	177200000	136430000	268720000	19981000	28695000	16658000	21799000	115700000	79248000	41600000
ANK3	ANK3	11207000	14155000	46597000	9178100	114030000	69720000	102910000	8803000	6200000	12647000	10762000	54393000	29989000	8459900
PSB4	PSMB4	39901000	70397000	79401000	26794000	611550000	334480000	413840000	13377000	30939000	30582000	25692000	303380000	126550000	113230000
ISG15	ISG15	46135000	37145000	159360000	9164400	67480000	93660000	85620000	3080600	3034100	2579600	NA	9446500	1402800	5632700
GCN1	GCN1	65934000	74969000	259130000	26353000	161020000	182900000	152430000	16734000	32656000	33218000	29638000	122190000	118360000	25034000
DDI2	DDI2	15954000	24706000	60377000	94484000	63190000	78453000	96549000	4172400	3013300	8273300	12494000	67917000	49674000	26672000
SRPRB	SRPRB	74542000	68559000	70930000	31149000	241730000	179910000	189310000	24316000	28508000	31150000	69217000	93749000	73309000	30726000
HACL2	ILVBL	29046000	27450000	96738000	11537000	385800000	90478000	112980000	12886000	22930000	20282000	22423000	84264000	86614000	59855000
ETFA	ETFA	344400000	302130000	1413700000	49187000	1095600000	790190000	299200000	104650000	172630000	160830000	190780000	319160000	519790000	293460000
RB27A	RAB27A	7727600	12929000	4316700	5078400	39990000	18540000	32125000	6483300	3970000	6059300	3767500	11923000	14946000	2376400
HDAC1	HDAC1	29251000	7008900	NA	15733000	96361000	92557000	78791000	4857700	6741700	10058000	8492600	54888000	34081000	12059000
RTRAF	RTRAF	94902000	59663000	56186000	63238000	379920000	327550000	229910000	24864000	43060000	39008000	40263000	125550000	160040000	64288000
TNPO1	TNPO1	54837000	36239000	56511000	24825000	254740000	240340000	217760000	19360000	30599000	30993000	26166000	81822000	142730000	31882000
RL32	RPL32	31943000	2047400	2971600	71986000	243070000	216110000	839020000	45067000	96452000	81116000	66390000	135070000	54775000	99108000
RBM12	RBM12	7444700	6173500	2913700	4430600	32800000	29353000	26572000	4756700	2186200	1690400	2233500	21276000	7266100	4886400
DOCK2	DOCK2	11126000	17036000	15055000	5794300	27045000	13278000	20286000	5125600	4928000	3759600	2992300	3745900	7854000	11094000
UBP14	USP14	133870000	134940000	97921000	120670000	291210000	294470000	242670000	29544000	39466000	84334000	34934000	140820000	127660000	85069000
DFFA	DFFA	30129000	43077000	21583000	9326600	78130000	83364000	75430000	7983800	8379800	13865000	14296000	41780000	34244000	19920000
CRYAB	CRYAB	66418000	26529000	54985000	43814000	58252000	107670000	173870000	55343000	52197000	74837000	43120000	286210000	402060000	376250000
NDKB	NME2	2608700000	819620000	300340000	869730000	1356200000	1184900000	2112300000	346690000	461240000	287870000	421760000	877420000	836690000	581850000
SAMH1	SAMHD1	198530000	266240000	168210000	58324000	692390000	741050000	152620000	69217000	80365000	54112000	60791000	306950000	232240000	135390000
PSB1	PSMB1	333510000	264620000	582130000	161140000	688940000	515030000	290700000	92591000	179520000	117290000	107580000	367910000	188880000	116400000
SMD1	SNRPD1	198550000	182780000	12667000	122720000	225000000	352080000	302540000	112260000	54782000	78762000	47274000	140850000	98111000	44368000
XRP2	RP2	1344100	7588700	844710	4541700	42698000	32604000	24303000	2361100	5732800	6383900	5621500	10825000	7076600	9032800
GSK3A	GSK3A	21237000	5262000	19477000	9464100	48037000	38535000	58658000	3711300	7379800	9127300	1007800	25519000	14009000	19484000
NFKB1	NFKB1	6724700	94282000	5981300	6036200	72572000	59167000	83173000	1270300	10695000	11372000	6884800	38061000	46303000	21122000
ABHEB	ABHD14B	80155000	88247000	19126000	56585000	883260000	257520000	96924000	27648000	42291000	62414000	42739000	158210000	173250000	107410000
PHB2	PHB2	400440000	421500000	937180000	304560000	1039600000	1095400000	713000000	148100000	208400000	225200000	194410000	504370000	498710000	258040000
AIMP1	AIMP1	56588000	36834000	65098000	61598000	433080000	297610000	252800000	21924000	38152000	30449000	41498000	158960000	157240000	51052000
DLDH	DLD	132050000	238880000	180720000	200110000	1475000000	825010000	307230000	86936000	134210000	118660000	112560000	373560000	353680000	214140000
SKI8	SKIC8	33852000	48833000	113240000	17317000	119360000	82321000	46647000	14652000	24872000	24307000	26010000	62501000	25141000	14050000
PPM1B	PPM1B	478550	7943600	13395000	515430	45917000	34919000	10530000	3399600	792920	499010	411500	13590000	13079000	6434100
PCID2	PCID2	5089000	2085300	2122900	3851200	52313000	43787000	29668000	1440800	1632300	749790	1640300	18172000	23558000	10499000
ILKAP	ILKAP	6385600	2768400	25744000	13505000	40177000	21114000	38625000	4714100	6757000	5497300	6412000	18390000	15015000	4812100
GBP7	GBP7	204250	316860	1778300	NA	6764500	6614900	10225000	486660	4177800	10238000	6062800	19388000	17717000	4301000
CAZA2	CAPZA2	156080000	192720000	148970000	141470000	1372900000	734110000	536360000	94392000	129960000	156360000	73363000	366940000	337110000	206970000
PNPO	PNPO	15036000	26152000	25447000	21934000	172840000	194600000	80855000	11618000	15255000	8051800	12448000	83230000	67536000	25508000
MFGM	MFGE8	8515000	3870800	8686700	204750	11143000	25498000	52288000	2890200	3876100	8712200	4259800	5952700	9430500	8962000
ASPC1	ASPSCR1	11404000	17115000	32310000	11794000	52592000	38921000	46394000	1575200	3911200	4699600	7896400	19130000	37694000	12818000
SAHH	AHCY	446020000	240610000	407420000	228850000	1806500000	963800000	956690000	121850000	186780000	143170000	154770000	537170000	803270000	157330000
SPT5H	SUPT5H	2907800	829640	8556300	1823600	2340400	5774600	6880200	79841	283780	1931100	940330	2654700	NA	703670
IPP2	PPP1R2	354570	246570	2193500	4690300	38776000	49974000	50230000	1323200	2473000	4983400	3356300	24133000	13224000	11610000
MCCA	MCCC1	24713000	19945000	62352000	34437000	99067000	105560000	40074000	11796000	18614000	19652000	20190000	31165000	54280000	5649500
PUR6	PAICS	155500000	121620000	380840000	82535000	285070000	139980000	252610000	72947000	83117000	58814000	109680000	62318000	167390000	38359000
STT3B	STT3B	31356000	60349000	53875000	14632000	146100000	133400000	158710000	33471000	33340000	30774000	31859000	56487000	43098000	21102000
RAB23	RAB23	4278700	15363000	13294000	14923000	55893000	48786000	64061000	4766500	5722000	8471100	3649500	31394000	18064000	18529000
EHD4	EHD4	43902000	33702000	21364000	17989000	143540000	127360000	188390000	18173000	28844000	25142000	19670000	96909000	18737000	33578000
UBC12	UBE2M	26071000	20577000	28715000	15042000	63893000	58813000	87780000	10854000	11294000	14541000	12924000	34812000	24870000	16800000
DNJC7	DNAJC7	91366000	846680	8953700	6272900	34173000	32329000	83414000	3324300	5931300	6484400	6445500	42883000	29271000	13593000
VASP	VASP	47220000	106430000	52685000	35492000	312450000	295630000	316890000	29948000	31020000	27391000	25580000	158760000	133690000	83712000
RM13	MRPL13	14268000	16656000	10609000	21367000	73219000	58937000	32097000	11323000	13559000	30221000	10558000	9842600	12175000	7748600
SLIRP	SLIRP	106290000	53174000	59096000	112820000	221160000	94580000	290370000	32767000	35025000	33114000	41186000	98856000	43402000	31368000
STAM1	STAM	6931100	11921000	67189000	6164200	55674000	58235000	92322000	10170000	4634600	10518000	8107900	50885000	22518000	18666000
OSBL8	OSBPL8	9034500	11218000	47970000	25721000	18011000	15261000	39282000	3958800	7019300	11736000	9529200	9901700	19025000	8846600
TFAM	TFAM	7154200	395220	NA	11097000	37946000	31934000	26393000	3550200	3761200	5259100	5582000	16060000	7090000	7039100
SYDM	DARS2	47036000	21328000	145440000	17551000	242370000	130750000	35797000	31851000	19139000	28622000	6599000	30141000	18714000	4641800
HCDH	HADH	62722000	60608000	268200000	89207000	1117800000	698880000	358640000	36246000	34764000	46102000	47323000	406670000	252870000	150450000
ABCF2	ABCF2	2399300	3100000	2209200	1025000	10967000	4822000	15724000	396570	316140	1075000	711140	2485700	3843100	1351200
TXNL1	TXNL1	57553000	107930000	108540000	110450000	431430000	165470000	817710000	52322000	68672000	127930000	78905000	99819000	146970000	182740000
RAB13	RAB13	11513000	10481000	NA	7117400	67731000	39101000	74954000	2876000	3289700	4173400	1279700	27066000	35822000	14301000
RM11	MRPL11	12962000	12509000	51611000	18015000	45190000	35363000	30243000	6408000	6398100	9592100	6137500	21700000	1670400	6843100
NTF2	NUTF2	148590000	121250000	81548000	80689000	958650000	882860000	605660000	24919000	49868000	39913000	85276000	425520000	353200000	234470000
HTRA2	HTRA2	6536100	1117500	24783000	2393400	21462000	26835000	25505000	1526300	508670	2046500	1730500	9440900	10326000	3758400
GET3	GET3	28707000	71842000	152390000	48132000	218030000	200340000	190210000	16541000	29489000	55149000	41880000	85139000	106400000	49264000
ATD3A	ATAD3A	7291100	1058900	54953000	6451900	17888000	23904000	25952000	1074300	3975900	6803500	3631000	11851000	5504300	10855000
4F2	SLC3A2	101870000	74893000	322990000	51277000	286930000	221130000	909330000	112760000	56810000	81864000	62949000	251740000	185430000	80730000
TCPA	TCP1	209280000	193770000	608000000	114680000	351220000	300950000	419700000	86945000	133150000	111070000	149830000	127300000	114030000	123720000
DDX6	DDX6	125220000	85569000	71204000	83103000	257850000	221730000	223480000	33342000	48570000	53947000	43163000	144560000	70510000	58095000
TMED9	TMED9	108060000	186400000	36075000	87789000	308420000	204030000	393740000	42051000	68943000	58031000	51320000	164420000	125670000	50827000
PI42C	PIP4K2C	6460200	5424800	32722000	5204400	46910000	51238000	49177000	5522300	8183500	13079000	12814000	11102000	11950000	14496000
RS6	RPS6	226040000	60251000	47335000	145840000	564950000	663260000	1336300000	79750000	111260000	187110000	159720000	274280000	292560000	186130000
PEPD	PEPD	94378000	120300000	238670000	70240000	561170000	99003000	225710000	32592000	56904000	55332000	66222000	105690000	80475000	35786000
PDLI1	PDLIM1	222480000	75092000	149330000	90117000	615590000	912260000	793290000	95341000	115520000	183180000	165830000	165840000	293680000	195220000
LFG3	TMBIM1	6977900	7294500	NA	7743400	57171000	46714000	47134000	1178200	2387100	9489700	2639200	21100000	27670000	9118900
RS23	RPS23	18331000	NA	43132000	34164000	44029000	49301000	154610000	12027000	21933000	52486000	24674000	15423000	931340	18654000
STRAP	STRAP	74090000	61520000	40677000	30344000	196110000	272440000	463860000	29138000	30863000	35637000	28591000	163680000	123520000	73044000
PEPL	PPL	12481000	7522700	33454000	21902000	60036000	111580000	1363000000	88240000	243770000	337890000	371930000	964380000	1295300000	481110000
RAC2	RAC2	71869000	71295000	72188000	34461000	280510000	294140000	227460000	62421000	86423000	35432000	19440000	148480000	27189000	68593000
IPO9	IPO9	58584000	30564000	151460000	18940000	152110000	96097000	142240000	15066000	29927000	55388000	29019000	30265000	62272000	12543000
DSRAD	ADAR	71463000	54920000	47361000	35690000	181910000	166440000	87355000	12000000	5274200	48762000	2940800	76548000	39602000	13350000
ITPA	ITPA	157930000	16140000	93711000	28541000	443910000	433580000	339890000	43118000	23554000	38722000	50623000	139270000	234750000	95202000
1433G	YWHAG	233170000	218350000	419330000	197290000	1983900000	932390000	1168100000	143850000	168140000	195870000	172000000	614760000	622840000	282680000
ELAV1	ELAVL1	145680000	99633000	5899000	41291000	467850000	364680000	429960000	102630000	130100000	15343000	122470000	119380000	126370000	48378000
ACSF3	ACSF3	13552000	8796400	2199500	9738000	55283000	24670000	20269000	4301100	6609300	2723600	4699700	21540000	12113000	5610300
GTF2I	GTF2I	117030000	111160000	10228000	53250000	460410000	172070000	233440000	54244000	62914000	61722000	58957000	105450000	111850000	40600000
PDCD6	PDCD6	124770000	146420000	163070000	170900000	205520000	238150000	128320000	43238000	79193000	74324000	80935000	86904000	71951000	67638000
DCPS	DCPS	34990000	63129000	59837000	28565000	180340000	133770000	88779000	13983000	15403000	49431000	25708000	48087000	68340000	26492000
COFA1	COL15A1	11361000	7564000	46880000	9353500	35203000	17892000	8468700	3660600	3762100	7989200	5329400	11521000	12652000	5489500
NMT1	NMT1	40090000	39424000	64440000	11357000	148420000	164230000	85123000	22191000	16981000	13918000	36791000	39512000	77613000	30311000
METK2	MAT2A	54786000	73012000	78971000	40338000	296980000	266420000	288050000	35974000	34134000	32363000	28357000	154220000	121140000	65229000
MARH5	MARCHF5	11711000	7305300	26585000	14759000	79038000	59442000	92571000	6302000	9805100	8713500	11193000	26535000	46694000	15959000
TTC38	TTC38	16242000	10339000	21019000	17562000	52222000	78019000	3878500	19746000	7796600	12315000	1009400	7316000	15251000	12400000
DNJC5	DNAJC5	6828000	3028000	NA	19703000	46126000	43315000	39191000	5178900	4795200	6198700	8817200	21130000	10441000	11467000
BT3L4	BTF3L4	16704000	9472300	22527000	17807000	192180000	154840000	403790000	37914000	62018000	16722000	18006000	108440000	72947000	35478000
NCKPL	NCKAP1L	11641000	11423000	7930400	7153500	22519000	33001000	20470000	3575700	1658500	5993000	6212600	2355700	2672100	1864300
CATB	CTSB	440540000	863200000	631710000	179970000	823870000	795740000	1622300000	143440000	235650000	318710000	159150000	672250000	468490000	312110000
LIMS1	LIMS1	16300000	9857900	23682000	4408300	226510000	189590000	59880000	6073100	728630	4832200	8894900	63274000	71146000	53346000
PGK1	PGK1	2624000000	2352000000	4868400000	1091400000	12791000000	12036000000	5875500000	1181300000	1566600000	1738700000	1656900000	5314100000	3976600000	2531700000
GRB2	GRB2	48451000	119290000	40696000	41835000	160800000	113590000	165910000	28809000	40115000	35781000	33211000	73265000	31798000	55014000
TRAP1	TRAP1	106070000	107140000	117670000	80956000	210120000	238590000	157920000	36410000	44797000	57242000	46096000	105390000	103730000	45833000
DDX3X	DDX3X	113100000	90277000	232860000	57975000	182600000	230310000	119130000	33346000	47908000	72091000	43488000	115600000	63347000	67190000
ELP3	ELP3	6207900	5537900	21345000	1528800	9743200	11699000	11681000	3655600	4166600	2660700	2861600	7659600	3768500	3426700
TR112	TRMT112	29674000	6237300	81779000	15172000	45714000	80970000	132750000	30331000	14307000	18188000	16231000	39243000	29876000	21205000
LRC40	LRRC40	28375000	30433000	49326000	7975000	21540000	22191000	24832000	4846000	4539300	8689100	5879400	14246000	17962000	14750000
ZN207	ZNF207	15190000	18860000	33664000	12053000	52407000	79952000	91727000	10583000	11383000	12425000	11923000	42155000	15779000	15224000
NDK3	NME3	20014000	132550000	16350000	16995000	57045000	59760000	18711000	6973100	7865800	8957800	7678700	24436000	13039000	10498000
U520	SNRNP200	52933000	85130000	345320000	32694000	191020000	196840000	159040000	21352000	35347000	50539000	34412000	43710000	25708000	16538000
CP20A	CYP20A1	4308100	10139000	7155600	1938800	30969000	55230000	30348000	2319800	3920000	4413700	1001100	14077000	15851000	17267000
DSG2	DSG2	NA	10069000	103440000	10285000	76820000	41245000	66874000	11995000	15520000	7093000	12665000	2204700	10311000	2952300
HERC4	HERC4	5078100	13301000	18571000	967410	33606000	39469000	154910000	17561000	7798600	8619700	17208000	22290000	13280000	28332000
TM1L2	TOM1L2	5278200	6808200	16038000	3025700	43628000	34388000	59709000	14773000	29076000	12622000	37493000	63722000	160810000	71304000
FN3K	FN3K	27336000	5700700	63082000	6761900	34877000	49895000	44536000	12050000	13807000	10230000	247460	15896000	18527000	3354300
PAPS1	PAPSS1	19080000	16687000	25361000	17456000	114920000	43217000	96319000	12217000	19362000	23411000	14775000	33180000	26779000	14685000
HNRL2	HNRNPUL2	237590000	467650000	618130000	134660000	348120000	382540000	377340000	62067000	141670000	285390000	36778000	85859000	120430000	79538000
GDIA	GDI1	13922000	49913000	49849000	13640000	422280000	285760000	161350000	14216000	18950000	18678000	20791000	152720000	149030000	58055000
TFG	TFG	82647000	88021000	47143000	91046000	323690000	383620000	556240000	32980000	39512000	180220000	54388000	198610000	95946000	80570000
PRRC1	PRRC1	58671000	66845000	37644000	90101000	188390000	211500000	243530000	38720000	34517000	60563000	39800000	89912000	88127000	37490000
PGH1	PTGS1	28641000	11974000	4496800	7463400	65204000	81930000	90331000	55335000	32393000	31221000	51617000	267870000	164760000	64808000
PSA7	PSMA7	178040000	198680000	168260000	133320000	441110000	363210000	435160000	108770000	147680000	98818000	100220000	216310000	73078000	89039000
SEC63	SEC63	30645000	24843000	12921000	18344000	132960000	99027000	199080000	5696100	7821200	18894000	5911400	50646000	41843000	11001000
WIPI3	WDR45B	1472900	315360	7102500	853040	4293400	2864200	1959800	291610	654840	507010	12655000	2293500	4319000	22638000
MIEN1	MIEN1	20063000	36480000	17506000	16862000	31390000	7145600	27693000	1464200	5779600	1964000	2456800	5557800	5753200	148360
LACB2	LACTB2	13304000	14235000	16950000	23527000	131550000	52677000	11706000	2890400	4480900	4539300	4550800	12632000	4602400	6854400
GNA11	GNA11	24777000	11382000	526070000	5470700	157720000	108410000	51333000	20831000	13975000	25704000	16175000	35903000	51285000	40094000
RS2	RPS2	228880000	63896000	424310000	224410000	485660000	462930000	1072300000	91308000	161780000	195020000	230260000	279610000	107620000	100190000
PCY2	PCYT2	16558000	10676000	7875000	16466000	84190000	50990000	19840000	5308000	5968000	5188900	5529900	18630000	30867000	10075000
PABP4	PABPC4	13700000	20192000	102230000	23539000	112110000	104650000	261700000	10366000	12915000	137790000	16553000	27929000	57345000	15650000
MRP1	ABCC1	7762100	6544000	30662000	8085600	38173000	39457000	32143000	2117900	5758800	1550200	2789000	26172000	24239000	7013300
H15	H1-5	79325000	121670000	35726000	230460000	878790000	1948900000	2410600000	142630000	239380000	200870000	153570000	840010000	535460000	379010000
UBA7	UBA7	11661000	27832000	11819000	7933200	71743000	56527000	66879000	6665800	17370000	8443600	9542600	48446000	9886800	10719000
NU160	NUP160	11197000	10164000	47101000	10858000	58534000	49247000	50200000	7490900	5329800	40236000	3093800	6307400	22722000	12765000
PSMD2	PSMD2	102120000	108860000	25668000	44864000	335590000	256600000	316190000	23705000	36082000	30061000	42302000	194700000	119370000	73703000
GBA1	GBA1	40472000	25381000	27087000	39707000	44793000	39156000	10970000	9803000	21622000	22034000	12059000	14134000	5422100	10252000
RM15	MRPL15	3280800	10188000	21974000	16877000	57518000	40612000	44832000	3488400	6336100	8489300	7942900	31829000	17026000	10438000
PTN23	PTPN23	5713100	2116700	9632200	10311000	26653000	21280000	26366000	3183800	4876100	3954700	3560800	10015000	11888000	1318300
PDLI7	PDLIM7	127170000	43726000	32781000	68658000	337490000	498110000	255440000	170450000	192030000	182510000	235300000	957210000	844530000	529230000
SEP11	SEPTIN11	30251000	3234300	NA	86489000	423150000	359100000	401540000	39891000	47936000	46563000	37560000	156600000	153040000	89883000
GSHR	GSR	142290000	431800000	1501500000	107780000	818690000	589180000	439490000	68953000	156020000	154680000	152430000	569790000	446420000	218590000
SODM	SOD2	1214400000	1559800000	1425300000	363460000	1896600000	2582600000	852700000	549510000	438790000	417170000	298020000	1385500000	606980000	644010000
PCY1A	PCYT1A	20498000	55974000	36004000	37303000	57312000	84138000	127680000	20080000	23367000	47121000	23855000	19640000	35466000	14248000
PPM1G	PPM1G	19682000	9202200	12393000	8179400	88260000	29230000	71358000	6068100	7687200	18087000	19042000	15244000	9355300	11747000
PSME1	PSME1	575950000	523410000	1471500000	364780000	1982400000	1636900000	592860000	229560000	345840000	308350000	247200000	868400000	664090000	475480000
RUVB1	RUVBL1	156460000	151100000	225910000	87593000	176320000	356740000	430750000	43442000	53598000	125120000	74201000	105410000	176840000	117690000
WDR11	WDR11	10122000	16646000	44424000	10565000	18889000	24625000	11162000	3662900	8237700	6336500	3981400	12886000	10442000	14425000
TYPH	TYMP	458180000	582830000	95908000	125120000	615360000	998130000	741480000	195110000	251180000	62876000	88765000	559850000	206810000	226760000
TCPE	CCT5	316190000	191960000	1189700000	192300000	682980000	526360000	548160000	129150000	150870000	185680000	207410000	185070000	473690000	273160000
HS90B	HSP90AB1	1232100000	873740000	212610000	759960000	3364700000	4510600000	3694600000	448190000	586650000	541410000	533320000	1846600000	1674900000	815230000
SEC12	PREB	22640000	28312000	5511700	14480000	74230000	66420000	15364000	11942000	11148000	8974900	10679000	19539000	6731200	10940000
QNG1	QNG1	9935900	12897000	20581000	5951900	52219000	79660000	40554000	1898800	12282000	10319000	5006500	13682000	9397100	23359000
TMED7	TMED7	89644000	126080000	63848000	53462000	213210000	190360000	165850000	26642000	43400000	31152000	30248000	93155000	39996000	36452000
IPO5	IPO5	140650000	70143000	230060000	81559000	540570000	279420000	222990000	32204000	44160000	31031000	54127000	104190000	204160000	60514000
SLMAP	SLMAP	21176000	6859000	652720	4695800	75558000	96855000	48008000	84002000	100880000	54726000	74301000	410340000	362810000	251160000
RS20	RPS20	77844000	9905700	32300000	107710000	548790000	418450000	927690000	52942000	68902000	55722000	54709000	369570000	189140000	146200000
ANO10	ANO10	2116500	9689500	16172000	NA	24682000	20043000	27270000	1916800	4046800	6300600	3742600	12897000	10363000	3730400
NUP93	NUP93	27975000	29126000	88774000	30852000	125090000	117030000	102800000	21219000	20452000	22707000	20131000	60205000	49653000	36192000
RCC2	RCC2	135350000	75390000	58290000	74800000	186210000	227820000	290460000	36420000	43153000	39706000	33765000	100050000	71818000	42615000
ARMT1	ARMT1	25825000	24710000	NA	9667600	90382000	101030000	23126000	5765200	12371000	5420900	9452400	54839000	21344000	12397000
SRC8	CTTN	22930000	7536900	40000000	65117000	236640000	245940000	542670000	17267000	34621000	57036000	43369000	138610000	157760000	65246000
CATA	CAT	127240000	305660000	229640000	118360000	649870000	546950000	297580000	71076000	98757000	65582000	42842000	206370000	403730000	119660000
RUVB2	RUVBL2	66630000	70923000	65575000	37348000	135440000	84894000	228660000	29772000	35372000	44093000	26603000	72768000	62470000	34482000
FRYL	FRYL	2009600	1602800	6161900	992590	10645000	5937100	7083700	386430	1583300	NA	180150	3950700	5173500	3997000
S100B	S100B	2470200	870830	9220400	1028300	5687500	10879000	1512000	1842600	2095000	2023600	2407100	18185000	29982000	36196000
RS3A	RPS3A	265710000	187520000	48540000	198550000	1101500000	874880000	1458000000	149590000	204780000	181960000	192150000	679160000	242530000	185350000
SKP1	SKP1	45779000	47731000	33958000	29937000	273910000	268360000	308580000	28856000	49601000	31858000	38190000	143310000	65542000	90687000
C163A	CD163	17748000	41750000	5113000	5948300	26328000	47894000	38281000	9512400	12655000	19638000	6919400	18278000	9886900	4472900
MYL6	MYL6	365830000	218160000	304600000	259610000	1497100000	1201600000	730150000	457270000	680840000	903820000	802870000	2689600000	3886800000	876880000
DEOC	DERA	26899000	42999000	65857000	20481000	151900000	117110000	108770000	19248000	24744000	36348000	17848000	55156000	51821000	32197000
NUP50	NUP50	42556000	41720000	334910000	62565000	72862000	94826000	188120000	24121000	27813000	2834900	27900000	83414000	35699000	31096000
UFSP2	UFSP2	98766	104080	42975000	20639000	38530000	33815000	22775000	8186400	7688000	10504000	9183000	17059000	12818000	5283400
VDAC2	VDAC2	377030000	636670000	872010000	365920000	1268700000	1300700000	1219000000	167770000	221490000	390630000	224570000	716590000	597300000	369470000
PTRD1	PTRHD1	30975000	18915000	795380	20033000	74055000	123890000	43037000	9244400	8260800	6029000	7818100	43669000	52581000	11144000
IGBP1	IGBP1	10697000	10762000	47893000	1410100	67713000	39427000	21475000	6765800	13598000	19589000	2834700	17833000	5212200	6681500
STX12	STX12	13020000	36214000	83112000	4711400	213130000	236110000	142650000	7164200	13438000	17863000	16911000	114920000	128920000	25778000
COCA1	COL12A1	43111000	53297000	164760000	10256000	51125000	74219000	249740000	30729000	12185000	39558000	29758000	28002000	66310000	77886000
CPIN1	CIAPIN1	2373500	7810300	NA	4861400	45225000	45757000	102880000	2929600	8801100	6139900	8859800	30257000	20804000	15372000
KS6A3	RPS6KA3	9320200	29426000	40656000	3658300	146340000	65121000	60609000	5591200	14466000	14162000	4341800	32807000	38893000	14999000
S25A3	SLC25A3	85799000	107580000	56874000	185460000	999400000	1128100000	1014100000	113320000	165560000	157700000	136150000	474470000	295940000	252510000
GLYR1	GLYR1	609690	9122300	61717000	1953700	82433000	75911000	134300000	7170600	3778800	20492000	2090600	20092000	17320000	15514000
SNAG	NAPG	20320000	23321000	28407000	19156000	93761000	112960000	78702000	21561000	14227000	15115000	15128000	30175000	55050000	16807000
BICL2	BICDL2	3348600	671250	262280	2305100	3181600	12500000	30830000	737380	8145400	19171000	8985900	18194000	60237000	18602000
FLNA	FLNA	1290500000	1072000000	561340000	355400000	5811000000	5651100000	5436600000	2914200000	3094000000	2809900000	3396200000	14135000000	9299000000	9549000000
ARHG1	ARHGEF1	50573000	29857000	52817000	34641000	90589000	82181000	106550000	25585000	28038000	41218000	22648000	43893000	18007000	20712000
EIF3D	EIF3D	32569000	34063000	72030000	13625000	166450000	202130000	383020000	6563800	29777000	43650000	20030000	118730000	96628000	38198000
DNJC8	DNAJC8	73886000	76523000	266910000	32625000	100760000	126090000	193330000	23255000	30842000	21958000	24223000	68037000	89571000	33363000
FBLI1	FBLIM1	7726600	4620800	2287200	3017500	31802000	61704000	75489000	1930300	40108000	1199100	1160000	16408000	8223900	5304200
RL11	RPL11	431610000	268950000	101970000	232150000	1051100000	896920000	1635000000	158470000	227740000	231560000	201360000	641380000	422710000	185450000
NTPCR	NTPCR	8253500	1540300	19921000	18653000	28184000	133180000	50204000	3176100	8130400	11715000	9698800	27929000	13572000	10227000
CCD47	CCDC47	25959000	31653000	1696600	27874000	90101000	75931000	122500000	13083000	14556000	10969000	11784000	53943000	31126000	15185000
STEA4	STEAP4	342120	5639100	10261000	74840	14483000	8110700	23453000	5214400	6223600	294250	2127600	6719200	4350000	3031600
SWP70	SWAP70	1816000	10815000	NA	9610100	29004000	25027000	29600000	3098600	3802900	8885100	4854600	14357000	8492100	3984300
RL15	RPL15	209040000	290450000	253590000	120930000	349520000	445810000	671430000	115160000	142170000	118930000	132590000	268180000	168510000	104350000
TOP2B	TOP2B	4977100	13434000	26598000	649170	18967000	23702000	17744000	4469600	5010200	2189100	2910000	9537800	10104000	6239200
RDH11	RDH11	26837000	42593000	7386300	21510000	109010000	60525000	75922000	14352000	14549000	18329000	17887000	42945000	31994000	14182000
ASC	PYCARD	238990000	242420000	95545000	52592000	371740000	173470000	213230000	59634000	94606000	44764000	95524000	159020000	108600000	60689000
CSPG2	VCAN	92604000	46029000	108210000	10967000	337540000	498220000	156710000	6592800	25506000	17675000	4814000	48409000	37066000	34202000
AP2M1	AP2M1	29052000	17534000	13519000	18053000	161760000	107700000	124650000	9906300	17020000	14100000	14738000	82088000	36442000	37896000
ECH1	ECH1	255880000	313880000	54613000	274150000	625880000	696580000	505100000	109430000	160430000	129750000	167500000	253600000	245740000	158420000
LMAN2	LMAN2	124870000	217900000	288710000	72803000	354680000	299330000	348760000	60719000	84823000	95705000	87607000	187210000	160650000	90314000
ABHDA	ABHD10	34998000	26954000	60130000	47559000	268110000	174840000	97405000	30978000	30214000	24565000	23815000	95247000	68024000	38959000
SC11C	SEC11C	2640700	6268100	1964700	3349800	38923000	35211000	64513000	739000	1773100	1172800	215550	7062300	656760	8941100
TCPQ	CCT8	165180000	83799000	390040000	104060000	696230000	640500000	1092900000	76981000	105080000	142790000	97485000	427200000	426560000	152620000
MCA3	EEF1E1	42192000	20142000	118650000	34575000	139510000	219570000	73096000	17292000	19254000	27450000	15842000	23154000	69990000	15832000
TCPD	CCT4	243260000	177880000	486400000	159990000	662800000	593120000	336650000	98446000	156680000	145860000	158380000	221090000	240770000	178190000
SQOR	SQOR	239660000	457190000	124960000	42169000	1026200000	950100000	565910000	98745000	135860000	130790000	95051000	606170000	334510000	138880000
SGCD	SGCD	1010100	3007300	8096200	86128	17392000	36974000	5737000	13118000	8331900	11934000	12887000	41964000	49306000	22268000
EIF3J	EIF3J	27615000	9987200	1223500	16638000	64914000	47963000	145990000	313910	8409300	7290400	9220400	19186000	30255000	13950000
SET	SET	579320000	594740000	1055400000	643680000	3065000000	2765000000	1871100000	292210000	186200000	166850000	308360000	1656300000	1541200000	636110000
CDC37	CDC37	126260000	122810000	129820000	52850000	436050000	415340000	586460000	47698000	59990000	51313000	56242000	227400000	282880000	121310000
ECHP	EHHADH	11522000	13283000	67604000	9544500	30153000	33784000	26537000	810140	4526700	9074800	8976200	14230000	7093800	8927700
NAA25	NAA25	5945600	5766500	6926600	745710	23175000	13391000	24792000	6805700	4738600	2231300	1033200	8287700	10714000	2395500
H14	H1-4	7293500	2261900	NA	17917000	121130000	240060000	758660000	9692200	3503500	50005000	22652000	104360000	150690000	123280000
KGD4	KGD4	3248400	41406000	3148300	14472000	132130000	80184000	58349000	2888400	11743000	7313300	1819600	39820000	66971000	20593000
SDCB1	SDCBP	62809000	63440000	141680000	33196000	183490000	115930000	64737000	10337000	13533000	5359200	11342000	41701000	47155000	13973000
DRS7B	DHRS7B	20389000	8392900	57246000	14411000	45216000	52217000	26774000	7102000	9465400	10295000	8712700	20008000	30963000	8204200
PLOD3	PLOD3	9941800	9019700	37823000	11566000	59781000	28231000	16931000	NA	540860	749080	450010	1786500	3356400	2844200
COX5A	COX5A	55541000	181960000	9584100	85733000	400750000	220610000	253040000	19302000	15211000	23508000	46563000	190510000	121400000	132650000
SCAM1	SCAMP1	6762500	13593000	NA	7039100	33503000	19926000	18464000	1048400	1784000	12396000	488880	8661500	12781000	3748400
USO1	USO1	33799000	83608000	132600000	41437000	216600000	182330000	107770000	33883000	26783000	40653000	34754000	92676000	63849000	69618000
PSB2	PSMB2	127310000	84070000	167130000	64957000	389810000	335730000	277250000	46313000	71039000	31852000	34733000	224530000	140120000	110670000
OPA1	OPA1	55077000	45389000	160510000	49925000	204340000	215820000	51139000	12900000	38460000	57747000	31989000	85509000	77983000	52010000
UBA1	UBA1	671840000	932750000	1560400000	523510000	2211600000	1706900000	817620000	303360000	402650000	363720000	448620000	1247800000	730250000	344590000
SRP72	SRP72	31383000	47901000	50567000	13792000	87393000	68301000	146680000	28768000	17543000	20700000	16783000	47974000	39009000	32739000
GTR1	SLC2A1	14335000	13990000	69867000	47851000	142670000	59266000	587360000	48604000	38437000	86632000	54824000	104910000	43583000	50161000
AEBP1	AEBP1	8811300	9280100	5424900	547680	49492000	70290000	33317000	6354900	9121500	15734000	7316500	16764000	14731000	9639800
SPEE	SRM	50660000	61954000	36318000	26971000	133310000	153980000	231540000	20427000	25136000	21209000	20226000	97735000	89072000	43842000
PFD2	PFDN2	35657000	74585000	79320000	34980000	250810000	169410000	194850000	30159000	34822000	47041000	26647000	110550000	100950000	33847000
PNCB	NAPRT	91471000	79682000	93359000	38154000	337160000	282570000	175150000	14203000	23767000	73010000	26912000	171560000	130790000	61879000
DYLT1	DYNLT1	31214000	30749000	46757000	10970000	103880000	70184000	83505000	11533000	14413000	8067800	8038000	34834000	49560000	18478000
PDXK	PDXK	123020000	162540000	91913000	60937000	481360000	408750000	248210000	35981000	51718000	63570000	63905000	199320000	212840000	94776000
BCS1	BCS1L	11088000	21195000	14585000	10466000	57494000	65335000	11423000	8944500	7899100	4622700	6969300	33805000	17447000	8061600
ANX11	ANXA11	233390000	647460000	740780000	114010000	1201600000	1513100000	573130000	104350000	203340000	344800000	214880000	511580000	573140000	348960000
RBP2	RANBP2	22678000	20079000	8703400	13411000	55183000	75733000	67418000	21638000	7823700	9315900	21654000	21636000	28869000	9693000
RPAB3	POLR2H	24831000	12481000	NA	9137500	30727000	32053000	29666000	8500400	7706900	1417700	6324800	13468000	20388000	5860100
LMF2	LMF2	13771000	19251000	35733000	8984800	17856000	42765000	21506000	2661000	9044000	6439900	6261100	18127000	9099100	1056400
PGBM	HSPG2	28749000	37331000	184810000	11290000	88143000	166720000	132720000	11046000	16890000	24182000	16074000	37960000	36092000	23005000
RDH13	RDH13	7033900	3943400	815900	11636000	52091000	30234000	52775000	3769400	5370000	7868000	4741100	11402000	29286000	10487000
2A5A	PPP2R5A	23790000	26442000	89378000	11381000	76202000	70667000	76254000	16741000	11898000	15482000	15174000	52726000	43711000	16516000
RB22A	RAB22A	345930	304050	17951000	3744000	9431700	14403000	18369000	792460	2637700	5192200	1083300	9283400	2678800	2586800
IF2P	EIF5B	32184000	18578000	25441000	19972000	203610000	145330000	309000000	36387000	24528000	11864000	33613000	148070000	38273000	55026000
SCIN	SCIN	18342000	33571000	55837000	45659000	276990000	54804000	288900000	41309000	14675000	26318000	10552000	27854000	97665000	10149000
SPON1	SPON1	3514400	14249000	NA	9742800	32325000	31224000	61798000	4064200	3666700	22468000	3418200	10916000	10201000	6770800
CUL2	CUL2	11818000	12444000	25586000	3422400	68410000	43711000	27205000	1597700	6201600	7053800	7751600	25557000	29240000	11529000
RL27A	RPL27A	234460000	139900000	37800000	176760000	521220000	498350000	870670000	101890000	130980000	116870000	144550000	228300000	252850000	169730000
TERA	VCP	623980000	697060000	84425000	399160000	2902200000	1895300000	1955700000	223860000	398640000	200310000	255400000	745330000	1307400000	826450000
ISOC2	ISOC2	110750000	94025000	32169000	33302000	642060000	482690000	114150000	32918000	47301000	24943000	40656000	220780000	212690000	119240000
LYPA1	LYPLA1	111030000	63229000	399810000	109320000	374790000	280340000	237670000	46164000	68709000	35691000	72242000	121080000	174620000	86811000
GNA1	GNPNAT1	20557000	5217800	229980	18911000	76232000	70931000	40340000	13092000	15676000	7430500	12447000	14713000	11372000	3648200
RANG	RANBP1	302370000	41476000	168030000	102460000	587050000	519810000	934160000	65485000	85560000	52055000	118690000	520470000	254690000	134580000
CAPG	CAPG	442670000	412840000	377390000	108160000	1208800000	1216700000	1737300000	197870000	305510000	228490000	188600000	854610000	443350000	335140000
MANF	MANF	40709000	181100000	162120000	31221000	530450000	427030000	584300000	26377000	65216000	173030000	69109000	132300000	146730000	94564000
DC1I2	DYNC1I2	19929000	34565000	101100000	11761000	202800000	156570000	166050000	16164000	33335000	4029500	17784000	102590000	90343000	50345000
RISC	SCPEP1	6670100	45956000	91381000	23796000	56312000	84603000	69789000	10097000	22055000	32653000	12632000	32478000	9778400	12582000
AOC3	AOC3	92140000	108900000	34284000	2547400	754170000	674540000	54952000	352850000	275240000	371230000	367770000	1144200000	636400000	560150000
TGM3	TGM3	118560000	241830000	1193700000	369740000	126520000	219330000	4822500000	339490000	1185200000	917420000	2536400000	2347600000	6645500000	1299000000
FADD	FADD	12777000	8873000	12195000	19621000	93743000	44324000	13324000	2318500	1472800	821480	3012900	34559000	32646000	20364000
PGRC1	PGRMC1	221040000	161340000	923400000	84164000	630100000	406200000	461740000	85421000	123460000	84759000	132840000	271220000	332350000	189520000
EMAL4	EML4	33208000	24505000	46676000	38810000	194370000	155380000	109480000	12191000	23899000	21040000	14753000	37469000	67968000	10336000
PSMD3	PSMD3	74337000	70007000	83127000	38318000	686510000	169840000	223260000	30207000	49381000	55977000	46421000	124780000	262960000	56065000
PPIH	PPIH	2097900	8693800	45649000	3964700	62026000	52272000	69800000	5255700	480440	6458900	4368200	19649000	989310	4161900
PIGS	PIGS	24203000	15193000	2889900	6561100	96838000	68405000	34999000	5922100	7330200	6673300	9283000	20037000	54598000	12191000
TM165	TMEM165	11379000	19759000	93952000	9940800	83828000	81115000	135100000	5727900	8750000	33267000	8934500	41696000	49642000	12939000
TOIP2	TOR1AIP2	1709900	1553500	NA	4373500	11038000	16675000	45755000	1614200	3657700	9106200	2185900	11353000	4324200	5608300
NDKA	NME1	785660000	173870000	175820000	238610000	1185900000	929220000	876800000	278430000	80649000	297080000	63379000	252200000	348540000	117750000
CD14	CD14	31552000	40544000	75784000	26648000	71225000	98994000	69399000	21798000	21204000	16411000	13662000	36394000	60790000	23072000
RBBP9	RBBP9	15414000	13591000	36010000	6136200	249400000	187460000	59408000	27926000	12899000	19714000	22295000	86860000	52879000	42360000
VAMP7	VAMP7	8243600	6923600	3199600	5802000	16844000	17845000	19297000	6775800	3811400	5878600	4570600	4673000	8332900	1928300
MICA1	MICAL1	6009300	27177000	17108000	3442800	98191000	52461000	26834000	4788000	6735500	8666900	3254300	37267000	28167000	18407000
GTPB1	GTPBP1	50608000	73913000	173160000	25519000	52407000	39859000	34743000	24076000	19882000	23113000	30879000	16733000	27770000	11845000
UFL1	UFL1	21790000	27298000	24037000	4085200	135990000	139540000	75220000	7661500	20416000	17049000	15607000	65467000	41156000	32894000
MYCB2	MYCBP2	694880	3181500	2496900	4305700	5727100	11110000	6989200	68102	1431800	5462600	1963800	1268800	1185000	4793000
G6PI	GPI	1098800000	1205100000	1492600000	660830000	4030500000	1673100000	2450000000	491360000	657760000	512350000	732330000	948210000	1782600000	794560000
PSA4	PSMA4	364000000	321000000	104610000	151460000	955050000	789890000	458140000	100410000	156250000	85340000	103250000	435700000	405970000	189620000
PRC2C	PRRC2C	252330	890570	18734000	7936400	34129000	34605000	59212000	4961000	4336200	10957000	3578500	11088000	12729000	1079700
SRP14	SRP14	39019000	37985000	140300000	26500000	183110000	240320000	181090000	11964000	20183000	22137000	8208800	21579000	124150000	85217000
PICAL	PICALM	45036000	63130000	124390000	39011000	199860000	208210000	125860000	17945000	29344000	54007000	38438000	52695000	123750000	62160000
RS16	RPS16	175230000	21363000	19717000	114820000	463950000	525580000	919900000	23655000	89159000	84109000	91104000	287470000	197620000	96344000
VPS16	VPS16	348560	2234300	13860000	1914700	11661000	4620000	13199000	510140	718690	10588000	858950	3082900	4104900	2644700
TBB5	TUBB	3073000000	2085200000	1518300000	1026600000	8064000000	6307800000	5899200000	1037800000	1348700000	1098500000	1222200000	3898800000	2052300000	2507000000
BAX	BAX	27821000	41647000	30759000	21053000	66083000	47804000	88058000	17244000	19442000	28944000	17820000	17750000	10867000	20823000
PKHO2	PLEKHO2	9858600	10890000	63375000	4972400	60121000	75852000	30657000	4338400	7585700	4042900	3316800	25784000	20109000	13023000
PCKGM	PCK2	50114000	58611000	391860000	59453000	236920000	269310000	70474000	57846000	35916000	30644000	56519000	135080000	146880000	25819000
ACL6A	ACTL6A	28136000	41132000	83038000	5388400	183500000	121990000	189410000	24512000	5905000	56091000	23530000	44247000	26513000	20715000
RL23	RPL23	237820000	81165000	365570000	133680000	524780000	489420000	534940000	35295000	71048000	159130000	102760000	423110000	161910000	153410000
SNX12	SNX12	34610000	41765000	50711000	11345000	169540000	89695000	93789000	21362000	29238000	15906000	24287000	56620000	49476000	34701000
PDLI5	PDLIM5	22508000	28856000	34401000	19846000	192810000	162400000	372760000	10513000	7833500	27568000	30245000	122350000	130880000	60755000
RB11B	RAB11B	74100000	119710000	57128000	52275000	208460000	238070000	75916000	36532000	48206000	71402000	48434000	101820000	63310000	19645000
SLFN5	SLFN5	4985600	27526000	63403000	525690	29494000	33401000	19503000	2190900	3229700	2174000	540840	16862000	6346900	2298100
PDC10	PDCD10	20530000	17985000	43904000	3140400	169950000	110270000	140450000	228340	6330400	17748000	6632200	104300000	83170000	20513000
SAM50	SAMM50	40264000	100270000	19770000	40326000	172500000	180770000	174280000	9907400	17529000	84189000	9725300	129400000	12757000	17143000
IDE	IDE	38953000	38775000	116780000	22524000	78455000	72345000	154130000	9038000	18569000	28028000	24293000	103980000	44976000	17666000
ADT3	SLC25A6	91307000	80084000	53230000	332250000	265260000	184180000	354660000	53107000	58655000	120370000	58974000	105640000	5317000	43545000
EWS	EWSR1	12968000	8058800	10066000	67137000	149960000	243320000	312130000	48503000	21031000	23245000	21739000	71367000	71411000	51866000
PAWR	PAWR	11553000	46901000	11383000	37281000	49324000	66466000	57371000	6783600	18434000	14471000	6253200	44684000	21266000	19190000
FUMH	FH	363620000	395820000	530260000	270580000	1091400000	838080000	453470000	139150000	199080000	119030000	230430000	697050000	328060000	152530000
FUBP1	FUBP1	45950000	126230000	2732700	52081000	314590000	353820000	410270000	86965000	88697000	94610000	120690000	107030000	60126000	45254000
RAB6A	RAB6A	45790000	57211000	18966000	13946000	77078000	87271000	170560000	8984200	15776000	15157000	47147000	60984000	55300000	19424000
CIRBP	CIRBP	115070000	165140000	184020000	46893000	294180000	261200000	155920000	63984000	78702000	48209000	64291000	173990000	99218000	50022000
RS11	RPS11	95387000	185480000	331240000	80437000	324080000	218430000	763520000	148130000	125880000	77593000	42942000	149150000	62024000	68990000
BIG1	ARFGEF1	3998800	8316300	4333900	8495800	34904000	16110000	26873000	1190000	6386800	2392200	712180	14484000	9926000	5770500
DDB1	DDB1	91813000	95833000	242940000	64624000	598040000	398180000	307420000	51126000	66075000	90973000	58946000	227760000	269650000	87576000
SCAM2	SCAMP2	49754000	32342000	26889000	57009000	214080000	153550000	177670000	21327000	35355000	44634000	44428000	92807000	63277000	35132000
TPP2	TPP2	25722000	41188000	63685000	45836000	114360000	87832000	134530000	32941000	22567000	22913000	23150000	80067000	50223000	11251000
PPME1	PPME1	20249000	21056000	25673000	5574000	81243000	82262000	129380000	12127000	18463000	12225000	19059000	47738000	46427000	17118000
TENX	TNXB	3206300	6607500	93836000	2787100	25195000	22025000	32034000	5405200	8504600	14541000	9176400	22395000	21545000	6439700
FBX50	NCCRP1	17322000	13209000	353310	26390000	137190000	198740000	539260000	29582000	183040000	204610000	380260000	368450000	642140000	237610000
PPAC	ACP1	87275000	40725000	33223000	71415000	177310000	202540000	197730000	30371000	96196000	45022000	37148000	71015000	62498000	41924000
RABP2	CRABP2	48657000	2684800	742780	1197400	172530000	99726000	3811200000	443470000	999350000	1008600000	1223800000	1374000000	2656000000	1017700000
S35U4	SLC35A4	8195000	9752100	29957000	4219000	59958000	42425000	47875000	8526200	11636000	8698100	6849200	38911000	8381800	12646000
PRAF2	PRAF2	5943300	6899100	13549000	12829000	40484000	60799000	55633000	7511600	6324800	14926000	8598000	12160000	22869000	12998000
KLK10	KLK10	14267000	9937600	26532000	7640500	47461000	35702000	155010000	5837200	14167000	19067000	15753000	13949000	52273000	19725000
RB3GP	RAB3GAP1	35664000	39943000	187950000	20570000	46651000	58849000	65911000	11592000	14060000	40306000	11867000	30992000	42890000	9533700
TCOF	TCOF1	7158700	1264700	NA	10153000	9877800	9051000	45675000	4171000	3086300	4923100	2211700	6283100	4307400	1979000
PSD12	PSMD12	86850000	125580000	162120000	43858000	216280000	164990000	175760000	20126000	51431000	44491000	40823000	93896000	141550000	71460000
SYFB	FARSB	38030000	45024000	30291000	32635000	466930000	440570000	298920000	24584000	35526000	47272000	41961000	122580000	216230000	58192000
GALD1	GATD1	9550300	10421000	30862000	4886800	30552000	14772000	57073000	6645000	14243000	25439000	14046000	6252000	1940600	2188800
MCU	MCU	19837000	34333000	35312000	25814000	63849000	374510000	32211000	3943900	5435800	16145000	9890500	35136000	65390000	33056000
PTPRF	PTPRF	622110	753180	9039100	344300	4733100	4529900	2839400	95716	1120700	330720	571050	4542100	2675500	1542700
IMA4	KPNA3	69074000	70841000	127940000	27510000	119430000	33246000	100580000	25267000	32076000	25923000	37959000	48284000	68272000	21656000
PFD6	PFDN6	47109000	39312000	69982000	62696000	124050000	117130000	143550000	14362000	23425000	15956000	27236000	93721000	73702000	39030000
COF1	CFL1	1105400000	959350000	2503200000	1272400000	6509700000	4148800000	9177100000	982870000	1161100000	1402900000	1059300000	2892400000	3057300000	1672600000
TAGL2	TAGLN2	1825400000	1388400000	729000000	975310000	4888600000	4811400000	4366100000	968150000	1046200000	857240000	1064800000	2413000000	2047900000	644210000
CK054	C11orf54	61547000	77673000	60309000	20960000	223740000	149030000	82983000	43030000	41879000	41757000	36431000	62949000	56181000	39936000
DUS23	DUSP23	5900500	6454200	756720	16530000	19260000	19576000	40040000	2424200	5586400	9555600	2841700	10531000	11916000	7923300
PLEC	PLEC	171940000	302160000	313890000	84713000	780630000	648830000	308660000	216630000	188810000	169950000	79617000	356170000	103590000	130590000
RL6	RPL6	308300000	303820000	114050000	211820000	1345800000	915420000	1761000000	187740000	234110000	327150000	119280000	728680000	525830000	244820000
DNJC3	DNAJC3	60033000	82482000	9103000	54690000	286930000	161100000	44848000	11291000	19559000	16512000	5937200	37433000	68158000	11422000
RECQ1	RECQL	32944000	52598000	91185000	17122000	144650000	148220000	170530000	18914000	26615000	45165000	30063000	109700000	70996000	12278000
AP2A2	AP2A2	27895000	93879000	23212000	18352000	301510000	213010000	99757000	34610000	37215000	14494000	42036000	99950000	96593000	46673000
NHRF2	NHERF2	1941900	4449800	2662800	3038000	13659000	1590700	12118000	1450300	1742800	1153700	1021100	3720700	9783200	NA
EPIPL	EPPK1	95276000	130400000	384800000	54691000	360760000	109550000	539940000	74624000	121510000	105460000	168520000	176280000	78405000	76608000
NELFA	NELFA	7602300	9891500	4838500	3137000	14641000	24439000	18957000	356240	7432000	784820	5117800	8082600	5869200	4168000
UBP2L	UBAP2L	30079000	56358000	24028000	19133000	70134000	52830000	82403000	16162000	24911000	25199000	19402000	38615000	20410000	15468000
CKAP4	CKAP4	161260000	173400000	140350000	101550000	576920000	620880000	600060000	77263000	134670000	76542000	91155000	257250000	387980000	112180000
GRPE1	GRPEL1	18775000	43926000	6410700	24891000	53118000	55989000	32049000	13129000	13518000	9673700	10125000	8466600	48380000	9384900
TPR	TPR	59087000	65537000	96345000	33459000	73301000	90062000	88176000	19289000	21251000	15135000	9157000	53093000	78090000	18088000
MYH10	MYH10	2235400	6025900	3388800	1531300	4941500	2303700	14063000	6237100	3368200	3569000	1905800	53671000	1914900	1237700
SUCA	SUCLG1	92536000	87097000	83487000	149050000	778980000	552700000	450770000	61745000	80484000	68508000	77537000	304300000	277220000	182910000
THIK	ACAA1	43652000	86267000	220470000	70270000	288920000	295390000	159810000	31958000	59988000	61328000	51578000	98196000	192870000	62824000
HSP72	HSPA2	14612000	16343000	20387000	23865000	181480000	84699000	63854000	73757000	92728000	63946000	115000000	641460000	287860000	145710000
FABP5	FABP5	597420000	921310000	220890000	136440000	1838600000	1461300000	28653000000	3354700000	5741400000	9714200000	6667400000	19487000000	17569000000	7946500000
VP33A	VPS33A	406300	2752600	NA	2972400	20077000	15236000	709060	NA	1039100	705060	934230	1345100	12389000	3828800
TCPG	CCT3	214310000	56518000	224650000	98334000	1635300000	1014200000	1121300000	142260000	133040000	148710000	82109000	830890000	527900000	231280000
PYRG1	CTPS1	51223000	32825000	39633000	31476000	105840000	114520000	168190000	19581000	27623000	23771000	28613000	78262000	59279000	23997000
TEBP	PTGES3	443760000	522180000	421300000	216610000	1838800000	1866700000	1195600000	211210000	261730000	261910000	254090000	1075500000	808230000	252530000
NUMA1	NUMA1	32202000	139370000	104880000	58883000	102860000	232240000	55930000	35864000	33497000	84011000	26848000	63175000	64218000	25658000
C19L1	CWF19L1	NA	3431600	219040	1046300	1641500	4003300	1302700	18523000	335990	1228700	908230	1227400	1362500	611850
PSMD8	PSMD8	55136000	23462000	97751000	27412000	204980000	146800000	157320000	31770000	34789000	20788000	33245000	118130000	72361000	32007000
PRKRA	PRKRA	22924000	21507000	47216000	7486700	95721000	106360000	89468000	7930300	9852800	29130000	7587600	48634000	41489000	22545000
PABP1	PABPC1	104110000	45807000	48993000	71590000	275300000	285320000	474490000	49698000	52559000	71653000	46191000	163470000	158670000	86554000
RM49	MRPL49	40736000	29064000	94803000	37054000	54254000	50250000	116050000	11364000	20403000	21741000	10566000	66473000	28026000	12976000
COG5	COG5	4600400	6355000	26395000	5558500	25988000	17119000	2234500	6640600	3974700	7731200	7372000	5581300	9984500	1226400
HOOK1	HOOK1	1976300	7561600	25618000	1163600	39057000	23926000	47181000	4246200	4348600	5067600	3173200	25955000	21799000	5985400
IGHA1	IGHA1	788430000	11003000000	864770000	664450000	9456400000	3436400000	1380600000	1266000000	2414500000	713500000	1019900000	5425700000	1409500000	1046100000
RFC4	RFC4	5173900	3797700	88619000	236100	39036000	51145000	31602000	8094900	6486700	47991000	10876000	3606200	7642100	9037300
NU205	NUP205	1636300	8203500	30201000	20358000	50401000	50525000	101900000	4525600	5810800	11435000	6669800	25435000	14395000	18112000
RS24	RPS24	271870000	250330000	610580000	138380000	665140000	468570000	545150000	112870000	164490000	214630000	166980000	357240000	276080000	131270000
ZPR1	ZPR1	8949700	4093000	14037000	2714900	37321000	31635000	27975000	1912100	2669400	11654000	8706900	13112000	10809000	12336000
ABCF3	ABCF3	7268100	10528000	30261000	44012000	31925000	31210000	40443000	3776800	3003200	8853400	7204000	21067000	3131300	9936100
RAGP1	RANGAP1	82721000	91352000	162030000	28094000	126860000	145890000	187480000	48175000	53567000	36902000	21519000	89311000	74763000	65031000
SF3A1	SF3A1	41976000	35234000	29016000	25018000	140410000	168120000	177530000	37870000	32309000	43413000	28494000	88465000	29688000	32521000
NDUB9	NDUFB9	78040000	153190000	39523000	28080000	233760000	195090000	89484000	34229000	66397000	42515000	60172000	67693000	68262000	56170000
VAPA	VAPA	109330000	143020000	44340000	84922000	467330000	614990000	461710000	48311000	99984000	92661000	57634000	282290000	256630000	94502000
TOIP1	TOR1AIP1	40635000	76272000	69046000	27843000	148940000	204540000	134190000	31958000	40445000	44032000	35491000	100450000	62569000	24820000
MGMT	MGMT	12855000	30845000	26158000	6255900	78716000	93198000	51252000	5091900	13873000	10662000	10804000	41103000	53942000	9484300
EIF3C	EIF3C	92550000	115540000	106050000	41583000	230030000	276540000	290070000	39962000	49966000	99284000	60589000	149000000	90491000	69053000
NMD3	NMD3	1269200	8398900	11949000	245140	9527700	8349000	10047000	3470800	291550	4918900	6908400	3595000	2574000	2375700
ARPC5	ARPC5	102590000	150690000	38309000	50268000	859710000	648570000	640570000	67660000	91633000	83161000	56891000	468930000	302200000	137320000
SUCB1	SUCLA2	15178000	53447000	38549000	29318000	469490000	237300000	278420000	23724000	27749000	42302000	196820000	103070000	90016000	60844000
SF3B1	SF3B1	78196000	79220000	159560000	36184000	155060000	171830000	155800000	12694000	22769000	11250000	15012000	38686000	26016000	9781900
PA1B3	PAFAH1B3	63026000	72857000	17639000	30143000	251550000	105970000	193090000	39105000	68131000	45527000	32747000	73261000	63688000	34323000
BCCIP	BCCIP	30443000	607850	67522000	10618000	99309000	103580000	70654000	1167500	8465300	3471600	8288300	54679000	30350000	22140000
RBM47	RBM47	9598700	17733000	1899100	7141700	91013000	80258000	35737000	870710	5029200	3312400	3136700	12006000	19122000	7141500
SPB9	SERPINB9	59705000	126380000	38033000	33999000	201960000	159880000	143210000	32105000	42829000	50904000	35561000	55717000	111720000	42875000
MCM4	MCM4	85500000	253280000	157750000	11059000	96312000	80615000	97226000	83678000	104340000	13896000	24303000	50673000	31061000	15331000
UACA	UACA	4149700	5671000	23180000	2557400	30477000	27813000	44161000	1878300	2769400	7135400	5230300	9687100	32647000	7925500
GEPH	GPHN	16204000	4309600	6131300	5577400	65899000	37837000	19904000	4427000	4431900	6301500	4393200	13890000	10060000	3306000
THOC3	THOC3	10844000	9159400	33927000	760240	30908000	39741000	80286000	11764000	13953000	14765000	11406000	25241000	15599000	7652800
CRNL1	CRNKL1	4647300	3373400	5146900	4892600	14386000	12600000	13673000	901420	4835900	4250200	7851200	2325000	5304300	3204000
RM01	MRPL1	17299000	12935000	11318000	30498000	27772000	30306000	38718000	5209300	5749700	11792000	12867000	18998000	4144200	5586800
KINH	KIF5B	58765000	25349000	60435000	38296000	272240000	154770000	165020000	20305000	32338000	34882000	52058000	96917000	93229000	48886000
RHOG	RHOG	36332000	61372000	66886000	14384000	148820000	165120000	172760000	25605000	34787000	20937000	21152000	102830000	68910000	51153000
PKP3	PKP3	13751000	12989000	181150000	408870000	132730000	76502000	252380000	13987000	20415000	48685000	30673000	120120000	104440000	27513000
BAG6	BAG6	84478000	86015000	72368000	32189000	135020000	83208000	239530000	18982000	13923000	35258000	19132000	33660000	58105000	7163400
LRC47	LRRC47	64783000	17861000	126760000	27395000	195540000	236660000	119430000	18156000	26218000	27782000	21640000	112810000	112650000	66365000
OAT	OAT	43804000	51368000	397600000	43798000	185230000	254310000	111180000	36873000	57601000	75466000	68662000	109990000	112300000	70936000
UFD1	UFD1	28797000	45760000	30105000	12047000	75374000	89363000	68375000	10064000	15413000	16348000	9831300	63552000	20455000	13969000
DOHH	DOHH	19571000	4394400	3290700	5947800	18967000	40878000	23831000	3855900	2365500	4533800	8514500	14905000	12615000	10438000
ERLN2	ERLIN2	37775000	27569000	179640000	20685000	201940000	116740000	74282000	18119000	37114000	18687000	33241000	64010000	79230000	22585000
CYRIB	CYRIB	90872000	126600000	102290000	65348000	546340000	416580000	311310000	46152000	40270000	33272000	25316000	335030000	178820000	92234000
DDX1	DDX1	119790000	79449000	113890000	95678000	542600000	641280000	348560000	27523000	56801000	50548000	55298000	245490000	269280000	246730000
KC1A	CSNK1A1	7119200	24491000	12960000	4050000	32807000	37301000	70628000	7710000	12106000	7914800	7658400	38121000	10472000	7110100
RS8	RPS8	213580000	69768000	110980000	210810000	721670000	493280000	1070100000	56127000	133540000	383010000	227140000	359380000	180440000	77942000
UCRI	UQCRFS1	29384000	69559000	26527000	21321000	198300000	76141000	30493000	20979000	5092900	10882000	4715000	48941000	114550000	16435000
RL5	RPL5	288550000	280730000	342670000	218970000	952890000	766460000	1683000000	116050000	239690000	294350000	251130000	705790000	391260000	226200000
ATPK	ATP5MF	70501000	111960000	317310000	92115000	537760000	298040000	394720000	60488000	97607000	83054000	84713000	237890000	252570000	78698000
MTCH1	MTCH1	21669000	34182000	138870000	34454000	80767000	78190000	56170000	20117000	22502000	23685000	15407000	28889000	28491000	30705000
DPOD2	POLD2	10930000	16879000	6523400	2036600	12237000	8667100	100040000	3634100	5243800	5794600	5952800	8252100	7582000	884950
SAR1A	SAR1A	118640000	97226000	218310000	67224000	454520000	368090000	284440000	46912000	65974000	75375000	67660000	171600000	285720000	47539000
S10A8	S100A8	1485700000	5750500000	90251000	782560000	3092200000	3370600000	42441000000	5544400000	9410800000	4633300000	9918700000	38821000000	22721000000	24616000000
EGFR	EGFR	11563000	9444800	30418000	1877500	468960000	49408000	103280000	19991000	21276000	23055000	22553000	85425000	44585000	32960000
INO1	ISYNA1	23685000	11810000	61446000	1788900	52672000	133090000	51019000	12961000	16250000	10294000	6150900	41039000	42578000	36257000
QCR2	UQCRC2	160100000	280030000	122880000	74636000	1401300000	922050000	613160000	134730000	157840000	83917000	76375000	677460000	434880000	199080000
TSN	TSN	166550000	137310000	96438000	83617000	603290000	640130000	235670000	67563000	72639000	77570000	58602000	326720000	240700000	125300000
ENAH	ENAH	32059000	3546600	17668000	23091000	28812000	36848000	259890000	18110000	16036000	26612000	17726000	34566000	30456000	17402000
TMX2	TMX2	3990600	2303300	18486000	9492300	45036000	35023000	15542000	949030	2233100	4332100	1823700	13568000	11472000	8695300
CLAP1	CLASP1	1885200	998190	901500	2896800	12694000	7359900	23335000	675430	4903400	1862200	595160	3853100	9675000	3195900
BICD2	BICD2	8990200	30090000	4932900	7468800	74186000	25153000	136710000	10510000	7101000	13344000	8373600	60047000	26367000	15164000
UBE3C	UBE3C	4414400	2892300	NA	3814100	15765000	2209700	33497000	1617600	3360200	3621200	4201600	5264500	9696100	3199900
LSM4	LSM4	73943000	23977000	49491000	56425000	122230000	132590000	94298000	24080000	38188000	54278000	45467000	54969000	23020000	10080000
F13A	F13A1	78298000	24806000	35815000	18407000	165430000	310190000	115970000	160140000	184670000	125340000	151830000	286100000	314710000	291070000
ENTP1	ENTPD1	38460000	72414000	25757000	10323000	216180000	235850000	113580000	19493000	31335000	28388000	17751000	70675000	141180000	43709000
MYG1	MYG1	21742000	31309000	81682000	12414000	50802000	74851000	104110000	14089000	20935000	27552000	7637100	30631000	47542000	10920000
GNAO	GNAO1	4870900	12480000	14470000	18311000	29898000	27599000	7047300	20404000	29222000	32748000	28114000	41326000	49248000	33860000
CO6A1	COL6A1	47506000	66737000	87179000	48143000	186960000	68528000	128310000	153930000	88401000	90417000	103420000	255310000	399660000	187830000
PSDE	PSMD14	77125000	65356000	67465000	41660000	140150000	152280000	153120000	20448000	36089000	41185000	39535000	92123000	74458000	41583000
SSRP1	SSRP1	37282000	66729000	89829000	24542000	139180000	85284000	164390000	28642000	38471000	44026000	12473000	106110000	48834000	22446000
ELOC	ELOC	54541000	42344000	60577000	43007000	191570000	123700000	182010000	20611000	34938000	17875000	29934000	130630000	70915000	41238000
RS5	RPS5	765970000	632770000	1422300000	393780000	1530300000	1430000000	1103800000	293570000	405120000	652860000	427630000	808530000	642680000	382020000
UBE2O	UBE2O	5636800	7406300	23200000	6112400	28125000	13027000	25790000	4713500	6797400	4224200	6797500	19490000	6115500	4293900
GLOD4	GLOD4	85554000	70284000	112810000	136840000	492740000	334650000	192350000	61576000	73188000	44417000	62469000	217440000	164450000	84984000
SEPT2	SEPTIN2	247430000	330360000	579720000	159730000	1477200000	1000200000	744740000	215220000	229980000	215700000	207430000	507060000	634080000	247530000
THEM6	THEM6	12260000	46694000	130110000	41311000	148370000	209030000	55979000	22562000	24326000	67484000	16491000	45641000	89820000	31137000
VATC1	ATP6V1C1	71044000	55731000	140120000	18124000	119270000	115380000	59595000	17729000	19816000	8836500	9723700	27093000	61572000	22457000
PHB1	PHB1	457100000	297500000	780410000	351160000	1409400000	1315200000	883510000	205800000	248250000	236560000	213920000	631080000	963930000	234690000
EPN4	CLINT1	13372000	6090600	15015000	34230000	91696000	70650000	117680000	11011000	8659800	48540000	21311000	41601000	27722000	14706000
MCTS1	MCTS1	52232000	44807000	52403000	22077000	251710000	125950000	245090000	21433000	28876000	14122000	27068000	115120000	143810000	44925000
HECD1	HECTD1	4438800	12057000	12160000	4377500	153530000	27412000	24872000	9363000	10846000	11705000	9072500	20492000	38553000	9836700
UB2L6	UBE2L6	6015700	3938300	21724000	11281000	79494000	141400000	29805000	11507000	2162300	5729800	1870400	48768000	41017000	22918000
RIR1	RRM1	20220000	19263000	30969000	2397300	17063000	57428000	66014000	6001900	7090000	8435600	8122400	19709000	18798000	17041000
NDUS3	NDUFS3	81634000	72766000	235880000	41486000	164790000	207640000	200640000	38587000	60688000	63193000	80699000	77838000	113690000	66841000
MRGRF	MRGPRF	5051200	2559200	NA	237250	21215000	51994000	11827000	5868000	11149000	7742200	13640000	66084000	68989000	44355000
CHIP	STUB1	7155500	9535900	64279000	2942700	30931000	19908000	45359000	3234700	1826600	6908600	12086000	35544000	23433000	6893200
BAP31	BCAP31	5412200	412630	NA	89488000	321350000	184620000	370680000	45746000	64468000	92604000	60504000	130240000	26636000	65191000
CAND1	CAND1	185050000	241200000	284440000	77555000	467820000	705600000	513220000	114940000	129140000	120010000	115290000	227230000	386030000	143530000
DJC13	DNAJC13	5611500	20110000	14250000	33670000	29525000	26473000	55462000	4856600	7168900	22049000	5339500	17270000	13301000	3914900
ARRB1	ARRB1	13448000	39658000	33173000	7813500	194880000	191900000	42625000	9355600	17149000	21576000	14815000	51112000	53948000	70235000
OGT1	OGT	7239000	13998000	23423000	275660	31631000	26723000	26492000	1733500	2594000	3127100	4193300	27438000	17524000	8368200
AHNK	AHNAK	164290000	41332000	34611000	108340000	1511000000	1346800000	2938600000	249650000	812920000	965120000	578540000	4265800000	3634300000	1764400000
RTCA	RTCA	25363000	668860000	57939000	15134000	118050000	98438000	69406000	5277500	13569000	13452000	13058000	27143000	50452000	9596100
GLPK	GK	40638000	4382800	63087000	35255000	152260000	77511000	32164000	4703700	5936600	2414900	4601600	29547000	10509000	3317000
DEFI6	DEF6	5782300	7968400	1914200	2274200	25884000	23623000	15345000	9084100	4857600	1698100	2453200	11338000	8801000	3267500
PFD5	PFDN5	49200000	64289000	11014000	41117000	171350000	115410000	113350000	23715000	29083000	13371000	15888000	84016000	78279000	39356000
CAPZB	CAPZB	121150000	325970000	36994000	205110000	816470000	680470000	938070000	136530000	164790000	67115000	147000000	361730000	475570000	214920000
IGJ	JCHAIN	15900000	553080000	62153000	39910000	586200000	287410000	71532000	20213000	122970000	38706000	71399000	239310000	62448000	73470000
SYTC	TARS1	163950000	133130000	240830000	111690000	332450000	229720000	165740000	50521000	71743000	94030000	89910000	160790000	172460000	52122000
SDC1	SDC1	44366000	6289400	10349000	2839700	80362000	42071000	309170000	37925000	93414000	173140000	124130000	237980000	232100000	87460000
PRS7	PSMC2	89959000	65920000	22984000	45499000	253810000	175690000	308670000	41716000	52869000	59579000	50003000	115980000	90061000	73522000
IF4G2	EIF4G2	28514000	41133000	53963000	9137900	100130000	98699000	127040000	25495000	11362000	41930000	13625000	45015000	63023000	30093000
SCP2	SCP2	50315000	99621000	42933000	74240000	537140000	305580000	359370000	36909000	66459000	67567000	83593000	218820000	184960000	80393000
EIF3I	EIF3I	138070000	141880000	47644000	43283000	381830000	407000000	511000000	37061000	50618000	45097000	52257000	309600000	247090000	99036000
PSA6	PSMA6	200400000	251720000	126120000	106590000	874890000	741030000	615160000	92817000	117040000	93499000	95882000	451070000	468930000	148430000
AGFG2	AGFG2	2595900	726970	NA	1136800	12332000	11362000	34493000	5646100	1412500	3165000	1774700	3901100	12196000	3439100
GOSR1	GOSR1	10307000	20463000	7279800	1490400	27629000	52886000	21650000	2548400	4453100	NA	8205000	10224000	6155900	4611700
SYMPK	SYMPK	23706000	28956000	54435000	7719100	61772000	88800000	23402000	16396000	35967000	8561000	13134000	26494000	30086000	14135000
OGFR	OGFR	5089600	13451000	19953000	5188100	39324000	39204000	24035000	11787000	734370	7369800	12364000	4937900	6153100	5005400
TRADD	TRADD	13135000	13304000	32451000	10402000	52329000	52825000	39686000	6889900	10882000	9206300	11156000	22605000	29940000	17350000
PGTA	RABGGTA	6348800	16711000	56360000	10060000	33846000	35927000	221130000	11250000	10542000	27568000	6008900	22538000	21071000	16744000
COR1B	CORO1B	35800000	73911000	38862000	36062000	314970000	250580000	259710000	66231000	34660000	63268000	28879000	123810000	131020000	62080000
C1QB	C1QB	30342000	82218000	1351300	6691000	19635000	48011000	45034000	47258000	24809000	10625000	6038500	4852200	15391000	8886600
CSTF3	CSTF3	16117000	12674000	4590500	15417000	65017000	37687000	43535000	8099500	10292000	4226900	7040600	17876000	11149000	2708200
ARL3	ARL3	79363000	115080000	95394000	45795000	423530000	278850000	242220000	29277000	34744000	37114000	32378000	188010000	223650000	101720000
CARM1	CARM1	50866000	46128000	15754000	23423000	127360000	109570000	173580000	22702000	24396000	13674000	23969000	58066000	85577000	25098000
ERGI2	ERGIC2	8358800	13868000	22721000	5729900	33971000	28494000	18004000	9861300	6545200	7798400	7043300	13150000	11676000	10320000
NIT1	NIT1	18961000	21861000	10884000	17804000	155550000	78720000	34177000	27043000	15437000	11047000	16749000	39438000	36923000	24502000
ACAP2	ACAP2	12292000	14572000	55657000	6482800	21935000	34475000	43607000	3973000	10203000	11080000	10884000	23890000	21675000	14014000
EIF3F	EIF3F	99704000	70566000	290220000	53875000	352650000	247470000	355090000	57399000	77733000	80453000	68224000	242850000	150520000	67431000
PHS	PCBD1	42522000	43200000	40347000	21838000	184100000	151020000	86747000	18140000	33678000	38870000	18926000	61425000	65871000	51949000
EIF3E	EIF3E	34361000	12407000	11079000	22153000	258480000	267350000	267540000	21979000	23889000	9531400	22111000	181990000	100650000	82810000
CK5P3	CDK5RAP3	6891300	24075000	31294000	1809400	91072000	93626000	44640000	3195700	8591100	5263500	10353000	38575000	28826000	8600400
SCYL1	SCYL1	7445300	1969300	31119000	6490300	26096000	42651000	25143000	11674000	3280400	3426400	2637200	13650000	2596700	8160500
NUP37	NUP37	9042100	27733000	33919000	4165100	25017000	30788000	40373000	7827700	11371000	8508400	12033000	11770000	17078000	7081000
NDUA9	NDUFA9	47395000	84666000	84029000	30600000	262910000	281140000	121120000	17492000	50379000	33607000	47158000	93755000	143810000	77022000
COG1	COG1	2785300	6477100	14849000	1574500	23660000	18257000	5204300	1282600	2267600	4312900	2012700	6902900	12577000	2848100
AP1B1	AP1B1	32906000	90279000	27246000	41252000	192250000	190780000	165590000	57463000	19762000	20060000	36825000	123480000	74435000	44273000
UBC9	UBE2I	135780000	164550000	54894000	66086000	288040000	256950000	364780000	61076000	91489000	52269000	77732000	146210000	148630000	99266000
ARP5L	ARPC5L	95819000	76166000	102400000	37581000	196540000	191760000	251830000	23661000	29251000	43160000	43968000	161370000	113890000	69040000
STABP	STAMBP	6060100	9415100	27063000	12031000	57306000	38027000	47137000	4387800	10204000	6505300	8302700	33239000	27859000	9802400
EDC4	EDC4	23578000	34148000	25576000	14762000	67249000	85248000	38509000	14965000	8446800	25117000	14434000	37250000	29679000	17258000
DHYS	DHPS	2645100	1468900	13238000	6357700	9375400	40336000	13461000	3719100	229790	11862000	405320	6632700	2586900	1177200
BET1	BET1	1481000	7025500	NA	420440	16861000	16946000	6042900	4304900	3091600	941640	2534800	3907200	7724400	2336100
ARFP1	ARFIP1	27855000	43976000	56165000	31067000	195670000	129930000	78117000	29974000	37478000	53673000	5525100	75015000	31126000	54027000
COMD3	COMMD3	7356600	11604000	26307000	7926400	43038000	48125000	30330000	7308200	9939900	13889000	12049000	9329600	27024000	9496900
LEG1	LGALS1	703190000	844040000	153730000	385460000	4054200000	4302700000	3829100000	560660000	648700000	531510000	616790000	1984900000	1679200000	1262700000
ETFB	ETFB	243130000	49831000	83925000	29408000	569200000	553570000	520770000	71984000	114370000	70337000	118810000	182690000	361150000	127060000
RS3	RPS3	407550000	400590000	626180000	315480000	1022800000	870180000	1236100000	228590000	280820000	310040000	289250000	689170000	452430000	240720000
CDC5L	CDC5L	10326000	16088000	22193000	7787000	70649000	95104000	99544000	2008300	2949000	3488500	5383800	20146000	5354800	7955600
SRPRA	SRPRA	15603000	13223000	73015000	7799800	53434000	72925000	68503000	10757000	3556700	22820000	8029500	30506000	21909000	12509000
CASP1	CASP1	55021000	83492000	124370000	24663000	79450000	92718000	58310000	17626000	30322000	20271000	26242000	51956000	59110000	31048000
PURA2	ADSS2	80347000	65731000	85709000	30322000	268430000	275720000	252090000	36436000	55474000	58934000	38739000	186270000	85286000	80758000
GNPI2	GNPDA2	9150600	5660500	23550000	7590200	29178000	33620000	56002000	6211300	7211500	17089000	7184700	14565000	13644000	13316000
NNTM	NNT	45903000	88729000	51666000	101030000	262650000	225260000	54401000	15004000	42069000	22321000	32607000	145170000	125500000	42793000
COX41	COX4I1	90779000	86775000	24068000	173500000	604540000	367820000	568510000	70141000	111280000	67509000	101580000	319050000	158090000	155390000
TNPO3	TNPO3	18234000	24823000	NA	11352000	50275000	23865000	51814000	5209500	7404500	8235900	6749400	25660000	27485000	11861000
LAD1	LAD1	25483000	13428000	6752100	29454000	195010000	106030000	495190000	5941600	37098000	53938000	61584000	90478000	153980000	44559000
CPT2	CPT2	25668000	37348000	3169100	42699000	146460000	134450000	108660000	10371000	14087000	18843000	22514000	81484000	77988000	30754000
L2HDH	L2HGDH	5178000	8676000	85222000	31628000	23618000	42246000	9412600	16588000	19788000	18623000	9211000	10163000	21649000	9820400
DHX36	DHX36	5991500	5638800	27548000	22601000	21521000	15771000	26133000	2962000	9819100	23431000	4079000	9521900	7423300	3802600
BACH	ACOT7	42132000	59400000	73313000	47171000	180200000	108390000	247560000	32759000	32478000	51059000	25281000	106040000	64994000	36286000
SPTC1	SPTLC1	24090000	49951000	56794000	6333000	145990000	54141000	58162000	16271000	32277000	58159000	12294000	33864000	33686000	16790000
ACAD8	ACAD8	5473000	6936800	60488000	6201200	39939000	39334000	13321000	3739300	16783000	11408000	4058600	19889000	19126000	8799800
GFPT1	GFPT1	89619000	89297000	23405000	79664000	451300000	352640000	109180000	93124000	24119000	83288000	112780000	129010000	146270000	23757000
PLPHP	PLPBP	28408000	45299000	71936000	2554900	107710000	91378000	20828000	9288500	15214000	10875000	12618000	51285000	63259000	27050000
SYIM	IARS2	35734000	24477000	13548000	35440000	316370000	224370000	138360000	10308000	15603000	14976000	9915300	59121000	79770000	44816000
ARPC3	ARPC3	111270000	125340000	7046000	56103000	627760000	396400000	528110000	75381000	125060000	98375000	93711000	217270000	175310000	169800000
PA1B2	PAFAH1B2	140090000	170520000	151400000	63740000	318870000	288420000	392320000	44331000	97554000	82187000	89780000	202110000	152990000	117940000
GPKOW	GPKOW	1290500	4773500	11371000	76716	16533000	26591000	20565000	741030	241490	294550	2505200	4679000	4361700	1506100
PPIA	PPIA	4877300000	4203900000	1611100000	2022100000	16191000000	10263000000	13005000000	2093800000	2392600000	2458900000	2362900000	9061300000	5111900000	3467700000
MIA2	MIA2	5501300	4205600	17523000	9209900	22268000	9491700	28417000	6235300	7339700	9930800	5331100	11717000	5774100	575280
TPD52	TPD52	332290000	222520000	233670000	65813000	985440000	278760000	319810000	33348000	99054000	87307000	119400000	402050000	381180000	138790000
CSRP2	CSRP2	39499000	5680400	NA	8735500	139100000	180170000	159250000	23808000	24185000	12508000	25691000	79468000	52634000	57148000
LPP	LPP	101780000	76173000	128400000	20171000	2154800000	2597500000	524420000	276490000	279470000	995450000	346120000	3147700000	3312000000	2473100000
PSMG1	PSMG1	30034000	17707000	12313000	11065000	22372000	48686000	26853000	8005100	7272500	18579000	10811000	10884000	12332000	8791500
CACP	CRAT	14367000	18842000	14951000	18981000	100740000	34791000	18673000	15880000	9296500	7977000	13041000	24339000	34347000	9662500
STMN1	STMN1	16169000	2208400	101020000	28835000	100700000	55714000	98587000	23661000	5213000	36600000	25295000	79213000	19235000	19781000
ATRN	ATRN	4641000	14649000	550430	1274700	37545000	30331000	23704000	7141500	4761400	3712900	5502100	13478000	14429000	9390600
KTN1	KTN1	39166000	61264000	23928000	13892000	225960000	213130000	220800000	12764000	26716000	10466000	28070000	127880000	160360000	47595000
PML	PML	45031000	45677000	71478000	37918000	103340000	162510000	124870000	25116000	51987000	62135000	14184000	59638000	48808000	25893000
CTBP1	CTBP1	15732000	22852000	11698000	17260000	90947000	82022000	66599000	13267000	15861000	10815000	13772000	54605000	32441000	18619000
PRTN3	PRTN3	51779000	255290000	171640000	43955000	328500000	143850000	107150000	45078000	16061000	79883000	101510000	29535000	9249800	11418000
ARL1	ARL1	25532000	85354000	120620000	18056000	226700000	240100000	161930000	10674000	20649000	231580000	46310000	65861000	61932000	18873000
ODPB	PDHB	63917000	70343000	31425000	97261000	241210000	200040000	364450000	24745000	69869000	43038000	74091000	171300000	114190000	57503000
CISY	CS	226140000	387320000	603050000	230290000	921650000	987440000	878080000	177760000	222990000	222400000	249390000	479300000	548140000	302140000
KPRB	PRPSAP2	9674900	28721000	14136000	21646000	64380000	47589000	25661000	8371500	10376000	12669000	8547100	29955000	28558000	11688000
ACON	ACO2	246780000	221200000	1291600000	235050000	809400000	840740000	573060000	163290000	208040000	118360000	189760000	685190000	616150000	214100000
PDIA1	P4HB	959690000	1605400000	743500000	881950000	3128900000	2401500000	3423700000	423490000	600610000	932240000	818250000	1541100000	1662200000	865550000
RM37	MRPL37	43996000	7181200	12755000	18075000	85768000	62965000	26494000	840520	6315100	15149000	5852700	39802000	33559000	17064000
SUCB2	SUCLG2	143400000	128270000	123070000	255010000	603210000	531910000	290390000	71877000	102800000	92778000	133920000	203830000	308400000	167480000
NUP62	NUP62	71889000	49550000	108090000	25769000	245560000	147390000	168890000	77333000	37495000	136370000	54337000	32843000	61355000	26340000
AQP1	AQP1	3151500	7885800	6208100	12693000	12527000	31014000	47623000	19649000	25929000	33400000	49045000	105330000	46497000	55118000
NU188	NUP188	7090200	11080000	34560000	6178900	39183000	22846000	24100000	745350	6048800	20269000	1072700	9581400	15877000	6267900
RAB7A	RAB7A	207040000	354300000	474750000	207960000	460830000	549730000	865500000	110130000	181940000	195960000	186850000	409740000	311150000	232120000
LONM	LONP1	64966000	30807000	179200000	35210000	342290000	281490000	74462000	48719000	54208000	99430000	56671000	61928000	88939000	12191000
RLA1	RPLP1	399290000	179740000	1408500000	385820000	937170000	1041200000	1121000000	295160000	205250000	557560000	470120000	655440000	507290000	167350000
MMS19	MMS19	9433800	11243000	10380000	2365900	50122000	44285000	40168000	3259100	4579100	2589800	3701300	19562000	31973000	22093000
VWF	VWF	4186700	6620000	6355100	1998300	103240000	81312000	68431000	1786500	6899300	7198600	5333100	45719000	45988000	29269000
PFKAL	PFKL	101200000	112890000	148250000	62180000	512700000	332460000	242990000	54555000	85880000	43739000	87640000	214730000	150920000	122340000
CLIC2	CLIC2	7091200	30197000	101720000	1893200	61752000	79769000	21691000	15554000	19309000	15482000	14161000	29230000	19860000	35017000
SARNP	SARNP	14871000	21708000	10489000	15865000	42029000	61027000	104330000	24883000	22969000	33195000	19455000	18337000	12991000	9500100
PCBP1	PCBP1	796200000	459950000	454750000	311750000	2520000000	2019800000	1997000000	339840000	434760000	423800000	415950000	1250000000	1205000000	407850000
CTBL1	CTNNBL1	26760000	15990000	51344000	3812900	32917000	30406000	56954000	3851000	3573900	28034000	4196300	5204000	1807300	3659800
KCRU	CKMT1A	381980000	335970000	634210000	304210000	2053800000	970480000	1233100000	69037000	161820000	246840000	203760000	1093600000	922970000	403650000
ACADV	ACADVL	192100000	195810000	659720000	215210000	982800000	1187200000	597650000	99328000	202000000	200490000	212790000	454280000	672120000	274350000
DPP2	DPP7	22365000	77761000	117840000	35632000	97304000	109840000	161940000	18625000	27004000	31135000	24509000	93642000	65349000	38097000
CAV1	CAV1	69550000	42356000	45237000	19208000	460150000	542670000	209940000	189680000	163520000	222360000	264450000	489260000	769930000	544730000
CTR9	CTR9	307780	4219200	48857000	351710	29183000	38072000	22513000	3426000	7144500	455210	3988000	17155000	15052000	3613600
LRBA	LRBA	33848000	22096000	16204000	38497000	85460000	80096000	68562000	8410400	13708000	40672000	61857000	18398000	26597000	11744000
DNPH1	DNPH1	52413000	70044000	26410000	39764000	144340000	185700000	69612000	35433000	37502000	30112000	33492000	85423000	49851000	37776000
PSD11	PSMD11	109690000	138790000	228320000	58123000	294780000	302390000	310370000	48673000	69863000	71254000	45913000	238470000	211280000	73834000
SH3K1	SH3KBP1	8525200	6278300	97703000	10170000	50498000	43215000	3707900	4256900	6259800	32945000	5096700	42083000	23611000	1668900
SC24C	SEC24C	29051000	48559000	519110000	13754000	128150000	124780000	111220000	11621000	25742000	62258000	23485000	75937000	88835000	21813000
PSA3	PSMA3	81888000	125580000	84682000	98954000	462290000	362950000	350540000	68474000	86918000	92989000	101950000	220370000	180440000	75503000
IAH1	IAH1	54341000	50988000	111560000	24159000	104030000	162120000	85527000	18145000	42247000	34228000	34177000	51301000	103260000	29353000
GYS1	GYS1	21778000	31285000	53384000	9284000	47408000	41519000	47075000	16577000	15190000	14813000	11761000	48367000	12689000	13441000
EI2BB	EIF2B2	8660700	13890000	29175000	8801900	40585000	41030000	44289000	12338000	8567600	9605800	10726000	13235000	18444000	8504200
SMC1A	SMC1A	24088000	15330000	56045000	12024000	99516000	57122000	79256000	6886300	13306000	24704000	10325000	64179000	44654000	7961200
RRAS	RRAS	43176000	38451000	62678000	33730000	162250000	185900000	61023000	86268000	65001000	82051000	121350000	314240000	233740000	209070000
PHLD	GPLD1	2795400	3909500	14211000	830630	1489700	7935500	9219500	2669500	4388100	1572700	261480	6358000	4873400	1221100
MOB1A	MOB1A	43976000	45199000	96563000	20482000	59163000	102400000	97921000	19447000	26929000	28255000	22802000	44929000	23745000	23539000
IRGQ	IRGQ	9059800	10106000	32238000	16631000	33037000	26211000	19962000	4830300	4573300	7501600	5089800	13283000	25583000	8061700
POSTN	POSTN	129910000	72606000	173510000	16656000	410620000	236600000	155910000	8594100	48321000	11756000	76117000	18186000	4696800	16221000
GCDH	GCDH	24479000	20945000	46099000	25248000	71970000	44074000	32052000	16596000	12645000	25373000	25390000	19296000	13326000	9028200
RL18A	RPL18A	102160000	82980000	63357000	107580000	192730000	140100000	339830000	66408000	95179000	55284000	116540000	49785000	84381000	77185000
MFAP4	MFAP4	360320000	161100000	287770000	29069000	1913500000	1451900000	244360000	107170000	120940000	170840000	316170000	559350000	270510000	810730000
PPP5	PPP5C	24204000	38245000	63848000	11955000	69696000	79560000	162880000	15315000	9208000	6555200	12091000	48442000	41600000	17646000
PP6R3	PPP6R3	31609000	35857000	18518000	47277000	58895000	40503000	50792000	26145000	840300	6960100	4541700	9520400	20848000	12014000
RAB9A	RAB9A	5095400	7125300	40867000	3023900	19509000	28093000	38641000	9172200	12381000	7705600	11804000	12355000	7311300	3766500
ANXA5	ANXA5	1079400000	1630500000	1847100000	762130000	5281300000	5072500000	1294000000	731410000	870670000	466970000	967360000	1672700000	3460600000	822020000
EXOC2	EXOC2	15392000	25265000	69175000	7327300	44730000	38494000	42751000	9433100	13947000	14407000	13034000	27294000	32755000	18056000
MUC5B	MUC5B	11870000	59759000	74638000	60135000	88998000	52080000	34641000	38683000	88882000	17964000	12798000	31665000	NA	7610600
CYB5	CYB5A	16654000	7426700	NA	59977000	226470000	153270000	120310000	20127000	29039000	14639000	29679000	92561000	70376000	54132000
PSA5	PSMA5	320410000	142690000	181180000	200510000	1121600000	1164200000	1020900000	210870000	113030000	167070000	98642000	654490000	570160000	393160000
5NTC	NT5C2	29800000	19820000	35229000	18504000	134730000	125810000	170450000	16591000	41950000	27167000	44577000	34351000	56836000	40465000
STX3	STX3	486830	11793000	33441000	4336300	21312000	16545000	13639000	1050700	1389000	3398400	478120	2911200	1456100	1171900
CBR4	CBR4	2416600	2616900	13676000	2522000	21302000	11805000	22728000	2961200	4485300	7121200	3007800	9915400	5582400	5271100
LETM1	LETM1	32470000	66778000	114850000	60145000	238560000	131880000	170570000	11739000	27821000	68964000	38058000	130150000	88226000	69380000
PCCB	PCCB	18476000	49997000	64764000	10662000	91629000	57265000	17672000	10770000	4169100	15079000	6080100	31998000	41870000	19175000
BDH	BDH1	36278000	65120000	48106000	48738000	88192000	105680000	58975000	22160000	18870000	24044000	29567000	63311000	69298000	13162000
LYPD3	LYPD3	51354000	21567000	NA	13207000	45238000	47533000	264450000	44619000	83471000	78681000	75683000	276270000	190460000	82288000
COEA1	COL14A1	190360000	118060000	323600000	4681100	598190000	236160000	368970000	281560000	398880000	297730000	207850000	448320000	1347000000	469330000
RM48	MRPL48	858800	600950	13127000	609370	6147600	6724800	9133800	936210	1212300	8230900	1765500	4339200	1877700	1479300
RS9	RPS9	152190000	133660000	62823000	134850000	513400000	478930000	363920000	114510000	118070000	150770000	131140000	273690000	75874000	117530000
PPOX	PPOX	5159900	4561500	5556300	4931400	18724000	20639000	29524000	4297500	1801200	11017000	2799800	8743700	8135300	2421800
ICAL	CAST	31440000	17671000	30211000	13158000	259850000	262470000	501490000	37874000	74422000	156790000	169380000	351070000	929870000	370750000
SRS10	SRSF10	47440000	64505000	136000000	12846000	68046000	57524000	36980000	7114100	15151000	4023300	3270800	NA	11993000	6062700
RBPMS	RBPMS	3979100	23985000	32123000	8493900	25277000	41448000	24023000	9437000	10811000	6917300	6114800	22124000	15806000	13970000
SAC1	SACM1L	13274000	67099000	86121000	89765000	69685000	37900000	95144000	46961000	57383000	36289000	29546000	28865000	18663000	2388600
MPPA	PMPCA	38084000	20319000	41811000	26451000	65108000	90450000	78318000	28414000	4034500	26018000	8501800	27847000	25133000	6299900
GLCNE	GNE	10832000	14028000	2045500	2877100	24171000	28632000	74950000	12754000	12128000	26432000	666770	941360	4754300	1322100
IMA7	KPNA6	33810000	31608000	528260	26640000	49413000	91863000	78343000	10661000	12971000	8842000	17789000	41680000	55292000	20052000
SHLB1	SH3GLB1	18491000	10879000	48834000	8370000	896010000	1253700000	74019000	22937000	19503000	31061000	16699000	57809000	116440000	43638000
ACSL1	ACSL1	115540000	26248000	62656000	8414400	55699000	35674000	68381000	13087000	21770000	16482000	19369000	46350000	50475000	15477000
RS19	RPS19	279120000	184760000	150220000	205790000	757280000	781870000	1270000000	105450000	192630000	227480000	143980000	722110000	360920000	193260000
LBP	LBP	36831000	11938000	4163900	4041900	69953000	90223000	97006000	30964000	29158000	8967300	18982000	28894000	20471000	16406000
BUD31	BUD31	16103000	17766000	34018000	8125800	39697000	22414000	17600000	3482100	3748200	2842700	2378200	2108700	3196200	2801900
MTNA	MRI1	22649000	11087000	493600	884640	70130000	89880000	82647000	9608900	6212300	3197000	187240	22923000	54246000	29342000
EP15R	EPS15L1	17000000	9988200	6811300	4845300	79457000	70526000	84338000	1666600	6345100	12312000	10482000	53945000	33618000	28145000
ARBK1	GRK2	4744000	14299000	53242000	4287900	59562000	24367000	40132000	15164000	24978000	10752000	946930	14446000	27686000	13757000
LTOR3	LAMTOR3	24668000	19467000	44746000	16630000	196160000	162470000	40467000	13154000	13108000	22480000	19108000	96794000	72320000	34003000
SC24A	SEC24A	13170000	25323000	12572000	6834000	51696000	34527000	38445000	9891200	4487600	2721600	3783700	16608000	23961000	11525000
RL10A	RPL10A	260780000	94902000	520040000	159700000	906410000	738680000	1391800000	70985000	152900000	201400000	158030000	866160000	464420000	274680000
CUL4A	CUL4A	8978700	7551700	64588000	6422500	60014000	41217000	11437000	1903700	1270300	2126000	2847400	12439000	62295000	24724000
MIC19	CHCHD3	13642000	8559300	NA	56708000	171260000	106210000	106540000	42344000	21490000	22421000	35793000	48607000	46886000	31340000
VATG1	ATP6V1G1	12952000	10089000	9097500	13970000	163120000	141890000	117310000	8331000	13786000	9386700	4222300	104920000	76117000	35102000
PRDX5	PRDX5	512710000	1017800000	3159400000	229070000	3447600000	1985700000	1394600000	396260000	668300000	576340000	705770000	1386700000	1817000000	766000000
PSD10	PSMD10	1181900	478010	493820	1562100	189780000	134080000	96488000	4503900	3704000	6189200	3547000	123080000	64370000	22659000
RFA3	RPA3	67267000	70838000	174980000	16095000	217710000	200440000	99183000	30050000	51107000	116180000	32553000	130740000	43712000	51098000
NNRE	NAXE	102370000	102960000	241380000	138820000	307000000	223250000	124040000	85397000	106480000	152040000	74238000	79742000	93387000	76377000
TPD54	TPD52L2	199860000	216180000	139850000	125250000	745580000	917090000	373230000	106090000	163880000	125060000	162830000	299070000	445710000	161170000
IST1	IST1	10468000	14564000	31709000	9879100	104380000	61200000	100710000	11080000	15498000	7595400	18017000	36654000	50397000	36201000
SERA	PHGDH	111160000	4857900	28855000	22177000	118580000	357830000	184880000	78518000	136250000	71074000	128530000	371400000	561070000	189640000
LSS	LSS	12454000	7783200	78354000	14228000	43936000	65561000	58690000	19249000	11110000	32180000	13711000	39843000	14619000	20788000
ACS2L	ACSS1	12177000	55085000	136440000	39478000	213480000	129440000	60241000	1162700	7219400	45796000	7668100	3948800	6292000	12906000
RL7A	RPL7A	314620000	289660000	205330000	202130000	1057100000	738150000	1255000000	102580000	184520000	252290000	234980000	811250000	426980000	182290000
HMOX1	HMOX1	10664000	17729000	33672000	14130000	27721000	19531000	51426000	9252100	11854000	22398000	15279000	7020600	12102000	4009200
PBDC1	PBDC1	65319000	55711000	130180000	16498000	130680000	140590000	125920000	25099000	33739000	20348000	24827000	111580000	104250000	39724000
PXL2A	PRXL2A	8313700	34476000	37157000	6222700	124330000	178700000	399310000	99412000	98937000	67006000	118420000	352410000	588730000	132680000
OVCA2	OVCA2	8303600	12609000	6925600	11892000	57507000	28390000	54389000	8428800	10762000	4369200	8493500	26739000	21848000	16805000
FRIL	FTL	398710000	1273700000	73179000	68053000	372610000	785930000	767270000	155210000	162120000	82925000	121330000	238860000	379090000	884950000
GAL3B	GATD3B	81035000	154220000	170570000	43297000	765870000	612650000	399270000	51610000	86782000	57420000	74909000	438160000	325600000	171750000
RM50	MRPL50	9116300	8650100	54663000	11914000	68076000	66109000	19074000	4756800	11214000	13337000	4980100	33501000	20192000	14362000
QRIC1	QRICH1	4612900	7123700	3451500	1615600	19522000	44535000	28068000	479820	4583500	3754000	7499400	13483000	16258000	5774800
NDUAB	NDUFA11	8270400	19259000	41009000	8134300	84836000	97859000	30651000	4704200	8961100	16573000	15534000	39742000	35687000	36178000
ASML	ASMTL	3732900	27046000	61602000	3888500	85294000	77181000	13345000	4642400	17484000	59485000	9464800	18535000	5147000	11424000
UGPA	UGP2	163780000	231400000	311170000	62719000	604660000	325510000	286490000	72225000	122950000	84938000	115900000	226600000	325360000	130320000
TMX4	TMX4	17046000	34391000	13480000	5691500	68942000	120020000	40022000	12002000	12655000	11745000	9630700	39495000	47262000	29908000
ODPA	PDHA1	47714000	90659000	169880000	121290000	440300000	301720000	320580000	56089000	77523000	89840000	75428000	220660000	185820000	105310000
SNP23	SNAP23	17694000	21297000	23266000	14211000	74517000	89275000	105150000	24092000	23914000	23361000	24372000	30896000	42987000	18093000
CD11B	CDK11B	522210	15148000	7790100	9035600	18483000	14147000	11160000	217700	7552500	5143500	695140	4274100	6642000	910860
ITIH4	ITIH4	137790000	171420000	94696000	42623000	301000000	264700000	293590000	195500000	127120000	59751000	96855000	70012000	82183000	78716000
SEPT7	SEPTIN7	174270000	260520000	342420000	119700000	1054500000	975820000	492920000	113010000	176660000	154150000	162960000	418990000	618700000	216520000
RS4X	RPS4X	314600000	276220000	351630000	139560000	635250000	640400000	958710000	113050000	210660000	294590000	266050000	385200000	360170000	174990000
IMPA1	IMPA1	58373000	64545000	176890000	27227000	170480000	152110000	90805000	33770000	49220000	25969000	37298000	91058000	120250000	45434000
UBP39	USP39	25233000	24052000	17350000	16676000	32783000	25976000	33658000	21271000	7613200	7629600	14842000	12429000	5855100	4563400
CNN3	CNN3	39628000	41516000	111190000	29620000	524200000	533340000	712260000	27441000	78758000	76586000	140450000	162620000	406950000	150440000
CO6A3	COL6A3	111910000	94173000	110270000	12121000	531670000	270260000	140580000	181730000	181320000	96701000	144200000	723530000	744330000	262220000
TECR	TECR	31623000	16728000	NA	43781000	379490000	215210000	479120000	30339000	55577000	100550000	46047000	172470000	142560000	87468000
ARHGG	ARHGEF16	6630400	10822000	14165000	12730000	31233000	38847000	35513000	15217000	4942900	5686500	10392000	18476000	6231800	10087000
CALL3	CALML3	66888000	21587000	11118000	114490000	490980000	35325000	2365900000	247570000	372530000	635970000	731650000	1101600000	1952900000	654830000
SPB6	SERPINB6	170410000	131110000	307470000	114710000	499690000	645360000	583560000	165810000	154740000	91320000	148380000	366390000	275620000	135280000
TBCB	TBCB	19219000	33253000	21591000	13458000	130140000	85337000	101920000	16865000	34006000	28886000	16521000	62829000	33242000	28512000
HTAI2	HTATIP2	49506000	95765000	68591000	24542000	109640000	78828000	111870000	36631000	43174000	44743000	40833000	20594000	80555000	27332000
ADRM1	ADRM1	38444000	40225000	71807000	33714000	31402000	26299000	28086000	16565000	20965000	35383000	26514000	6618100	3132000	8716900
EEA1	EEA1	43848000	29881000	97072000	22709000	151030000	100930000	159740000	14418000	17142000	39829000	16654000	78054000	121880000	42234000
RS12	RPS12	380180000	141430000	150140000	267300000	2083900000	1125300000	1936000000	279930000	330560000	355160000	310270000	1150400000	551200000	343010000
CCAR1	CCAR1	16057000	9122400	39750000	23752000	72576000	75179000	63805000	16260000	5463400	30118000	8303100	43345000	9253500	9487600
UGDH	UGDH	140310000	107930000	599720000	94905000	653490000	693370000	274290000	107690000	71545000	520070000	71376000	181380000	246060000	84477000
CISD1	CISD1	34387000	48955000	232280000	16624000	350450000	337970000	142050000	31887000	51250000	26950000	33200000	224140000	179970000	87856000
NPM3	NPM3	23597000	10995000	5297400	11733000	76284000	24808000	59730000	16151000	12153000	19890000	10821000	32156000	6452700	13583000
NUBP2	NUBP2	48022000	10934000	19329000	19231000	59651000	76345000	96746000	9841300	28002000	20135000	23322000	21798000	34833000	18918000
FTO	FTO	19519000	12991000	43798000	4843900	37826000	34772000	13233000	9623800	12471000	14083000	13209000	9548500	12992000	5111600
PP1R7	PPP1R7	45911000	91449000	78821000	29948000	301230000	312210000	182820000	28187000	31790000	46417000	41345000	122200000	166580000	133760000
AP4A	NUDT2	15132000	31848000	35879000	42407000	62295000	114110000	67652000	8126300	14943000	20132000	32055000	21992000	80656000	24297000
PSA1	PSMA1	101880000	175880000	15933000	123360000	397340000	343040000	443470000	81980000	115100000	93842000	101900000	217440000	169660000	97187000
LARP1	LARP1	2795800	6198300	3709600	7947300	48454000	43584000	95360000	15149000	22819000	2010800	16140000	10860000	24568000	4606800
NUP85	NUP85	2225700	248240	24285000	4793100	32142000	30699000	84797000	13768000	2896000	13263000	22743000	7759400	11630000	5198500
NAA50	NAA50	74175000	148320000	9872400	5753900	11502000	20706000	78176000	1346100	3769900	6668900	185060	9001000	11619000	9517900
PYGB	PYGB	131470000	315780000	174430000	115780000	1488100000	1767900000	204300000	147420000	194970000	152050000	157270000	368100000	1026700000	262810000
SKI2	SKIC2	6988900	5526000	7781800	3528400	33681000	32700000	26444000	3887200	9242700	2869100	4735700	11638000	24435000	7376500
CHCH2	CHCHD2	56712000	22168000	44026000	20091000	179220000	163440000	141620000	13681000	22598000	101330000	24728000	59400000	57941000	39193000
VPS35	VPS35	119150000	187350000	553590000	81204000	470840000	427100000	270740000	73390000	99135000	147130000	101790000	334200000	282530000	123040000
EXOS2	EXOSC2	850090	3164100	NA	3214100	8054400	6065900	5239200	189130	NA	4024200	1094000	1391200	789960	694620
SAMP	APCS	194200000	22414000	6882900	21326000	177410000	240060000	157960000	449720000	104430000	73575000	90117000	225120000	333000000	213600000
ERO1A	ERO1A	111730000	147990000	305840000	71644000	297180000	386570000	739580000	31356000	147670000	70312000	208890000	119810000	453980000	103260000
QOR	CRYZ	48323000	248480000	67270000	48232000	556100000	866150000	503980000	100760000	68837000	83301000	58166000	155490000	378680000	209610000
LRRF1	LRRFIP1	2700100	2217700	3371100	13414000	83752000	71813000	122920000	6590300	13559000	23172000	16477000	64312000	24546000	16875000
PAXX	PAXX	9644400	7989000	7153500	17396000	44447000	28838000	44985000	5670200	8183100	7767700	5585300	15910000	36164000	9216000
TCRG1	TCERG1	5583400	6953400	38879000	929150	7395600	9618600	19809000	2989600	3422100	13832000	6988900	9812500	7762900	4375200
PUS1	PUS1	3493800	5079100	41970000	6691400	44465000	37503000	37164000	1064500	2981100	33123000	3750400	8877300	10093000	11782000
ARM10	ARMC10	4838200	68180000	178350000	18516000	78420000	41562000	20336000	25098000	10990000	60172000	6020700	44777000	12319000	4495100
IPO7	IPO7	70490000	48743000	48914000	47499000	203120000	212030000	152460000	19375000	32408000	39164000	35371000	130670000	124030000	46148000
PARP4	PARP4	18617000	47542000	82114000	10066000	93531000	44108000	87683000	12225000	13557000	23821000	11568000	35188000	9440600	7417100
SYYM	YARS2	12024000	23835000	69595000	4429100	26738000	59365000	41596000	33464000	21923000	19590000	5394800	13036000	34403000	3362500
IF5	EIF5	97091000	112650000	109920000	45994000	231710000	167070000	376770000	44222000	65736000	45664000	53386000	109760000	111940000	70179000
AP3B1	AP3B1	8447100	26872000	46344000	18969000	108430000	72613000	141940000	28615000	30890000	41869000	16748000	45859000	31529000	23449000
GLRX3	GLRX3	120360000	146280000	226860000	47106000	190870000	177600000	379490000	61247000	85194000	108720000	94520000	210010000	107180000	45388000
SODE	SOD3	17030000	10633000	15982000	6749600	74615000	92153000	84518000	17523000	31000000	41871000	32503000	182890000	196960000	42856000
NUCB2	NUCB2	59976000	45695000	101870000	18044000	183880000	162910000	173980000	48189000	28401000	28880000	46702000	105430000	131040000	24153000
EXOC8	EXOC8	4412100	6466900	5961800	15337000	23553000	12959000	20657000	1249500	4779000	5712400	3829900	14356000	12943000	6562600
CDD	CDA	18587000	10931000	15400000	1607900	88242000	313990000	379980000	5485900	15488000	28027000	38167000	138930000	200980000	31444000
SYSC	SARS1	257980000	185960000	336280000	57205000	608780000	480920000	328590000	88892000	128900000	110300000	140720000	334130000	329320000	117210000
RT23	MRPS23	4286400	185420	15867000	6757900	1154500	8618200	28803000	1639000	1805900	3046500	1980200	6106000	1989300	4138100
TPPC3	TRAPPC3	11454000	10708000	4116300	15805000	39969000	33447000	56899000	11355000	7269000	8901800	12270000	29104000	8101500	9409100
K1C14	KRT14	681710	1392700	NA	3912100	8404900	15661000	193530000	16981000	5610200	37506000	6229100	11588000	7372600	10161000
STOM	STOM	35903000	94376000	53799000	25355000	695490000	448040000	124300000	71120000	39767000	23082000	42936000	252040000	136340000	203740000
PARVA	PARVA	111850000	33616000	3992000	15062000	567490000	524880000	189600000	153050000	106000000	131660000	152020000	866380000	863230000	333310000
ANXA8	ANXA8	33024000	30918000	3192700	20143000	7215500	4902000	117280000	40717000	41226000	47233000	35757000	144640000	75227000	33907000
MCM5	MCM5	86102000	63819000	109230000	7572000	117330000	87390000	88354000	12188000	12273000	65505000	12208000	64058000	21683000	10817000
GNL1	GNL1	20167000	12741000	39256000	3808400	42685000	38947000	24793000	4037300	3032100	6675900	1372500	7349500	14641000	4640900
AP1M1	AP1M1	20021000	17852000	24708000	13705000	40893000	71497000	110130000	26625000	10946000	23590000	17483000	38350000	29641000	17132000
PLGT3	POGLUT3	22930000	18079000	4936500	3555600	76088000	63129000	55617000	11815000	16465000	5296200	11060000	32005000	49368000	10029000
IF4A1	EIF4A1	103110000	81949000	8203900	65434000	737040000	695590000	1561500000	125000000	134260000	67098000	78582000	690250000	509220000	207340000
ABR	ABR	52167000	65034000	18124000	60781000	43305000	30115000	16857000	8822100	31791000	11041000	17879000	33741000	9446500	7553000
HSPB7	HSPB7	21100000	18144000	68083000	49011000	84040000	36336000	211460000	15580000	22920000	37417000	18843000	76788000	28489000	67142000
S10AD	S100A13	44390000	12232000	NA	9359500	304080000	241850000	195050000	39797000	44426000	12506000	20482000	129000000	158010000	45620000
UBA3	UBA3	32920000	46591000	204130000	35270000	136420000	158230000	166630000	41496000	48377000	60745000	19716000	110450000	62353000	60600000
MSRA	MSRA	9473200	11036000	11795000	1138900	42573000	31569000	37926000	5011600	7001700	10046000	6579000	26508000	8104600	11905000
CHM4B	CHMP4B	46469000	16342000	138130000	34831000	483560000	319120000	198260000	12473000	45042000	76168000	76008000	205820000	150370000	124310000
NCKP1	NCKAP1	38016000	57119000	276410000	37492000	173880000	138470000	181240000	18678000	61283000	54008000	38519000	96762000	167750000	66890000
NDUA8	NDUFA8	42920000	60599000	24327000	25804000	233610000	272620000	161980000	26645000	41288000	30730000	18379000	143100000	119780000	79505000
GSHB	GSS	142940000	201960000	184550000	15059000	608630000	298870000	256400000	81437000	94021000	65382000	22277000	177160000	196310000	67655000
VTA1	VTA1	9506400	715210	7887700	3529100	108770000	93673000	143600000	10697000	12682000	17580000	26842000	43937000	47725000	39502000
TETN	CLEC3B	50864000	10438000	4342500	9612400	81063000	90271000	77164000	44592000	49486000	35152000	44394000	140800000	189380000	75076000
MAOX	ME1	61997000	107890000	313770000	52379000	267070000	95111000	106220000	21146000	41745000	108750000	47607000	85841000	142490000	108850000
TCPB	CCT2	280600000	307730000	144070000	260990000	790610000	813900000	1346200000	131500000	178530000	187310000	189620000	548220000	609680000	362260000
VMA5A	VWA5A	15987000	44604000	6318700	7383200	140970000	139430000	54740000	32242000	28465000	12888000	15987000	53409000	51573000	34621000
NEP1	EMG1	3883700	7023800	36631000	1749000	18000000	15569000	39143000	2459500	1731400	8317200	2525400	3526600	4274500	3162800
PRPK	TP53RK	8321000	25810000	10899000	6345400	34739000	48596000	77888000	2125400	2658500	14595000	16304000	29356000	5437500	16344000
ARFG2	ARFGAP2	1486400	109230	21696000	1522200	7778100	22722000	28421000	116730	1866400	6469700	3699100	2940200	1088400	1139600
PIGT	PIGT	10434000	6662100	47919000	3043500	30966000	32084000	10527000	2693600	4098100	2213900	3214700	5567900	1521700	4305600
GABT	ABAT	8452500	7275700	80825000	3677000	65696000	35138000	22667000	5579700	4997300	9411700	10287000	15072000	23360000	9707000
PPID	PPID	11151000	18551000	41733000	5728200	27553000	12810000	39883000	17527000	5048300	11506000	5538400	22122000	14238000	12206000
BPIB1	BPIFB1	33554000	42459000	74445000	16554000	264040000	112410000	121870000	22997000	14944000	25330000	20156000	78284000	48081000	26822000
DEST	DSTN	183330000	117960000	36251000	157160000	884090000	803160000	1092300000	451330000	485750000	622280000	555330000	1530600000	1231300000	966830000
STX7	STX7	22194000	48246000	7919100	28536000	81775000	81717000	111200000	16041000	25722000	16341000	28288000	47124000	41402000	39094000
CY24B	CYBB	124840000	468130000	238690000	80540000	291110000	406200000	189200000	90797000	105410000	12528000	71299000	136220000	394220000	108180000
TBL1R	TBL1XR1	13832000	12773000	14584000	3123900	17098000	26964000	33407000	6193800	6008300	3452700	6214900	24089000	11994000	2503600
NIT2	NIT2	70619000	62355000	58210000	67286000	235180000	252470000	192010000	34952000	43230000	50953000	51902000	117630000	155520000	72113000
CANB1	PPP3R1	14461000	24438000	85605000	5884300	21268000	23158000	19014000	6737900	9955500	11663000	4357700	12003000	6879800	9130000
B2L13	BCL2L13	1440800	4325900	46326000	370460	75899000	129240000	40552000	3818900	3485300	17671000	13165000	58933000	32807000	16423000
CCHL	HCCS	3796900	3343300	560140	12931000	39607000	29328000	57576000	636260	2817600	1381200	1697200	15064000	7016900	6364400
IGHA2	IGHA2	130710000	1200100000	38551000	11855000	1787500000	738910000	496560000	92681000	508430000	67390000	72765000	1012400000	233550000	484130000
FCHO2	FCHO2	8182500	16001000	33467000	8746800	36208000	24833000	50762000	3752800	8926600	25677000	15700000	12879000	23489000	9592600
CYBP	CACYBP	120360000	84710000	158230000	39549000	370700000	456850000	431670000	81663000	110970000	163790000	102600000	111030000	119600000	58289000
QCR9	UQCR10	23101000	61440000	66708000	36402000	141860000	146960000	106490000	14524000	22129000	64665000	25550000	104270000	48873000	39213000
ESYT2	ESYT2	27865000	26839000	176460000	26789000	123650000	78951000	88882000	22033000	32292000	30206000	49622000	63470000	79419000	31745000
WASL	WASL	4471700	927590	NA	3343900	77295000	30423000	38518000	471690	1522000	1994300	4569200	35627000	32178000	10774000
PSD13	PSMD13	76369000	84379000	43707000	28919000	275670000	208320000	223010000	65310000	62611000	92087000	69845000	74125000	119040000	46206000
SMCE1	SMARCE1	10910000	14088000	54819000	15602000	33808000	34118000	30750000	9498300	13809000	15307000	10017000	18359000	13802000	5218900
PGS1	BGN	334170000	168970000	83813000	21098000	753510000	637190000	353980000	324650000	395580000	620600000	286270000	785820000	1172600000	589040000
NECP2	NECAP2	8893400	21230000	36566000	7599300	74024000	107880000	98678000	6842300	19906000	19751000	17009000	69234000	23890000	14050000
MIC13	MICOS13	6014400	23099000	17146000	37757000	147100000	118500000	22649000	9648800	7651600	15643000	15153000	47589000	48081000	43931000
VPS28	VPS28	4701200	2491800	14061000	2131300	124470000	114240000	108640000	1595900	5358700	7946100	5064900	85449000	72091000	31605000
UBE4A	UBE4A	8286400	3431000	92814000	13816000	26316000	25592000	24689000	3899700	8192900	5942700	3305200	5979600	7810800	6128500
SC23B	SEC23B	55419000	81703000	47554000	35771000	183710000	165710000	208520000	19367000	35495000	74029000	30180000	38841000	69960000	30160000
UBF1	UBTF	752270	10053000	8810300	792040	28611000	25002000	10685000	969340	1575900	2079800	2955300	9031900	19373000	2278200
COQ8A	COQ8A	81668	8680400	13449000	6695400	39524000	27923000	13949000	20919000	10328000	3988800	6277000	11037000	6078400	3660500
RT30	MRPS30	10897000	3830300	NA	13395000	30568000	32960000	36229000	6413400	8224100	17545000	7835700	16366000	8830600	7030000
EIF3K	EIF3K	96912000	109910000	90738000	61002000	191250000	245640000	225830000	46142000	42889000	89101000	70675000	164820000	84693000	78696000
AAMP	AAMP	10253000	4974600	4461200	10486000	21536000	19744000	32416000	3762700	4850600	10378000	3602000	13326000	17832000	4968800
DCTD	DCTD	23491000	2106800	5142800	2976300	111700000	67274000	65335000	5897800	18299000	6769100	11904000	64466000	29688000	20267000
PDP1	PDP1	4239600	10026000	8103400	5282700	33638000	46743000	20718000	11473000	2532700	942230	4490900	28269000	13891000	5879100
GDIB	GDI2	292610000	540840000	917020000	116800000	1295300000	893240000	912220000	171620000	296830000	284460000	273110000	886850000	622300000	277010000
STING	STING1	15572000	21465000	19401000	14472000	54725000	43090000	41574000	4472900	15276000	22819000	13004000	44589000	11853000	7159400
UBA6	UBA6	35022000	44758000	70485000	20841000	141660000	156250000	185980000	29748000	51931000	23551000	14499000	139630000	64049000	47974000
RL3	RPL3	106510000	31318000	215690000	88293000	568650000	416340000	670180000	72223000	146670000	140550000	130450000	230090000	299100000	170640000
PRS10	PSMC6	83796000	96500000	67299000	30202000	308280000	361510000	353280000	30213000	69329000	74656000	35765000	240100000	187060000	100940000
KAD3	AK3	48021000	44681000	60454000	79240000	301460000	270590000	221000000	39421000	57466000	62447000	61493000	153360000	121510000	86138000
THOP1	THOP1	14757000	10930000	12613000	5467200	37681000	34421000	56095000	4652600	7616200	9228100	6276400	30230000	26704000	12908000
RL4	RPL4	285560000	116520000	299050000	178330000	733040000	598800000	978950000	114530000	108160000	388060000	210060000	525540000	232670000	232240000
MP2K1	MAP2K1	34996000	11949000	33144000	18623000	69104000	46752000	71822000	24807000	24970000	23208000	19900000	34076000	17000000	18694000
ACADM	ACADM	9561100	26126000	189530000	31374000	145960000	228710000	93877000	10423000	12040000	42595000	24470000	74181000	67255000	53287000
FKBP9	FKBP9	16413000	13647000	12888000	17377000	120090000	73703000	53592000	16943000	19629000	29494000	15336000	12413000	42119000	6353200
PIN4	PIN4	12599000	3701300	54551000	569380	30865000	28017000	64309000	1477600	10206000	5241600	8221300	31917000	6193400	14035000
DNJA2	DNAJA2	99551000	94250000	1164200	42593000	280150000	188080000	122270000	44009000	47197000	52996000	50575000	82731000	128630000	64740000
DNPEP	DNPEP	40495000	42766000	95501000	34907000	368050000	253160000	105040000	51825000	51270000	39234000	46412000	136920000	169980000	39740000
FKBP5	FKBP5	13380000	8350900	9891800	3805200	49826000	26184000	37086000	9387300	4669400	7195300	4311500	21934000	28002000	9152500
TWF2	TWF2	74261000	120300000	168810000	31858000	405310000	273160000	198320000	61133000	76240000	70065000	61709000	162420000	206180000	87251000
AFG32	AFG3L2	45177000	49212000	40820000	72145000	237740000	179910000	53283000	10160000	23568000	30384000	19977000	77521000	68021000	29053000
DNM1L	DNM1L	23154000	17426000	42112000	14044000	146200000	132820000	127250000	10843000	14082000	22540000	7208200	82511000	103280000	46236000
EI2BD	EIF2B4	16999000	8220800	42723000	7902800	28340000	23867000	33285000	3445100	10603000	5493100	9034200	18230000	28950000	13435000
DLG1	DLG1	7597200	19008000	6673500	2390500	33599000	68101000	101420000	4327200	18921000	15939000	8484500	29959000	20956000	19836000
TIPRL	TIPRL	9522000	6699200	10441000	6052300	68529000	57126000	70660000	4903300	9198200	23747000	13670000	30801000	29767000	9129300
ENOPH	ENOPH1	61291000	73203000	167610000	43605000	210560000	290090000	64133000	37054000	43776000	46855000	50560000	119190000	138010000	84533000
SETD7	SETD7	10461000	12985000	51320000	6822800	42821000	38467000	28784000	9697200	9876000	19185000	11791000	23887000	17892000	11787000
PA2G4	PA2G4	335110000	164670000	326280000	107240000	756730000	644910000	1692700000	129940000	148250000	151550000	152860000	798510000	725250000	195410000
CBPA3	CPA3	27052000	22663000	NA	8906400	47448000	30586000	125870000	49439000	72640000	56905000	28848000	99510000	98670000	68456000
BAF	BANF1	1371400	11890000	28593000	13420000	80296000	71011000	47030000	NA	209590	6155600	14488000	59629000	30270000	21573000
FKBP2	FKBP2	97993000	285890000	381260000	25162000	377040000	441320000	341820000	50942000	64083000	60396000	41109000	122580000	75706000	76896000
MUC18	MCAM	69786000	38080000	283970000	29183000	161770000	214280000	102880000	140530000	142790000	261340000	129140000	331120000	309660000	256900000
PKN2	PKN2	2299000	675740	73122000	7510300	41723000	30919000	24191000	5221100	4505500	13216000	4076600	16929000	15132000	5996500
GOGA4	GOLGA4	14388000	22668000	34187000	15331000	30526000	27727000	32811000	10865000	15918000	44922000	2985200	9932400	9765000	7402200
UB2V1	UBE2V1	54588000	59972000	10481000	52745000	132570000	71046000	265860000	34720000	37526000	23373000	28377000	74279000	108410000	64239000
BI2L1	BAIAP2L1	5037600	870350	NA	7958200	12959000	9429200	11109000	534360	1065400	2504900	2954700	9329800	4435200	1236800
EXOC3	EXOC3	5747100	5840500	55664000	7810600	39366000	23082000	20934000	10874000	2098600	9246100	14578000	23523000	19846000	8445300
THIOM	TXN2	29694000	31813000	15612000	47495000	34894000	69113000	20526000	11315000	27489000	4676000	21342000	50061000	9072800	18955000
PSB3	PSMB3	188440000	164090000	406680000	124360000	275290000	174810000	179480000	77040000	115310000	103250000	99464000	226660000	108490000	103150000
PPIE	PPIE	15777000	10882000	NA	6551800	40195000	9966200	73773000	3509900	4836800	3095700	2970900	16132000	14202000	3306800
MOES	MSN	371820000	630540000	312330000	135760000	1031800000	1319400000	914970000	277210000	350120000	249800000	201210000	667480000	408740000	552820000
SPB8	SERPINB8	8358200	4332600	2773100	1523800	24597000	19111000	68009000	6204500	6393800	3966500	10221000	20417000	19935000	6780200
PA24A	PLA2G4A	1284100	3247900	9684300	5802800	12994000	17364000	35236000	1380900	4188400	2223400	3341900	17646000	9130100	2621600
OGA	OGA	3870600	18866000	15274000	3435400	29612000	30364000	24942000	3817200	5390200	4880500	6004000	16652000	18242000	17614000
PYR1	CAD	58788000	47628000	83039000	16074000	65615000	45763000	61341000	18440000	21020000	25671000	16590000	29935000	48094000	41473000
NDUB6	NDUFB6	13935000	16042000	9037900	11766000	157650000	95334000	76228000	29083000	20247000	15649000	25299000	22855000	58200000	27613000
RS18	RPS18	301810000	277220000	18515000	221350000	542590000	448520000	566110000	144080000	217470000	113870000	192890000	424710000	104650000	170330000
6PGD	PGD	318610000	621200000	50945000	153780000	1451500000	928490000	2115700000	403840000	902630000	931650000	1583100000	1441300000	3189300000	1344700000
ECHB	HADHB	99455000	194650000	120000000	148510000	1089700000	646760000	611610000	107710000	118790000	119150000	129960000	599190000	321210000	279930000
ARPC2	ARPC2	270060000	332110000	335630000	120220000	433920000	274050000	607280000	169440000	219940000	207840000	158380000	385230000	104870000	121560000
PSMD6	PSMD6	41769000	34083000	54771000	24908000	259920000	243960000	210430000	21495000	12408000	21054000	15638000	207730000	147580000	75298000
UCHL5	UCHL5	20190000	31139000	26867000	15679000	76031000	70461000	114600000	17640000	17098000	30679000	22890000	48799000	45188000	22263000
PRS4	PSMC1	101970000	38592000	107100000	48914000	254980000	257550000	263040000	40118000	52182000	69435000	48871000	146950000	173070000	87498000
MTA2	MTA2	9974700	14875000	71580000	9705600	16172000	39641000	86275000	1807100	2859300	12603000	10508000	52234000	20663000	14137000
FLNC	FLNC	163310000	197910000	413880000	116000000	953570000	1325400000	447460000	131730000	105250000	611180000	76540000	401160000	379940000	381690000
GDIR1	ARHGDIA	378290000	459170000	1034800000	228950000	2249500000	1817000000	3009100000	229810000	311230000	463060000	496170000	1303700000	1438100000	702810000
C560	SDHC	20502000	27010000	2176700	9413400	164380000	73296000	40606000	6417200	10538000	1685800	5445400	104500000	50858000	15311000
FXR1	FXR1	20766000	16668000	12725000	7150100	30461000	62021000	56288000	12031000	9946500	19887000	12997000	13601000	15403000	6030300
TF65	RELA	14171000	23563000	26094000	15378000	22796000	50550000	62425000	6337700	6985900	15662000	7098100	7392800	37323000	9750700
LOX5	ALOX5	2525900	13892000	34737000	22403000	31891000	23910000	12786000	2343200	6029100	2732100	2756500	12824000	5834700	5599200
UBCP1	UBLCP1	6414200	11959000	1944500	6107000	22469000	19612000	14848000	6268100	8992700	3892100	4641600	13585000	4711300	6209900
SKI3	SKIC3	10704000	9809100	17485000	4833900	52095000	53779000	46412000	9357500	6335600	11443000	3390100	27126000	33547000	21873000
NEMF	NEMF	9700200	13742000	7076800	1245500	15844000	34831000	15696000	2853100	4146800	6841300	4976800	8288000	6950700	2929000
NPS3A	NIPSNAP3A	22459000	22975000	51085000	24091000	302440000	157780000	48452000	29851000	19442000	21748000	26156000	111470000	116800000	39290000
LDHA	LDHA	939560000	1138200000	147860000	464500000	4254600000	2716300000	4728600000	738290000	949330000	689240000	934960000	1944200000	1951800000	1133100000
A16A1	ALDH16A1	36224000	36228000	3299500	19574000	134440000	87643000	62962000	15709000	18282000	25490000	20525000	59638000	21428000	31265000
LAMA5	LAMA5	444240	5265400	35636000	277880	32152000	35649000	15382000	280210	616360	12613000	189360	5830700	7270800	3821800
MYPT2	PPP1R12B	9125100	27347000	2313100	2291300	32409000	59365000	10905000	12143000	27005000	37663000	16700000	61065000	48305000	44765000
NDUB4	NDUFB4	23390000	47302000	13131000	10881000	177790000	161470000	81951000	13001000	25112000	33948000	26732000	84281000	77558000	38940000
CYFP1	CYFIP1	33743000	137680000	412170000	97681000	168340000	150160000	131100000	67392000	87483000	91398000	136000000	117050000	105120000	37179000
NIBA2	NIBAN2	719660000	311900000	31603000	72173000	241220000	229960000	489850000	199080000	1840500000	148690000	291880000	582320000	840390000	192840000
FUS	FUS	64085000	46729000	NA	23780000	128630000	115500000	191190000	30215000	21264000	23815000	21987000	50800000	163470000	16061000
ARMC1	ARMC1	39774000	9409600	16875000	28530000	74108000	55462000	23915000	9494500	24497000	6312200	18098000	26569000	31815000	17089000
RT35	MRPS35	3679700	6408000	15482000	11353000	26423000	13121000	24527000	2875300	2122300	4393900	1020200	10617000	28389000	3471600
GNAI2	GNAI2	76877000	198500000	101470000	39028000	801410000	697860000	454530000	101620000	117200000	108360000	97902000	461080000	304040000	188580000
DIAP1	DIAPH1	47976000	39915000	46908000	23850000	214820000	122790000	214810000	23637000	45897000	81581000	49341000	78998000	98833000	35734000
GBP2	GBP2	25962000	71385000	5773200	9511600	184920000	189790000	82510000	16929000	34343000	8237400	13998000	143180000	68532000	46635000
RT27	MRPS27	30955000	15645000	55715000	18242000	57352000	51341000	28315000	6437500	5360200	12492000	8109700	32134000	27725000	5314200
AATM	GOT2	141070000	310100000	68490000	266800000	1211200000	1089000000	2460700000	121300000	99201000	79879000	88900000	685400000	564830000	322130000
DHX29	DHX29	7927000	25942000	NA	3362300	24478000	17928000	38413000	6123000	2101100	4063200	5821200	19278000	14238000	5781500
MTNB	APIP	1033300	1430300	1877600	4066800	13681000	25458000	12504000	1654900	3965700	3565900	3059900	10334000	5807800	5750700
MMAB	MMAB	9211500	22205000	54990000	22538000	92322000	53409000	27547000	27583000	34757000	15079000	13868000	23232000	38868000	11380000
TAGL	TAGLN	881720000	757800000	190840000	150060000	14019000000	17269000000	2612600000	2658600000	4093700000	2275000000	2690000000	23441000000	14560000000	11693000000
RSSA	RPSA	782780000	374530000	1571400000	588830000	1403700000	1504400000	2099400000	436340000	589390000	689160000	638280000	907560000	766450000	840790000
PSMD1	PSMD1	95756000	55450000	187800000	36289000	283760000	260260000	499710000	35598000	57153000	71589000	58375000	300820000	235760000	71089000
RIC8A	RIC8A	10292000	14247000	29872000	6377300	48661000	50175000	48570000	8961300	7713000	6959800	15377000	32946000	36707000	13167000
PCBP2	PCBP2	406000000	264690000	266640000	198010000	1287700000	1158500000	1126200000	219990000	251990000	253460000	238330000	713920000	690750000	387560000
PHAR4	PHACTR4	365720	4187800	NA	945080	4962300	33115000	14029000	3006700	2735300	536510	713840	3179600	4790000	4166800
NRBP	NRBP1	21017000	23170000	38034000	17548000	77135000	52639000	53319000	9669600	26768000	21298000	17290000	23677000	40376000	26746000
EIF3A	EIF3A	145910000	156650000	255790000	69113000	207070000	370280000	375470000	61498000	88370000	132650000	83907000	195690000	211690000	98005000
SHC1	SHC1	2455600	887260	NA	1689400	7519100	20724000	17404000	1436800	2883900	2192500	1260300	7069100	8279100	3766500
RAN	RAN	453410000	210510000	50589000	321600000	1110200000	747890000	2033500000	234170000	329470000	309780000	329450000	786790000	550240000	349870000
SGTA	SGTA	34279000	27574000	5824600	26861000	127110000	128990000	156200000	10437000	15437000	23161000	18607000	88967000	49421000	25517000
IMA5	KPNA1	6269100	4286200	NA	4242800	31374000	16948000	37073000	1922800	1987100	4840500	4179800	11101000	21023000	8105300
NXP20	FAM114A1	15247000	58803000	20342000	17610000	247440000	161060000	106920000	22717000	17822000	48512000	18547000	87682000	142410000	30522000
STX6	STX6	180880	2310300	1158900	4907600	12776000	22529000	9295200	261150	452860	NA	898190	6972400	16138000	2055500
RM38	MRPL38	3178300	135130	4868900	5084800	8980400	10374000	7179200	279520	1249500	1130100	1082600	5980600	1770400	1848600
ECHA	HADHA	229370000	367710000	3272000000	232100000	2035400000	885170000	488960000	507360000	646660000	688730000	686380000	743640000	667530000	480070000
MYD88	MYD88	22722000	8507200	10167000	3391200	19055000	20936000	34904000	12771000	5210900	10408000	6384800	10857000	5419500	6196400
LIS1	PAFAH1B1	53056000	58492000	42801000	66087000	172820000	141930000	264800000	52611000	67348000	40537000	64658000	124710000	65841000	55539000
ARFP2	ARFIP2	1834800	8511000	37607000	19756000	20684000	25013000	33513000	7251700	8394000	21674000	6961300	2249000	4595100	5945400
GSTM3	GSTM3	4528300	70928000	18794000	7163200	104200000	80256000	209120000	50662000	168200000	133410000	39880000	145170000	162770000	138700000
NPL4	NPLOC4	51765000	40270000	128120000	18419000	118350000	62309000	110850000	17634000	28267000	22751000	19243000	56159000	108900000	26790000
MRC1	MRC1	8576300	18774000	4687500	6115300	47689000	39483000	47245000	12101000	10317000	6529500	1873700	19500000	11819000	12818000
PDXD1	PDXDC1	64617000	131170000	93578000	62539000	276760000	199520000	88880000	114500000	35855000	37151000	34156000	65660000	56298000	12836000
CHD4	CHD4	15313000	24820000	39277000	7802400	146000000	78500000	203130000	5603800	12554000	11728000	2371800	28802000	40206000	11113000
RL14	RPL14	134490000	87633000	444650000	248980000	744700000	415540000	1204300000	107480000	196640000	304520000	223220000	487750000	328200000	291670000
EI2BA	EIF2B1	3524900	12459000	7211200	2525400	30450000	36712000	61419000	3601000	4273200	25059000	3143300	23729000	18361000	13066000
PPP6	PPP6C	15408000	21751000	925260	10077000	65534000	46991000	53979000	4485300	8403000	7558200	10381000	43229000	34890000	18020000
ANM5	PRMT5	30880000	56031000	119340000	42398000	144320000	72501000	122310000	26571000	28555000	39506000	32243000	75832000	99062000	46002000
RRAGC	RRAGC	635900	2485300	330640	123610	10090000	14301000	17875000	1056900	1341100	1062300	1379200	11116000	5237100	5934100
CSDE1	CSDE1	10245000	31329000	5766000	13620000	58186000	67203000	171460000	15724000	12543000	42106000	17708000	57711000	43016000	22924000
ADHX	ADH5	403690000	317920000	176750000	122120000	1739100000	1755300000	1008200000	758860000	805570000	654070000	642780000	2731400000	2334500000	1399100000
AT2A2	ATP2A2	141570000	149910000	228290000	85320000	401980000	476650000	615520000	94364000	122870000	156110000	110280000	252460000	364580000	142810000
MCM6	MCM6	11798000	6628400	NA	7196900	88132000	45371000	65910000	8631100	16450000	16252000	24031000	30076000	24940000	12947000
PGFRB	PDGFRB	1676000	2977300	1503100	501040	20062000	36348000	17444000	1504900	694770	177490	384280	1750400	7093800	2870000
ODB2	DBT	12917000	11019000	36313000	6343400	63696000	52068000	36771000	7555800	7836100	20636000	5652200	29754000	42092000	16349000
CEAM1	CEACAM1	7465500	32566000	216740000	23222000	77508000	31406000	45036000	2557900	22755000	17720000	13759000	11988000	88428000	9128100
GAK	GAK	9590000	15135000	27418000	8214600	48717000	23385000	13838000	5768500	4880100	15993000	6209100	18627000	5839400	5029500
KPRA	PRPSAP1	19864000	27886000	80596000	12911000	76901000	43119000	26503000	9350800	15776000	27607000	11565000	14562000	45456000	10678000
NDUS8	NDUFS8	55471000	43769000	34303000	25689000	132370000	118400000	170580000	31018000	49727000	48740000	44636000	53493000	90750000	26077000
NDUA2	NDUFA2	24003000	29371000	6364400	16757000	92274000	130760000	115140000	17734000	39488000	12876000	21438000	92830000	28094000	33607000
LEGL	LGALSL	2311500	5221000	6948000	910890	21075000	34790000	59875000	3696000	10728000	9375000	10021000	23987000	14401000	5640200
DDRGK	DDRGK1	30986000	20000000	57350000	14039000	115600000	118300000	108010000	9993800	29945000	14591000	38554000	62108000	71917000	48550000
HGS	HGS	7496800	10294000	1711300	6052700	79414000	30778000	69609000	6186600	11327000	13324000	14242000	35024000	24827000	17022000
RPAC1	POLR1C	13711000	10365000	5352300	10649000	23923000	22307000	6457700	1511100	4257700	3431300	5812100	13482000	21796000	4826300
ARP2	ACTR2	158920000	73672000	57606000	99293000	790340000	806320000	848620000	89720000	125520000	44372000	102580000	579640000	489270000	253330000
RM43	MRPL43	9045400	27451000	4358900	21372000	45613000	40506000	46068000	6930500	8949500	18644000	9404500	46472000	14236000	10910000
INPP	INPP1	26421000	31736000	13128000	6431300	80777000	65632000	52733000	24409000	50718000	59148000	67840000	70228000	116610000	76838000
DSG3	DSG3	NA	13289000	2817100	87209	28165000	21379000	678690000	80022000	80450000	178870000	87403000	499380000	203080000	123100000
GKN1	GKN1	21584000	44764000	44279000	31850000	4214900000	24041000	59422000	5249900	16518000	53013000	37874000	37036000	18467000	3787900
INF2	INF2	14715000	17583000	29848000	4747600	71948000	95979000	28797000	15983000	15350000	22463000	16887000	22641000	39326000	7198500
LAMC1	LAMC1	28651000	99714000	75479000	25808000	175130000	124320000	89646000	40099000	35045000	25438000	21503000	106760000	99637000	39870000
NU153	NUP153	53521000	79159000	82178000	31320000	15933000	29598000	67532000	25806000	60687000	21528000	54604000	11615000	3844900	3992000
SAHH2	AHCYL1	1555400	1522400	213930	4673500	42981000	22695000	22485000	1597400	3763000	5635400	2207200	18946000	14705000	10390000
DCAF1	DCAF1	153370	856480	22613000	1110700	9000600	13675000	18540000	8500700	12117000	871940	5674900	5831000	2655800	3640500
IMPA2	IMPA2	12165000	7925200	7055600	8413800	32412000	29617000	45517000	14161000	19236000	22688000	30165000	56351000	74474000	23091000
RAB25	RAB25	4076700	4801300	NA	11786000	58454000	28335000	76304000	9514100	19257000	50884000	25570000	73365000	90389000	39391000
SNX9	SNX9	9609300	14213000	44924000	6751100	78989000	105800000	51343000	8255600	5476300	11418000	8732800	67076000	38526000	17517000
AGO2	AGO2	4168600	8568900	6352600	16412000	25274000	17294000	22365000	5703100	4691600	1939200	1588800	7030800	7209900	5768600
SAR1B	SAR1B	29080000	30318000	19296000	19517000	122100000	102670000	128650000	16489000	33180000	43649000	37572000	52263000	29392000	43615000
LAT1	SLC7A5	314420	NA	905100	2416200	6277700	3039900	149990000	5600800	4399600	8336400	5181900	33271000	31712000	8687800
CNBP	CNBP	37295000	NA	23664000	46127000	61431000	166260000	317870000	17681000	43098000	43269000	35416000	136370000	52109000	61500000
TPMT	TPMT	12973000	6264900	8911300	7873100	30738000	74417000	11022000	1005400	2002200	259520	1795900	6352400	5643700	1958900
KPCD	PRKCD	3368500	11783000	10619000	15864000	85892000	26359000	20348000	2683400	5858500	6441200	3464500	18473000	21335000	4047300
GSH1	GCLC	26387000	13365000	53938000	50950000	101670000	155930000	108390000	14039000	32896000	40543000	39771000	74253000	57524000	45795000
VPS29	VPS29	1888300	19352000	48916	35830000	198710000	134870000	222550000	35692000	18061000	36490000	17130000	135270000	76039000	47482000
SETD3	SETD3	6599700	13653000	12416000	2510000	17336000	15022000	25444000	2275200	7706500	5652000	13801000	6843100	6340600	3655600
GID8	GID8	10244000	6104200	2869800	6071000	49808000	40855000	21509000	4833100	9097400	2844500	13764000	32600000	172220000	7660100
PPIL1	PPIL1	4985900	3168900	1059200	7750200	73826000	63447000	103680000	8708800	7568600	3585200	9497900	26389000	27281000	13831000
ATX3	ATXN3	46372	NA	23997000	79830	7861200	5292300	8706800	1595600	4339200	7036300	NA	8121500	3801200	2583500
FABP4	FABP4	1019500	358440	1072800	5759600	12211000	15669000	88034000	41693000	22859000	14276000	27194000	46982000	27170000	27473000
RCC1	RCC1	7223600	5216700	13530000	1476100	18807000	30987000	170790000	2578500	1304600	4455700	1720700	5497400	1253500	2329000
TB182	TNKS1BP1	12131000	10638000	7150900	6436400	106190000	96517000	310850000	9920700	12583000	24244000	47067000	102920000	95737000	36382000
LAMP2	LAMP2	78775000	228140000	283510000	84440000	249580000	99204000	282880000	57031000	74404000	73571000	72502000	97554000	211540000	120240000
D39U1	SDR39U1	5034200	21853000	NA	5094200	2317700	5032400	5526600	3944600	4162600	2828700	5108100	4372100	2638700	2787400
PRS6A	PSMC3	107200000	86085000	236800000	55071000	310080000	227710000	265430000	43959000	65963000	133890000	68503000	182070000	180750000	96289000
ACO11	ACOT11	194510	711820	9015300	506340	6032300	2783300	3744300	275520	1036000	NA	2037200	1502400	1401100	816600
ALDR	AKR1B1	100860000	163070000	34013000	11237000	485040000	674150000	326690000	95536000	67694000	11565000	102340000	341020000	255340000	202580000
NDUAC	NDUFA12	3201200	2470300	5848500	3028100	49274000	47955000	21000000	2998000	2672400	1376900	1919400	29656000	30922000	10124000
FPPS	FDPS	79463000	63003000	51862000	44024000	434200000	194200000	361970000	72199000	99999000	144500000	57942000	140550000	174940000	47679000
RABL6	RABL6	30278000	37266000	19909000	7367000	9210900	19991000	19118000	36314000	6948100	3401700	5095400	11564000	11369000	2935100
LZTL1	LZTFL1	8597900	14271000	91514000	36781000	50005000	57196000	26142000	7509700	17472000	57544000	15298000	38245000	19966000	10358000
CUL5	CUL5	6282400	9838300	11005000	3347000	28622000	44808000	16484000	2612800	4637800	6919800	5496800	13950000	17001000	7047100
ALDH2	ALDH2	497470000	446910000	1475500000	386140000	1378300000	1493200000	856720000	328510000	393870000	442090000	416640000	875730000	763850000	707560000
VP26A	VPS26A	52068000	99444000	84545000	36612000	217480000	192770000	129180000	41996000	55850000	40996000	52971000	130080000	117270000	49204000
HECD3	HECTD3	7082200	2357700	7733900	8924100	40002000	18138000	32826000	5723200	2640600	4405200	10675000	12184000	26551000	6940600
KANK2	KANK2	5100700	36922000	14317000	5793100	72813000	110640000	74875000	21778000	26004000	35042000	22518000	154040000	165090000	107840000
PP12C	PPP1R12C	1640900	2757800	847910	6201600	14667000	10327000	5850800	2793600	4027100	5749800	6842900	12172000	26445000	17224000
DCNL1	DCUN1D1	22724000	27546000	92480000	18600000	64749000	54716000	57806000	15682000	18067000	17137000	23003000	25835000	49569000	20851000
SC31A	SEC31A	40967000	76801000	347490000	25563000	401090000	295290000	174960000	34578000	38681000	102650000	33359000	188110000	190790000	63059000
NCPR	POR	29963000	45495000	140550000	37296000	321220000	189890000	168090000	51992000	42748000	118450000	43256000	148060000	74831000	64307000
NDUV2	NDUFV2	39672000	55399000	65427000	32645000	236670000	249390000	87167000	35596000	54890000	58241000	31523000	34977000	98284000	60682000
F10A1	ST13	16290000	12556000	12271000	31037000	196500000	243360000	276850000	24031000	33898000	27266000	27922000	163320000	128070000	71501000
CAP1	CAP1	540430000	718720000	1021400000	362380000	2560900000	1957300000	2217700000	358850000	472980000	575630000	445850000	1615500000	1283500000	909950000
GSH0	GCLM	19375000	13027000	36351000	11914000	22140000	40871000	102580000	11016000	10525000	14935000	16342000	37988000	12678000	9418500
AT2B4	ATP2B4	17873000	16733000	26481000	19368000	49397000	94217000	62187000	44647000	50925000	51618000	44322000	71135000	111290000	100040000
ARL2	ARL2	3698000	3812400	5893800	3069300	11931000	9411600	12181000	4773900	4986600	2695600	1728100	4980500	4993000	2806900
NIPS2	NIPSNAP2	38231000	13778000	10492000	56171000	216730000	249820000	251450000	23559000	18871000	40556000	28800000	136700000	118510000	73781000
RPRD2	RPRD2	21742000	2962100	45695000	10887000	22627000	30009000	10710000	7834400	9574700	5867400	10130000	4901900	6150700	5568500
RS25	RPS25	477440000	286450000	61271000	267790000	908240000	622610000	1334300000	223780000	419320000	178440000	249450000	636080000	410150000	275680000
ARPC4	ARPC4	300020000	336040000	132150000	147710000	1440500000	932350000	969280000	165340000	294410000	262400000	213150000	906450000	436780000	298610000
ATP5H	ATP5PD	200590000	292870000	477410000	186630000	813830000	590440000	436650000	125230000	200510000	115520000	199150000	612810000	391320000	170430000
RMD1	RMDN1	25406000	6047400	15326000	27262000	64892000	63857000	62134000	15459000	10282000	23676000	21782000	46675000	33191000	9369900
IPO11	IPO11	9729200	11167000	376190	4860900	24797000	16854000	29823000	3138700	4727500	12099000	10620000	7871200	7682000	4529900
HYI	HYI	1120900	5364000	6962800	273070	9179400	18284000	10679000	3989600	3277000	1706800	357230	4221700	9057200	3619900
CLH1	CLTC	261350000	496470000	183960000	152060000	1820600000	1305100000	923850000	174090000	220740000	179260000	135180000	783530000	771050000	277620000
ULA1	NAE1	20173000	29597000	181490000	24728000	109780000	133030000	69160000	42695000	15826000	83363000	13034000	83444000	75834000	30118000
NDUS1	NDUFS1	59705000	76402000	72493000	31238000	450490000	409990000	116030000	43803000	64250000	53930000	48048000	234270000	206810000	86537000
CLPX	CLPX	9493800	2181000	8961800	9739000	23122000	39483000	34529000	9810900	7725800	5751000	2319200	9118000	9368600	2745000
CERT	CERT1	5429800	4394200	14243000	5928300	19509000	18373000	35255000	4639800	6627600	15818000	11584000	8774900	11031000	3728300
RADI	RDX	34075000	17941000	7117000	25614000	139090000	82960000	144400000	22968000	24715000	28392000	22142000	85095000	56585000	33965000
MSH2	MSH2	30913000	10335000	23180000	4613300	56621000	37032000	48787000	8291800	8553400	6242300	18221000	18853000	38790000	12597000
SYQ	QARS1	25067000	38326000	13770000	44099000	358510000	193840000	255770000	22430000	92905000	17200000	33117000	102510000	187900000	56843000
ACDSB	ACADSB	13113000	14239000	112580000	29526000	313660000	97200000	187780000	2436800	2850400	11295000	44592000	226440000	43553000	11139000
GBP1	GBP1	12314000	9194700	12613000	15226000	104740000	188370000	74633000	20659000	29171000	54040000	21741000	58709000	48666000	20340000
ACSL3	ACSL3	52075000	9890100	29674000	32905000	118640000	71859000	87850000	20013000	41522000	30273000	26485000	40165000	64811000	21498000
TPIS	TPI1	2915700000	4041600000	7361400000	2377800000	9118800000	6837900000	6080300000	1582300000	2312900000	2579900000	2833700000	5376000000	6294800000	2561700000
MIC60	IMMT	122090000	102950000	323440000	79169000	502690000	314930000	417000000	146200000	112650000	130450000	108260000	307850000	217120000	57557000
TPM3	TPM3	28356000	28024000	17142000	40612000	193170000	137260000	258450000	28781000	30586000	45508000	22634000	105040000	101150000	39556000
HMGB3	HMGB3	368410	101500000	167890	2914500	87991000	31851000	157870000	1274500	2563600	7898100	149060	3102100	NA	33481
TPPP	TPPP	10064000	598510	70900000	7781000	48604000	27150000	24494000	6837400	18545000	15853000	12510000	7002200	2573000	9480500
COA3	COA3	5034500	1121200	2129000	4689200	61480000	48284000	50171000	4722700	25996000	7738800	1467700	31447000	9552400	11955000
NUDT4	NUDT4	4028400	11029000	5528400	683570	6805700	15650000	11812000	318620	393660	1670200	147260	11276000	3799000	2408700
GNA13	GNA13	22565000	28456000	11777000	7240600	95568000	60687000	38405000	13363000	18229000	9027900	6700200	39189000	60118000	14971000
CTND1	CTNND1	124980000	125580000	311110000	81382000	812990000	630480000	1089200000	95705000	171470000	200030000	157870000	502600000	637100000	174080000
OSBL2	OSBPL2	1683600	2625300	12325000	968560	28424000	33817000	13247000	NA	1455400	2335200	222920	12539000	27378000	2299200
NEUA	CMAS	2492800	11993000	51502000	10350000	54164000	60427000	112790000	16792000	21420000	32829000	30019000	40489000	25105000	18810000
HDHD3	HDHD3	25394000	45788000	30261000	76600000	315970000	215090000	41156000	3525800	6188800	5432500	3828700	48476000	28773000	1101000
PP6R1	PPP6R1	2450300	12756000	1986400	678700	11177000	8481300	13282000	1100400	2676600	3907200	3003400	10945000	1728800	1941100
MIC26	APOO	8709900	11465000	5900900	11747000	15709000	44052000	19495000	4876100	7794200	6770800	4914000	18288000	24877000	4135300
ODPX	PDHX	8054500	20514000	2368600	5416700	76855000	33680000	29298000	6078500	11862000	9064700	13063000	24894000	18012000	8395800
APOE	APOE	71597000	80009000	43710000	28641000	188670000	155010000	186370000	61095000	41387000	35139000	27940000	107270000	149350000	39870000
IGKC	IGKC	565230000	2118200000	363670000	564890000	10285000000	3147800000	2761000000	883810000	2071700000	447830000	837970000	4172500000	2739800000	985370000
EHD2	EHD2	76229000	15286000	316680000	3158700	717880000	836460000	393360000	127420000	142900000	191720000	233680000	1356800000	1023800000	771730000
MMSA	ALDH6A1	26782000	49676000	37593000	13331000	315880000	157720000	120170000	34767000	17510000	17982000	21576000	129310000	169620000	51503000
RFA2	RPA2	44450000	23872000	1190100	26258000	133560000	112560000	81002000	11189000	16440000	6388700	20802000	68628000	77502000	50095000
DHB4	HSD17B4	98081000	120860000	55066000	63402000	618050000	392580000	834050000	33792000	89210000	109910000	113140000	405030000	514600000	73804000
SNX2	SNX2	36098000	39718000	12284000	7397800	212380000	126830000	153270000	37163000	37988000	47270000	32310000	100220000	66891000	39290000
HBB	HBB	25829000000	27469000000	46728000	78566000000	85510000000	44936000000	58620000000	24655000000	36097000000	44103000000	26241000000	213900000000	127620000000	49784000000
NU107	NUP107	6173100	3429900	12135000	4815800	14706000	18478000	27425000	2432900	23532000	2611500	3189000	5144400	4682000	2715500
TTC1	TTC1	21902000	21321000	66294000	14137000	56706000	44324000	70940000	13757000	19196000	9778900	20151000	37257000	68467000	13097000
HYEP	EPHX1	90728000	142320000	204790000	30860000	494320000	302670000	313130000	157990000	256540000	201700000	277110000	760580000	1116000000	555300000
SNAA	NAPA	49313000	113650000	23975000	38944000	302100000	215260000	424520000	36672000	45492000	43096000	47333000	226860000	239860000	79236000
ELOB	ELOB	90914000	70521000	57922000	56514000	47678000	219530000	167160000	27945000	41923000	28659000	57537000	36904000	14767000	53493000
YKT6	YKT6	41041000	37959000	18184000	22823000	161460000	145220000	123460000	70652000	22914000	46150000	36767000	51151000	76451000	32341000
IFIT1	IFIT1	8876400	17149000	NA	298060	7507800	12146000	13144000	4399900	1216600	13772000	3062100	2600800	5919600	5430800
RL30	RPL30	313500000	252220000	167860000	284490000	944580000	960040000	1573700000	174750000	272570000	375970000	281200000	829330000	494990000	343340000
TMT1A	TMT1A	35621000	151450000	37408000	13111000	236030000	325510000	212720000	57907000	66151000	47543000	66941000	151290000	155950000	78223000
TNAP2	TNFAIP2	6345600	11937000	13654000	5949500	4056500	51294000	23812000	4721100	2677500	13762000	6207600	17977000	3912500	6914800
UB2L3	UBE2L3	88749000	81644000	224740	53142000	252630000	201500000	149460000	41266000	59334000	58488000	61866000	113980000	136690000	39159000
C1TC	MTHFD1	93419000	79512000	122900000	82687000	408220000	219270000	159660000	39785000	77165000	79268000	97399000	190110000	163500000	72620000
DHB8	HSD17B8	8795300	16681000	23207000	2852700	77517000	64835000	61944000	17406000	24992000	12067000	15690000	36303000	36260000	15290000
CSN5	COPS5	5654800	17775000	98963000	22343000	72634000	68319000	81979000	11005000	7602000	26939000	2569300	38623000	69314000	32743000
RIDA	RIDA	23906000	31287000	88961000	39858000	109990000	33151000	65819000	8419200	14593000	31692000	12139000	28161000	22447000	16105000
RABX5	RABGEF1	7318700	11518000	2616900	9707300	906170	841950	NA	3427800	6722600	1970100	4289400	NA	3677900	263980
TS101	TSG101	12717000	22615000	56550000	15126000	26330000	45832000	77031000	13140000	11109000	41499000	16154000	29157000	34872000	11977000
ACPH	APEH	47480000	86035000	118690000	57315000	262940000	74999000	194680000	32236000	56142000	79329000	59536000	163050000	79608000	51438000
RL19	RPL19	78310000	14463000	38233000	78162000	111940000	191890000	495880000	43906000	49591000	142120000	89033000	60458000	103990000	74920000
ACLY	ACLY	425300000	138420000	72909000	129670000	258390000	178760000	152600000	118260000	32438000	130630000	18564000	114700000	85595000	59803000
5MP2	BZW1	60066000	31232000	6767000	68088000	202100000	133610000	409760000	48820000	42835000	67090000	49980000	172190000	56340000	127710000
THAS	TBXAS1	11325000	15573000	7833400	105690000	15702000	27109000	13692000	9310700	10649000	9865000	7156800	18273000	3355600	1231700
SARG	SARG	4310700	3575500	NA	2013500	19167000	23061000	174420000	NA	2778700	10285000	4613800	24602000	75112000	16704000
CDC42	CDC42	134410000	161510000	297470000	183930000	328570000	253830000	334280000	153930000	193040000	122230000	156120000	198100000	55166000	132590000
QCR7	UQCRB	118770000	119180000	23374000	100400000	278200000	261010000	349220000	59002000	77608000	71887000	116220000	233930000	124160000	92775000
EXOC5	EXOC5	1993400	1285800	NA	7656500	20009000	27611000	32521000	5527200	4765000	3764100	5478100	13686000	15771000	7512500
SYNC	NARS1	85785000	41152000	74521000	210200000	411320000	283990000	422370000	46870000	77126000	73221000	60821000	261430000	309340000	96896000
ADPGK	ADPGK	29707000	24475000	31078000	2710600	107520000	127090000	90459000	68857000	69965000	37834000	22501000	25737000	13273000	5884000
DREB	DBN1	9158000	1824600	NA	620610	26795000	37797000	136910000	3567100	8492300	19163000	9063000	36831000	35623000	19584000
ACTY	ACTR1B	23858000	21745000	45115000	12155000	93464000	99317000	72475000	4716500	9764500	3189200	14456000	79698000	76923000	39912000
MARCS	MARCKS	23208000	12240000	NA	49030000	359950000	212620000	653660000	45935000	69603000	53964000	117000000	204120000	199480000	124370000
PLAP	PLAA	27600000	35565000	47459000	19904000	57439000	67426000	67442000	17988000	19471000	23147000	28464000	54561000	36016000	21045000
CLIC4	CLIC4	154490000	105710000	213420000	54534000	674330000	860580000	393290000	59169000	82312000	114400000	88549000	465930000	368010000	349320000
ABCE1	ABCE1	72658000	13190000	2980100	162210000	207130000	123150000	99273000	21458000	22554000	124280000	54355000	112490000	62752000	25706000
F1142	FAM114A2	8627700	14716000	31638000	6107900	38274000	40983000	45353000	8490800	7558500	11541000	11318000	21566000	35089000	20068000
COMD2	COMMD2	8552900	17686000	29240000	4258700	45067000	62643000	52111000	5733200	16891000	4279100	25556000	23294000	27899000	25758000
COG7	COG7	761450	2782400	3483900	798780	7421400	7628100	19187000	238430	NA	434150	147160	3580400	3760500	2819400
LGUL	GLO1	313260000	166190000	41335000	153110000	652170000	866740000	238680000	132300000	145170000	88479000	134120000	413800000	439920000	161110000
SEPT9	SEPTIN9	49241000	84105000	9843400	19927000	472580000	442200000	377420000	40215000	53977000	53502000	26317000	413360000	175510000	144230000
LIPB1	PPFIBP1	5399300	13695000	6417900	2704400	8782200	17945000	29819000	2142900	4959000	19506000	300780	9359500	8989500	7584200
CSN1	GPS1	13301000	10353000	55101000	8574200	56841000	60423000	78380000	10007000	15826000	14855000	11248000	54746000	43422000	26322000
PLRG1	PLRG1	8240000	10547000	2391100	3948900	15194000	20018000	42665000	1231700	676730	2843800	635070	9827300	3319300	2434200
IF4A3	EIF4A3	20511000	3979400	66525000	16016000	181350000	211460000	277020000	7172600	13283000	18401000	60331000	158270000	154980000	36435000
EIPR1	EIPR1	3586400	5024100	872620	4689200	18983000	9628000	17518000	5716300	3740600	1282900	4175000	8305000	9152300	5290700
TLN2	TLN2	47760000	5697700	23568000	4215900	21536000	14630000	21724000	2626400	2597300	5926300	1077100	5638000	20525000	2192700
CSN6	COPS6	29854000	36455000	4202000	12874000	144100000	111900000	88947000	14655000	24308000	21618000	13645000	94115000	69032000	30397000
KAP3	PRKAR2B	19202000	71482000	43174000	29343000	74855000	121950000	120730000	35546000	16483000	65149000	26174000	65689000	56144000	31239000
ADDG	ADD3	15528000	33978000	21655000	6785300	106850000	92737000	70697000	14194000	24193000	12169000	14516000	26214000	11543000	16025000
MK01	MAPK1	122130000	83047000	125120000	49443000	421190000	393400000	427000000	128200000	136800000	70952000	129680000	260570000	164400000	125480000
MAP1S	MAP1S	7612900	26400000	142170000	7052100	110300000	53250000	41091000	6251500	15322000	5450800	2611800	31527000	27852000	12746000
VISL1	VSNL1	28717000	4304300	33461000	7065300	45562000	45631000	215870000	39712000	59240000	53121000	62453000	216680000	120990000	54753000
CP51A	CYP51A1	9981500	7868300	38118000	2557000	66393000	21596000	68482000	8737600	18888000	24587000	16191000	25466000	20201000	20765000
IF5A1	EIF5A	733460000	460620000	1040300000	467560000	1888300000	1344400000	3666800000	520990000	594310000	781450000	477580000	1008900000	1380700000	1257800000
SYFA	FARSA	53813000	95609000	194880000	44772000	244190000	187430000	124340000	31779000	47092000	30376000	53643000	27347000	102410000	55658000
ANXA7	ANXA7	84547000	186370000	601730000	68333000	353490000	289020000	329440000	80299000	108730000	77273000	106840000	371070000	320980000	135750000
PLAK	JUP	240160000	131740000	56850000	19767000	546620000	540570000	1355600000	51903000	151320000	134870000	132120000	1421300000	1944100000	769340000
CPNE1	CPNE1	110600000	37435000	277020000	93287000	121530000	49494000	387210000	46858000	38210000	57007000	53780000	215720000	99690000	52489000
FERM2	FERMT2	70134000	31144000	25891000	20615000	622820000	407460000	69738000	99170000	110520000	66443000	126130000	506790000	716980000	361140000
TES	TES	15737000	1388600	33786000	19042000	384110000	211900000	184630000	7479200	26121000	25646000	17487000	210370000	129540000	117500000
TBCD	TBCD	8173100	6980700	15760000	6449400	10392000	8601700	17580000	1614200	3347100	1407900	5274400	5124100	9600800	4176400
CATG	CTSG	79251000	195100000	24048000	36507000	243590000	222630000	103180000	63749000	93806000	22125000	40994000	169690000	120250000	57460000
KAPCB	PRKACB	1108400	512500	1433800	NA	25029000	12517000	5654900	2752700	8561600	8019100	1569800	20211000	14190000	18309000
H2AY	MACROH2A1	10541000	46571000	14971000	6173500	58034000	63227000	60539000	3046300	840310	47965000	220000	69264000	41469000	651650
SNX3	SNX3	35430000	53989000	9219800	3047200	54850000	86037000	209950000	33463000	13611000	16938000	33961000	58757000	63243000	45581000
KLC1	KLC1	20069000	19949000	49880000	406030	71515000	102450000	83923000	16275000	21426000	20403000	18174000	51977000	62319000	28449000
IF4E	EIF4E	25127000	24229000	3574200	42443000	222110000	167020000	396370000	24235000	38360000	28595000	45196000	158020000	174190000	86018000
NHLC2	NHLRC2	17230000	24821000	29412000	11608000	68769000	71528000	41897000	12694000	16997000	21548000	18466000	25112000	43101000	27908000
HINT1	HINT1	104560000	82075000	NA	133190000	838700000	581330000	811290000	74897000	110400000	36634000	114090000	734350000	248110000	288380000
DCTN1	DCTN1	37141000	22566000	85648000	18419000	169570000	120520000	88804000	15505000	29184000	42430000	32132000	105840000	83976000	32750000
GOLP3	GOLPH3	8644400	112170000	28838000	31621000	79592000	99842000	78202000	3291600	5129500	4612800	2648700	7848800	9178000	6911600
WASC4	WASHC4	4249200	14416000	35950000	3392500	43398000	41031000	27067000	2712400	24162000	32536000	7541400	8657400	21132000	9887900
TBCE	TBCE	8371300	15267000	19207000	17591000	74167000	21156000	26570000	6367800	6197200	4722200	10302000	6311800	29229000	4161400
PEF1	PEF1	21569000	26616000	12861000	12713000	65922000	73664000	45367000	17342000	23655000	27395000	22564000	13058000	36208000	22835000
ERLEC	ERLEC1	3611300	5577500	11117000	1492800	52177000	46069000	20629000	5099300	13043000	4465800	1081100	7245700	3248000	5370100
SAE1	SAE1	52704000	42077000	11624000	40813000	18770000	22792000	142230000	38366000	31360000	27294000	30093000	7957000	10922000	8229100
PP4R1	PPP4R1	26566000	59773000	41505000	4415100	21398000	31429000	32345000	102120000	486980000	40535000	44645000	76369000	88956000	17280000
SYSM	SARS2	21138000	23638000	71526000	19902000	37489000	68410000	72756000	11704000	14601000	24891000	15807000	16809000	18765000	8708200
RAB5C	RAB5C	71280000	62087000	74619000	61249000	350340000	193030000	237770000	43542000	57231000	64445000	45994000	153970000	168540000	77133000
HDAC2	HDAC2	10829000	19284000	2602000	14779000	16566000	14634000	44361000	6801000	4892000	3193300	5427700	11284000	12539000	3749800
ACOX1	ACOX1	17189000	34867000	194420000	23472000	131140000	91789000	109660000	15978000	33791000	50775000	47973000	69903000	112900000	49437000
EF2	EEF2	2036700000	1981200000	1237800000	780510000	4479500000	3083400000	4230300000	753670000	1051300000	978830000	1689500000	2442300000	3654800000	707120000
THRB	F2	99772000	29179000	22088000	38217000	333200000	192760000	303500000	172600000	141350000	45474000	84747000	383560000	491920000	289740000
COX5B	COX5B	33668000	43675000	16954000	46383000	136860000	143820000	40877000	19398000	36820000	16937000	23326000	110230000	43952000	42010000
E2AK2	EIF2AK2	64292000	42653000	144310000	9443200	97850000	49580000	95379000	19047000	15968000	18607000	12343000	15853000	21407000	15541000
GNAS1	GNAS	26047000	27837000	42595000	19428000	157100000	175450000	193740000	17969000	28371000	58772000	31473000	89075000	127200000	53832000
SRP54	SRP54	36918000	57639000	41621000	35307000	68423000	72684000	83106000	21560000	24649000	57320000	21788000	55193000	20547000	28348000
DHE3	GLUD1	222420000	472370000	175000000	191590000	1282800000	663790000	918880000	212450000	229470000	205400000	208880000	781490000	542630000	312010000
CSN4	COPS4	33152000	40777000	88201000	17571000	91559000	103300000	98753000	25482000	32711000	37872000	29172000	81631000	53245000	40517000
PGRC2	PGRMC2	53176000	96085000	11746000	60725000	180830000	163010000	186600000	46496000	62613000	27740000	58680000	80735000	130620000	71116000
UBE2K	UBE2K	20319000	26288000	12059000	23744000	145460000	81370000	235800000	21730000	24242000	14942000	38927000	109090000	84307000	53219000
SPD2B	SH3PXD2B	5224300	1487500	NA	2610800	49241000	32662000	15345000	707110	400910	590250	3443700	22810000	6842100	2786900
CATL1	CTSL	9506600	34435000	NA	10496000	22164000	31134000	47376000	1467500	1104500	826760	162250	4648700	NA	4080500
TALDO	TALDO1	351430000	578900000	1179800000	213250000	1254800000	1789400000	1468100000	244070000	365810000	616810000	514440000	953720000	903070000	749730000
STK24	STK24	43867000	16227000	50226000	27262000	76092000	66158000	50998000	14793000	17318000	21255000	33033000	28712000	41859000	17484000
MPPB	PMPCB	16031000	22722000	NA	36301000	46190000	55889000	50765000	7289100	27153000	23898000	14650000	16057000	18124000	10024000
VINC	VCL	125420000	360600000	154590000	94369000	1779600000	2037500000	728490000	484110000	523100000	400560000	516080000	2159200000	2640700000	1571500000
MACD1	MACROD1	9062600	6479800	25873000	5556600	125940000	156290000	42591000	7373000	11134000	17169000	15503000	53134000	87317000	45071000
ATOX1	ATOX1	7751900	8393000	223640000	4090700	85005000	105830000	46316000	5596100	7781600	1306400	8586300	111550000	25915000	51128000
ODBA	BCKDHA	13237000	3543700	121540000	4978400	100560000	61185000	56751000	7916900	10472000	26537000	70085000	45065000	58647000	11655000
CAH12	CA12	53556000	63515000	602020	20238000	268770000	189300000	55181000	14027000	25817000	29311000	31650000	64353000	77715000	21323000
KCC2D	CAMK2D	41124000	60143000	21864000	50191000	273290000	121420000	94454000	32992000	47373000	44209000	38817000	83825000	109890000	64947000
STA5B	STAT5B	3468900	6525900	7300200	4199500	12258000	31494000	17831000	5596100	5718400	6315000	4819100	5425500	7959300	13092000
NBAS	NBAS	2196800	4950000	8938700	1098200	14645000	12307000	16937000	635480	2203300	3286100	1729000	6504600	6619200	4757300
BCAT2	BCAT2	26773000	28816000	958810	21849000	119950000	105770000	85906000	12520000	19102000	22723000	24092000	70115000	69261000	30828000
FBN1	FBN1	7407100	8640300	NA	2669400	44433000	49692000	70761000	11862000	26165000	38393000	8808900	65549000	152020000	52046000
RL12	RPL12	344430000	64696000	756580000	333580000	1220900000	879510000	1967400000	163770000	280710000	326670000	295120000	1013400000	819540000	387050000
RO60	RO60	40444000	46297000	70275000	21290000	162730000	175100000	140500000	21971000	46457000	77035000	33154000	79821000	117370000	43050000
TATD1	TATDN1	2430100	313000	23252000	2061100	31791000	17747000	26370000	11065000	3177200	2277900	2399600	7844000	20171000	2591100
ECHD1	ECHDC1	35787000	31199000	29093000	15115000	118130000	94533000	125420000	17515000	21348000	39119000	18229000	72669000	55083000	23742000
CK068	C11orf68	11667000	9193000	10404000	8927300	35603000	28099000	19389000	13454000	4275100	1275600	2184400	21808000	16757000	7679200
FETUA	AHSG	380970000	220490000	21124000	224730000	905050000	1113100000	840470000	878240000	410240000	221650000	504190000	957360000	1993500000	835300000
ACAD9	ACAD9	51211000	45018000	84176000	36037000	151760000	102460000	90166000	19053000	31846000	35034000	18953000	92189000	100520000	60251000
ABRX2	ABRAXAS2	4980400	13555000	19966000	11510000	28995000	30882000	18172000	14358000	5464700	16484000	5980500	18449000	14358000	6820900
AP2A1	AP2A1	45184000	48919000	163180000	15522000	98815000	71207000	135800000	88227000	28185000	33018000	109630000	51098000	49778000	10426000
AFAD	AFDN	23436000	28879000	109620000	4811300	66943000	31868000	62411000	6785200	13547000	19286000	18398000	33930000	92551000	23968000
PP4C	PPP4C	19232000	17038000	19013000	8713800	30741000	54134000	49071000	9753200	13765000	24537000	8540500	31598000	19752000	10740000
STRN3	STRN3	6553500	8436200	2704800	5524000	26570000	27793000	33626000	7204600	8765900	6849900	13262000	14312000	9991900	10331000
SMRC2	SMARCC2	6785200	5008300	81448000	6366100	91402000	53452000	55947000	2845000	4476100	7259500	1315300	24906000	67671000	9120400
RACK1	RACK1	550990000	589000000	616260000	324370000	1773300000	1683300000	1825400000	251170000	348940000	292480000	397910000	1306500000	1410900000	712960000
CLPT1	CLPTM1	9980600	10194000	15513000	6556400	59784000	49755000	92030000	6580000	9976700	30478000	11106000	57991000	29693000	10505000
PSMD4	PSMD4	62687000	642090	40962000	45503000	183980000	90511000	209950000	23545000	44978000	46232000	43268000	127860000	77640000	43285000
ACSL5	ACSL5	6605300	19584000	477230000	28143000	104020000	67467000	4072900	2221000	947910	543080	3575400	2199700	7285300	NA
XPOT	XPOT	20265000	23991000	26916000	8659200	53005000	49845000	59221000	10489000	12424000	17007000	13021000	17988000	76234000	8067400
EF1A1	EEF1A1	4084300000	3772000000	6374800000	2204900000	11557000000	10346000000	9955600000	2290300000	3267700000	3558800000	4026900000	6051600000	7029700000	4777900000
UBXN7	UBXN7	3822200	3373400	3969500	4892600	19372000	32254000	21576000	1120800	4835900	3802000	8065400	6024700	6445800	3204000
COQ9	COQ9	5721000	19369000	52524000	33644000	42112000	81144000	44536000	11891000	14545000	12498000	18167000	50657000	37682000	33783000
TCPH	CCT7	203590000	196330000	430730000	118890000	382520000	270990000	532820000	84635000	161810000	84005000	163470000	355070000	429830000	93158000
EIF2D	EIF2D	8686100	8647500	34300000	9781600	20427000	41529000	15932000	7182300	14676000	10876000	8739300	18636000	16696000	2963200
AGFG1	AGFG1	4725000	22235000	4360800	9302800	40420000	62777000	80685000	3063100	9334000	8375800	3589600	40377000	40140000	21449000
NP1L4	NAP1L4	97849000	71684000	210690000	42674000	344330000	138700000	360720000	46041000	99031000	99476000	122100000	207300000	174470000	66265000
MAAI	GSTZ1	10713000	10676000	1206900	2669700	45144000	12418000	17305000	3830600	9673600	27426000	15494000	40200000	54854000	11556000
SEPT6	SEPTIN6	12573000	49805000	34628000	16722000	178800000	148290000	84165000	17398000	33876000	26609000	20619000	122760000	76842000	39832000
DHRS6	BDH2	15223000	43232000	46475000	15431000	92771000	61752000	38012000	25090000	29512000	22684000	23226000	48381000	34966000	17599000
TRI25	TRIM25	37541000	40317000	40542000	21662000	86550000	230050000	378190000	41413000	28522000	59785000	111970000	739020000	215640000	369170000
FKBP3	FKBP3	77038000	83307000	64215000	48111000	304210000	218330000	319470000	46957000	62231000	36339000	63631000	218860000	198840000	91403000
AK1A1	AKR1A1	205160000	250030000	711560000	183810000	1232900000	1168000000	350140000	179230000	253620000	190820000	205580000	600090000	668740000	545800000
RL7	RPL7	406650000	256650000	29466000	258370000	1091500000	774520000	1003200000	156140000	231800000	408520000	319410000	692010000	442670000	212600000
DPYL3	DPYSL3	100340000	76403000	156880000	94666000	648790000	947910000	325390000	147610000	252560000	245140000	180560000	1204100000	885980000	726520000
ANFY1	ANKFY1	4949800	9238900	109730000	2414200	54070000	44059000	28176000	189200	5354000	10937000	14314000	23325000	23326000	14661000
ARFG1	ARFGAP1	3226900	13044000	41467000	19527000	36874000	35932000	38923000	606640	83502	37625000	1662300	8716500	8437100	1388000
FRIH	FTH1	104370000	235150000	50855000	13543000	364700000	655310000	595990000	51967000	59686000	37882000	59167000	408640000	421960000	266150000
APT	APRT	277980000	280750000	582280000	236790000	697210000	264190000	422490000	151730000	226230000	195340000	212310000	328890000	490860000	179530000
AP2B1	AP2B1	69351000	100290000	9241100	37005000	125350000	184210000	144720000	42483000	52271000	20885000	37557000	95840000	133170000	50974000
LRSM1	LRSAM1	2321500	4613600	6821300	3748000	37950000	29143000	15775000	7506700	1643800	5266700	4683100	17377000	20052000	4617400
ADPRS	ADPRS	9359000	28926000	41482000	20250000	60238000	53417000	77001000	16616000	22056000	28165000	24437000	51484000	28400000	17093000
CALM2	CALM2	1528100000	2249300000	1989400000	1208600000	2883000000	2503200000	1663800000	864330000	1104500000	1198800000	1134800000	2065100000	1221500000	915450000
SUN2	SUN2	18455000	47745000	11278000	4655700	115460000	195500000	92981000	10713000	19649000	17353000	19384000	24970000	139200000	48828000
MON2	MON2	7033000	4074900	1871100	2139100	5748200	12139000	5882900	2084700	1736100	8912400	1846300	2651600	3246600	3727800
STK26	STK26	153160	2307800	NA	813160	9903300	2526300	8120600	1363300	4253900	NA	90815	3217300	5088600	1458400
SCRN1	SCRN1	100630000	38842000	11166000	10314000	293450000	153470000	46362000	92674000	54725000	34009000	27236000	77126000	84812000	38031000
CO2	C2	20059000	36684000	54510000	5153200	121160000	111480000	80315000	15885000	19777000	74910000	13005000	189440000	678480000	3577300
RL26L	RPL26L1	29526000	NA	6899300	87516000	54255000	47165000	251130000	45216000	42160000	82686000	67669000	33547000	NA	38364000
CADH1	CDH1	157710000	135090000	364020000	86711000	668930000	631200000	601410000	72477000	193540000	158350000	150130000	365890000	573950000	204590000
SYK	KARS1	69593000	97305000	186390000	46723000	356140000	195760000	208310000	28946000	35475000	28935000	45364000	163720000	167020000	66506000
AN13A	ANKRD13A	2789600	4475000	548070	519540	6141600	6446800	20881000	2994300	4209500	6324400	4111500	5919300	36511000	15447000
CHSP1	CARHSP1	112490000	135960000	103480000	45822000	391450000	302610000	316540000	53865000	105380000	68539000	89420000	262320000	232790000	100530000
LANC2	LANCL2	20754000	9848000	19850000	3509300	26606000	73765000	17774000	3925000	7289100	13463000	6209400	23286000	12164000	10206000
NB5R1	CYB5R1	18340000	24950000	21101000	16295000	273640000	146410000	104320000	31645000	20989000	40597000	21783000	149910000	89000000	40531000
FKB1A	FKBP1A	109680000	91152000	87613000	125700000	743490000	582800000	1034500000	81347000	105730000	156390000	87855000	505580000	388230000	252930000
UMPS	UMPS	63587000	13606000	86278000	28269000	102690000	81548000	14801000	15419000	17775000	23054000	16453000	55589000	107860000	11392000
FA50A	FAM50A	11227000	12468000	6784600	15378000	36977000	22637000	12552000	4142600	7827200	12226000	7235000	3639600	6247100	4221800
COIA1	COL18A1	77758000	55607000	1790700	23890000	377270000	261090000	192700000	96105000	36095000	36119000	44082000	131800000	225420000	76496000
IASPP	PPP1R13L	4210900	4623300	17654000	3595200	17293000	17415000	29525000	2320800	5656900	9690400	4715500	13964000	11351000	6655700
VPS4A	VPS4A	4876400	10635000	2741500	7681900	112380000	122800000	44563000	3267300	5594900	5617500	1909700	51587000	115550000	12022000
ADT1	SLC25A4	37622000	51904000	11452000	42767000	62997000	117530000	36356000	74378000	53851000	62868000	80359000	115360000	72394000	93113000
RAP2B	RAP2B	9246800	10041000	10876000	583360	37310000	40373000	53134000	5354800	6534600	10966000	5640000	24322000	28324000	8564200
M2OM	SLC25A11	33487000	53527000	35788000	87491000	265650000	214560000	207120000	42385000	62770000	79461000	50020000	160230000	132510000	59897000
LCAP	LNPEP	21025000	20637000	18087000	4365100	42280000	35863000	473610000	11856000	11560000	22713000	13826000	31478000	52405000	19828000
H2B1L	H2BC13	45135000	116130000	244000000	19129000	755360000	826070000	327860000	12205000	19422000	8995700	10330000	336750000	202160000	39683000
SDHA	SDHA	134230000	269650000	158000000	111540000	794970000	380680000	692280000	70150000	95169000	110590000	80757000	202540000	486220000	94624000
B4GT1	B4GALT1	6849000	5533400	16820000	10006000	45453000	43875000	4236300	818700	4688100	2863900	2432700	6914100	7868700	3718600
CSK22	CSNK2A2	44837000	36322000	71154000	11492000	499610000	68901000	1032000000	29123000	23747000	16200000	19538000	417070000	144260000	8221200
UBA5	UBA5	35660000	22333000	12031000	20213000	101240000	86910000	34599000	7982200	16596000	16337000	18122000	66140000	33081000	46968000
LTBP2	LTBP2	12871000	18145000	1537800	9943200	48166000	66392000	34832000	9184000	11534000	8096800	15073000	10165000	12081000	9624600
GUAA	GMPS	195950000	51594000	14386000	53583000	144950000	98400000	88295000	29756000	34629000	23709000	36398000	57710000	189720000	50487000
CTNB1	CTNNB1	29458000	91726000	94121000	69131000	646680000	510080000	671510000	58405000	83178000	180440000	88661000	403220000	381910000	190920000
NDUAD	NDUFA13	86826000	108000000	112160000	51598000	290030000	264930000	143000000	34887000	63439000	42459000	61479000	167410000	233200000	91498000
ST2B1	SULT2B1	47252000	86658000	71163000	1814900	28904000	46888000	352410000	11661000	55264000	41165000	97362000	50203000	129390000	32413000
DC1L1	DYNC1LI1	49678000	20778000	7027700	21387000	118970000	51384000	74842000	26012000	19385000	15403000	27792000	59371000	56207000	22043000
P5CS	ALDH18A1	43170000	97780000	217170000	117350000	246290000	279630000	168470000	168740000	12286000	17743000	31924000	87849000	67023000	266490000
NCK1	NCK1	1086300	6309100	183260	392410	15331000	21363000	25518000	8923100	5071700	7145300	3720300	37552000	36268000	14804000
PTN11	PTPN11	10279000	18416000	3070100	8795200	55868000	73078000	61074000	13277000	10698000	9036800	8180900	51029000	33180000	26306000
KAT3	KYAT3	17314000	52265000	150610000	24233000	87666000	58812000	92933000	13130000	42358000	70069000	6163800	59818000	61412000	16804000
AMPB	RNPEP	122240000	188440000	61693000	145160000	722180000	318770000	271950000	61077000	73104000	66817000	289430000	321260000	256470000	137000000
KLC4	KLC4	4335200	2813400	15086000	6043500	53621000	56098000	13312000	12242000	20346000	45182000	643620	7896000	8420800	4907800
LARP4	LARP4	4947000	1890300	13115000	2544200	9020300	6188900	19225000	1149700	791480	1798400	1021800	2461500	4042000	752760
CNOT7	CNOT7	1084000	2782700	NA	1239800	2680800	2421100	2620000	474080	784840	2092800	2815100	762170	1520600	NA
FA83H	FAM83H	31476000	6560900	18432000	5529700	44279000	17574000	15357000	1910700	2794900	14121000	4826500	14623000	8576600	5595400
ERLN1	ERLIN1	8905200	4983200	3003000	2777200	48437000	26406000	26355000	5293700	7370200	7728900	9362400	14602000	15194000	7061500
BAP18	BAP18	38237000	18730000	74728000	54032000	74886000	90384000	108350000	30569000	8501400	50791000	8624000	71731000	24890000	29188000
BLMH	BLMH	59025000	31302000	74734000	32972000	134850000	165350000	108920000	34954000	41942000	51371000	54699000	95083000	66096000	57024000
ATG3	ATG3	35805000	12415000	61318000	13837000	131830000	124450000	97626000	11790000	15929000	16759000	17789000	112670000	88734000	36631000
RS21	RPS21	73141000	15993000	NA	112260000	485910000	365270000	893890000	102510000	96178000	77765000	118210000	460170000	252360000	179870000
ABD12	ABHD12	1724300	4851000	28721000	115320	18980000	16994000	9455400	2103100	3989500	853070	1508500	2287100	5613600	3507400
RWDD1	RWDD1	3763300	8070200	3191900	NA	14471000	27632000	23438000	3697700	7945300	NA	1323000	13302000	18527000	4140600
COMD8	COMMD8	17798000	18700000	46530000	5844600	50127000	57744000	56500000	14313000	21242000	32999000	12249000	14944000	31928000	9740600
EIF1	EIF1	188510000	45829000	67617000	12430000	101530000	99126000	100120000	14833000	17379000	8529200	14953000	84860000	72351000	14286000
ZA2G	AZGP1	69179000	72912000	95997000	51260000	425880000	317340000	187870000	99660000	125160000	38752000	75044000	150190000	249020000	71179000
ITPR2	ITPR2	662630	5186300	11059000	1165500	13170000	13818000	12608000	1710600	2937600	3275000	8157000	5752800	9436600	1347900
NIPS1	NIPSNAP1	63683000	107670000	86820000	22392000	319900000	415410000	65814000	72069000	113890000	24875000	156700000	115320000	179550000	55576000
NACAM	NACA	287260000	141570000	168970000	134710000	457350000	456630000	1503500000	208360000	227980000	227890000	232720000	495630000	451080000	249190000
FPGT	FPGT	2224200	466920	NA	1831400	4344400	4661500	3316500	537180	7335400	5687300	4279300	4162300	2672300	665190
MPRD	M6PR	74238000	78987000	63755000	66290000	60273000	74453000	85552000	37400000	37797000	81628000	50932000	38511000	25385000	17362000
GOGB1	GOLGB1	21988000	27659000	40212000	16427000	42945000	37946000	58073000	39379000	36456000	14049000	17639000	16502000	13724000	4865400
THIL	ACAT1	143390000	32656000	68800000	78352000	730200000	778800000	327540000	95320000	119840000	113780000	124300000	360870000	478940000	143370000
RBGPR	RAB3GAP2	10305000	11286000	33024000	631210000	36860000	36469000	53784000	31758000	57446000	12430000	11155000	26739000	65503000	34337000
ODP2	DLAT	94334000	136040000	85980000	76698000	147450000	201150000	199590000	53541000	66563000	83491000	73122000	126160000	109040000	114300000
ZO1	TJP1	13642000	5819300	50134000	6988000	92295000	106040000	185770000	8442500	47831000	24253000	37277000	81052000	59276000	48647000
DGKA	DGKA	6705700	13138000	338460	466920	36119000	40401000	80403000	13985000	24379000	25445000	14686000	59015000	95250000	33891000
FCGRN	FCGRT	2639200	4644100	5117500	4186900	16392000	9254100	19622000	273400	2711700	11785000	398580	6886800	3721000	1547100
5MP1	BZW2	2183900	17074000	125730000	16221000	124020000	74801000	92782000	3981000	20951000	44301000	26089000	82449000	20624000	26548000
QCR1	UQCRC1	194890000	317210000	173010000	137280000	1238800000	899840000	704720000	143240000	189010000	165010000	153970000	830760000	430500000	235370000
A2MG	A2M	929130000	439980000	1338600000	408700000	2418000000	2076800000	738410000	2035700000	747800000	351240000	464440000	1519300000	6738600000	666960000
IGHG3	IGHG3	154750000	245640000	44158000	125030000	1428400000	58838000	148300000	267150000	114310000	88514000	279060000	610390000	44822000	66704000
RB27B	RAB27B	20087000	22748000	1598700	14471000	89349000	44718000	37736000	11673000	20747000	9784300	17981000	37230000	42743000	13454000
PALLD	PALLD	68707000	47742000	6887100	15866000	569510000	750690000	281140000	156960000	159890000	57919000	106150000	754710000	870950000	501990000
AGRIN	AGRN	3389400	5152300	5804800	1736100	13354000	16995000	6831000	1216000	1001400	616980	357310	2137800	2233100	861370
VATA	ATP6V1A	91274000	169940000	194290000	31488000	267540000	319830000	307060000	69555000	100440000	71141000	89139000	227950000	238710000	125120000
TRI47	TRIM47	4353900	1413100	40756000	1078300	28612000	26125000	21585000	3012500	2327600	4193800	2609800	20051000	20361000	7038900
PLD3	PLD3	53449000	173950000	4640700	26979000	30414000	108590000	109700000	57896000	41366000	27160000	20019000	19792000	49390000	35477000
FINC	FN1	188370000	43178000	607400000	58369000	136450000	100480000	358270000	136860000	111660000	149430000	102440000	160500000	284100000	51448000
CLAP2	CLASP2	10443000	1304300	3748100	142700	4929600	5735800	5949200	223600	878410	504250	11973000	5193500	1562900	1197100
SUSD2	SUSD2	365060	7939100	24526000	252860	9696200	29862000	11887000	1110500	6107000	11294000	3253500	11974000	13150000	9569100
GRB7	GRB7	12912000	19057000	2975200	2310500	19904000	21691000	14388000	453490	1176300	3027600	2152800	2606400	8300200	3840100
HSP74	HSPA4	138580000	53855000	506270000	100150000	366570000	307070000	358610000	66810000	107750000	154190000	140460000	156560000	438480000	160150000
ECI2	ECI2	28362000	31473000	19685000	62069000	97191000	241190000	35131000	5571400	10087000	6853600	5750200	34734000	43953000	10807000
SNX1	SNX1	28761000	41185000	117110000	13319000	108270000	107920000	97299000	27336000	39008000	30062000	28870000	102970000	75770000	33156000
RAB4B	RAB4B	1867200	13509000	4001100	13352000	25013000	13434000	23735000	7032600	3154200	20231000	5751000	11709000	10704000	3756400
[truncated: 1,553 more rows]
