# Supplementary material for: Comparative analysis of protein expression between oesophageal adenocarcinoma and normal adjacent tissue
Source: PLoS One. 2025 Mar 12;20(3):e0318572. doi: 10.1371/journal.pone.0318572 (PMC11902292; doi:10.1371/journal.pone.0318572)
Supplement: S3 Table — (CSV) [file pone.0318572.s003.csv]

logFC	AveExpr	t	P.Value	adj.P.Val	B	gene	count	sca.t	sca.P.Value	sca.adj.pval	protein
-7.343006109627886	26.27037858736724	11.052450071732292	5.562614354656732e-10	1.975840618774071e-6	12.164918810504242	K2C8	2	10.53380097103352	6.975467284609467e-10	2.4776859794932824e-6	KRT8
-7.822195795375794	24.779899132616503	9.68261500457228	8.598198929569395e-9	1.5270401298915245e-5	9.768772268227265	K1C18	1	9.086439529565329	1.4165294811024103e-8	2.515756358437881e-5	KRT18
-6.845848165907427	27.09265616212374	7.767409686025164	1.800849654362043e-7	2.132205990764659e-4	7.232558247540172	AGR2	2	7.638753347115357	1.6096048257841917e-7	1.905772113728483e-4	AGR2
-4.526088692082546	22.7421216221013	6.7351788960045695	1.472258955497083e-6	0.0013073659524814	5.340359238882385	OCAD2	1	6.186277945357683	3.7248850455744687e-6	0.00269905373922755	OCIAD2
-4.046122070125033	23.05449676867172	6.307072373680945	3.668656159467485e-6	0.0026062133356857	4.506433586972113	FKB11	3	6.177506528725335	3.799343664453202e-6	0.00269905373922755	FKBP11
-2.707654392803697	25.91412322258557	5.736673110235617	1.2834883298311189e-5	0.00458934627120067	3.3535423664731976	MLEC	8	5.951236286979843	6.350580807032845e-6	0.00375954383776344	MLEC
-3.221879162219839	24.80128826209473	5.574376640093098	1.8457451242724874e-5	0.00504314360108913	3.017471972759237	TAP2	8	5.765642850169552	9.720985898471054e-6	0.00493270598733845	TAP2
-4.021803395898086	22.369925225780516	6.036109663506054	8.219998611191631e-6	0.00417106215242181	3.7631069677939	PLOD3	2	5.69489975218568	1.3707970758489017e-5	0.00508630827884498	PLOD3
-3.6796904132974824	24.46624764111202	5.729210923975761	1.305023805040905e-5	0.00458934627120067	3.3381640901893856	NCEH1	3	5.612119893797038	1.3863782666801551e-5	0.00508630827884498	NCEH1
-3.9219893499100777	21.694387461729484	6.166028381702556	4.981792229776734e-6	0.00294922100002782	4.225653864951013	PLOD1	1	5.598183459988732	1.4319561595847376e-5	0.00508630827884498	PLOD1
-2.993200204436807	26.129862819163986	5.335455179336229	3.167133005229623e-5	0.0072689078114593	2.516911298498451	GMDS	8	5.520543736298094	1.7153241096410085e-5	0.0055319393722093	GMDS
-3.95498524574084	23.86343321734823	5.874935999226331	1.1590831741472033e-5	0.00458934627120067	3.449393768269812	ISG15	2	5.551933462605315	1.891502332552216e-5	0.0055319393722093	ISG15
-3.520365757567248	24.952011731819425	5.411911863647281	2.6628700374207763e-5	0.00675608169494185	2.677814138263857	ABHDB	4	5.418398929611696	2.1772219148098283e-5	0.0055319393722093	ABHD11
-3.2064743630410355	25.894551274864817	5.222865092613043	4.0928534974433024e-5	0.0072689078114593	2.2788047233226987	TAP1	9	5.4177790176952865	2.1803815093167303e-5	0.0055319393722093	TAP1
-2.8258617358503706	24.84649325536882	5.133187134599662	5.024454535967476e-5	0.00752851158968909	2.08821678755136	SF3A3	11	5.369529188718701	2.4411743792823624e-5	0.00578070093014063	SF3A3
3.02419256920874	27.541997117640516	-5.060458753534322	5.936674374950226e-5	0.00804872559959231	1.933078158363939	PRELP	10	-5.26740060881303	3.1028134445119536e-5	0.00629339961525688	PRELP
-2.8152674871765484	28.10234409659682	5.008819882617558	6.685041277118499e-5	0.00818802297114652	1.822631283681373	PDIA4	28	5.258984918685071	3.164871662679749e-5	0.00629339961525688	PDIA4
-3.90536599540183	23.726422045877328	5.301574752966406	4.0352374464184754e-5	0.0072689078114593	2.304311818225094	SC24D	4	5.321968375511113	3.189222778001798e-5	0.00629339961525688	SEC24D
5.414805600884552	26.66270123956156	-5.084014750480661	5.624120311157992e-5	0.00799075013809327	1.9833802620116872	LEG7	4	-5.1749131772069275	3.8584654568543304e-5	0.0063212545752804	LGALS7
-3.8312892036906945	23.034373865051993	5.613963286008957	1.6887696892629764e-5	0.00499875828021841	3.0997509287872926	GNS	1	5.172339607061287	3.8819770589696215e-5	0.0063212545752804	GNS
-5.176024481857798	24.763671377922005	5.288196183272184	3.526509942526572e-5	0.0072689078114593	2.417132052482307	DMBT1	1	5.139369859396801	4.196360444010643e-5	0.0063212545752804	DMBT1
-2.786203742123636	22.853585367046183	5.690994639970624	1.421250252905613e-5	0.00458934627120067	3.259293905747695	BUD31	2	5.12859050612595	4.3046525556267174e-5	0.0063212545752804	BUD31
7.253920020966376	25.717525298238076	-4.970226550316228	7.306339997420679e-5	0.00865070655694608	1.739934004284195	SPRR3	10	-5.120835292967196	4.3843122017440057e-05	0.0063212545752804	SPRR3
-2.6052814769942003	25.354231149232156	4.852590825938226	9.586191839921269e-5	0.00902417955905135	1.487111594439007	SF3B1	25	5.115143791598945	4.443723375535826e-5	0.0063212545752804	SF3B1
-2.65430961762452	25.86114987491125	4.866457242155287	9.283684029398997e-5	0.00902417955905135	1.5169694523077135	TFR1	12	5.103309749020552	4.569879960917985e-5	0.0063212545752804	TFRC
-3.6182765009001514	23.60968788532795	5.166032271481322	4.660502984461384e-5	0.00752851158968909	2.158113690853199	IMA1	3	5.0980560703263915	4.627044452626421e-5	0.0063212545752804	KPNA2
-2.8382625558207195	24.477331703977747	4.854976351511003	9.533447137190628e-5	0.00902417955905135	1.4922492511141794	DDX21	8	5.020884643225799	5.555332704800328e-5	0.00730834880275954	DDX21
-3.633096177713938	25.83363890392763	5.0145136895217055	6.598029788867383e-5	0.00818802297114652	1.8348209967044264	MUC1	3	4.961352770431097	6.398692086118015e-5	0.0078827262180788	MUC1
-3.8658920115925746	22.548157649651166	5.314082617893863	3.3247949306856155e-5	0.0072689078114593	2.471816816921745	TIMP1	1	4.954965255164788	6.496558085117347e-5	0.0078827262180788	TIMP1
-2.973276216818263	25.568808910914896	4.88201183160898	8.955837886148976e-5	0.00902417955905135	1.5504450743583211	GORS2	5	4.94123111717826	6.712144969657632e-5	0.0078827262180788	GORASP2
-3.1930104559263732	23.906388947936275	5.233332125103169	3.99624078601023e-5	0.0072689078114593	2.300996840674518	GOLP3	2	4.923783907364294	6.996487526299759e-5	0.0078827262180788	GOLPH3
-2.661796453532201	24.681378689664236	5.1439343113181435	4.902290467885595e-5	0.00752851158968909	2.1110991759995983	ARP10	3	4.917517832168897	7.101555151422345e-5	0.0078827262180788	ACTR10
-2.525660288997255	26.227172611736066	4.8383048042814885	9.908305259093546e-5	0.00902417955905135	1.4563352793065991	CATC	5	4.869784229554747	7.956118802153436e-5	0.00842810327730648	CTSC
-3.648456609405386	27.143613579367816	5.047355277814107	6.118119121311725e-5	0.00804872559959231	1.9050746579472904	LYSC	2	4.863951062248248	8.067441200124446e-5	0.00842810327730648	LYZ
-2.9979072579069204	23.8979399114848	4.856121656395937	9.50822865035837e-5	0.00902417955905135	1.4947157197430885	ICAM1	4	4.84810765807758	8.377811561085666e-5	0.00850228190427893	ICAM1
-2.528366460540852	25.245575046939408	4.6621629419637145	1.4908801787321595e-4	0.01151218781490572	1.075731933970963	CPT1A	8	4.826034933361724	8.830433149168282e-5	0.00859226522221676	CPT1A
-2.275427573367576	26.479600093618103	4.684087776681867	1.4168092145742448e-4	0.01143751438674481	1.1232127244443353	TM9S2	7	4.8203818657377635	8.950276273142466e-5	0.00859226522221676	TM9SF2
3.934171782886288	27.950764418213723	-4.639470050777671	1.571670852747204e-4	0.01187781887012355	1.0265593529097243	AL3A1	11	-4.804691297995159	9.291588544763467e-5	0.00864120948162529	ALDH3A1
-3.6093839612613863	27.060119929331055	4.610424727326281	1.6815647624026652e-4	0.01194583607210853	0.9635814940770242	SERPH	15	4.795176629703558	9.50492892808903e-5	0.00864120948162529	SERPINH1
-3.1595931461584534	23.399733499272713	4.775451816238963	1.1460918361578622e-4	0.01017729550508181	1.3207578154255764	LEG9	4	4.785322683876818	9.73109175858704e-5	0.00864120948162529	LGALS9
-2.3719837779072783	23.41639814267819	4.668521912051967	1.4690029216592225e-4	0.01151218781490572	1.0895058586966302	SC24B	6	4.758522347090883	1.0374062680132626e-4	0.00898748064386124	SEC24B
-4.11649879598642	22.330510978808363	5.275401655769042	5.086832155195335e-5	0.00752851158968909	2.1013626265335903	CATL1	1	4.85715647665178	1.0644529825475e-4	0.009002230938116	CTSL
-3.4082054782581253	26.01858906006406	4.546883193764678	1.9498009199080105e-4	0.01258012269959863	0.8256606316696447	PERM	14	4.731422254746827	1.1067847231107004e-4	0.00902553795596433	MPO
-2.5081512385440625	26.103169477216657	4.524765913354045	2.052970822668369e-4	0.01258012269959863	0.7776105076892676	SCRB2	10	4.719320549028352	1.1392599527310816e-4	0.00902553795596433	SCARB2
4.890267170050329	26.37042619080011	-4.587539312558505	1.7735928143110775e-4	0.01219997796981842	0.9139295391527034	ADH7	7	-4.717788907542564	1.143438085637373e-4	0.00902553795596433	ADH7
7.389829739478898	25.64910423261136	-4.537258473064116	1.9940387278877584e-4	0.01258012269959863	0.8047533618147069	INVO	23	-4.678054963542956	1.2573973367046456e-4	0.00970929421733674	IVL
-3.57339324323614	25.526016308789742	4.6188251577337045	1.649007010956341e-4	0.01194583607210853	0.9818003540566212	F16P1	4	4.6598994643538445	1.3132141096015948e-4	0.00992454578149971	FBP1
-3.837833570115791	23.238279536746667	4.8922337377778105	8.746801983260206e-5	0.00902417955905135	1.5724339176726012	TENS3	1	4.61943808527393	1.4467562569427334e-4	0.01069280615885812	TNS3
-3.406656661551523	21.231452015680865	4.907029026278338	9.713880065828992e-5	0.00902417955905135	1.493303989793235	NAT10	2	4.65922216156986	1.475077426193829e-4	0.01069280615885812	NAT10
-2.7758622296108513	26.812484275056203	4.39129415663228	2.803483699918058e-4	0.01563583431883375	0.487252837984844	RRBP1	29	4.587738391867632	1.5608709238695254e-4	0.0110884270431691	RRBP1
-2.5994816336442206	25.573996590812637	4.685394659008385	1.4125133247685557e-4	0.01143751438674481	1.1260420534502522	TRA2B	3	4.519181608136205	1.8396159113952428e-4	0.01281238375936451	TRA2B
-2.172471117185136	28.357852557554853	4.289168628288445	3.559616954337707e-4	0.01744057722090025	0.2647591933891098	HNRPF	11	4.50095121022438	1.9218251167696908e-4	0.01311197700743131	HNRNPF
-2.7204503954971564	24.57459905397567	4.390055859834112	2.8116077149260675e-4	0.01563583431883375	0.4845564066387551	BGLR	6	4.4874235770362905	1.9852049792977385e-4	0.01311197700743131	GUSB
-4.016386711235068	20.983229688577275	4.685420029438097	1.4124300592950278e-4	0.01143751438674481	1.1260969780579622	TMED4	1	4.481569299700386	2.01328065265858e-4	0.01311197700743131	TMED4
-2.6286082278003633	26.10768553804511	4.500481019173327	2.172604073040888e-4	0.0130798129956631	0.7248277961542549	HNRH3	4	4.478062469119938	2.0302892325696015e-4	0.01311197700743131	HNRNPH3
-2.527463140634346	22.43994984804674	4.584538070977434	1.7860328108968413e-4	0.01219997796981842	0.9074161654996296	SMHD1	3	4.4185227859861085	2.342119334807113e-4	0.01459854218281357	SMCHD1
-2.6838892651688653	23.960962977392136	4.337281401651597	3.180764060287872e-4	0.01686279692857092	0.3696044591115149	GT251	5	4.392027879146395	2.4959275515972905e-4	0.01459854218281357	COLGALT1
-3.055155414866636	22.553384086672935	4.843044714153076	9.800234740024922e-5	0.00902417955905135	1.4665481122161044	ZNT7	1	4.388993496251025	2.514177312311888e-4	0.01459854218281357	SLC30A7
-2.4169154238381942	26.23388027884568	4.16511910816046	4.758775744214622e-4	0.01954351511185709	-0.0056677752493579	SF3B3	22	4.379279605567623	2.5735046328097575e-4	0.01459854218281357	SF3B3
-2.763797509438252	23.556245316797725	4.380407823929067	2.8757212470132293e-4	0.01563583431883375	0.46354615536388977	NCBP1	4	4.378525333499019	2.578169647424375e-4	0.01459854218281357	NCBP1
2.465175519010625	28.457826850022887	-4.230603548775481	4.0824458353786635e-4	0.01768396049666465	0.13709727494616786	PGS2	8	-4.375342274230227	2.597949782220003e-4	0.01459854218281357	DCN
-3.221735416157717	25.11914498632806	4.299525295812905	3.474411425581909e-4	0.01744057722090025	0.287331049799052	OFUT1	5	4.374775615916907	2.601487027447414e-4	0.01459854218281357	POFUT1
-2.138194331385616	26.15499639455406	4.162607562665335	4.78684069462716e-4	0.01954351511185709	-0.01114321539491314	DHX15	11	4.365626096946463	2.659274064758773e-4	0.01459854218281357	DHX15
-2.4891953933875044	23.78612457896081	4.53109232992563	2.022910484029044e-4	0.01258012269959863	0.7913568753401687	NC2B	3	4.365135749774209	2.662407108833956e-4	0.01459854218281357	DR1
-2.4821827124437874	25.535586823459088	4.241480207853307	3.979834329737266e-4	0.01748549075860082	0.16080872320658823	GALM	7	4.363720978811093	2.671467460255863e-4	0.01459854218281357	GALM
-2.3890525239123193	26.237475810684177	4.376028355070697	2.905307052486001e-4	0.01563583431883375	0.4540083464600553	ROAA	4	4.334375265861201	2.8665288896356214e-4	0.01542713729694807	HNRNPAB
-3.830591608142445	22.772885532041563	4.6177707370247	1.8652480549916707e-4	0.012500681304397	0.889422030925334	BGAL	1	4.352496377992537	3.0243680072282176e-4	0.01603366442040989	GLB1
-2.036712881046469	29.220740860754773	4.043571381091101	6.325484175660592e-4	0.02061295393756552	-0.2705842195608419	NUCL	15	4.2764648909756096	3.294320084921057e-4	0.0170718617186197	NCL
-4.170913891783229	22.956163956370094	4.249995760724454	4.306813706137156e-4	0.0182116693859514	0.11400323924684574	NOP58	4	4.313227341014189	3.3163244892588946e-4	0.0170718617186197	NOP58
-2.4372428705979843	26.359749188138245	4.428920983611746	2.567572052943717e-4	0.01497994372749905	0.5691663613904998	HACD3	3	4.267598983872876	3.3652332351529477e-4	0.0170761549303761	HACD3
-2.4736498869528845	27.226468910226227	4.104359295122598	5.486302284241268e-4	0.01983563076726802	-0.13811865779141286	THTR	9	4.258958976465827	3.435808925390101e-4	0.017188722961951598	TST
-2.399802616363889	25.656361804879342	4.280393159359639	3.633453587687553e-4	0.01744057722090025	0.24563237723225215	TM9S3	4	4.247580091125433	3.5310214811485246e-4	0.01741970597366605	TM9SF3
-2.515519484861265	27.56806091010878	4.117861650024616	5.315561919154588e-4	0.01983563076726802	-0.10868761013682791	AT1B1	7	4.2363319320469	3.6277339071109536e-4	0.01765165868227138	ATP1B1
-2.291214825162701	23.732648214218013	4.26608504361264	3.757152914972687e-4	0.01748549075860082	0.21444479423587023	RBP56	4	4.220422379588599	3.769065479680448e-4	0.01809151430246615	TAF15
-2.621586579247168	23.251584074459657	4.301496804823262	3.4584250967266867e-4	0.01744057722090025	0.2916276871928467	MIX23	3	4.192228942428806	4.0331749818526343e-4	0.01877315130067002	MIX23
-2.1562528793385987	29.083130339481684	3.968346450734993	7.543490995879901e-4	0.02272719619516482	-0.434395138236364	HNRPU	17	4.185449371161646	4.099395232595672e-4	0.01877315130067002	HNRNPU
-3.338100961900775	24.373581650312772	4.134173787987445	5.116366013424485e-4	0.01983563076726802	-0.07312954125272597	HDHD3	4	4.177311481832966	4.1803190132496494e-4	0.01877315130067002	HDHD3
-2.841585456940706	21.138376793788943	4.806226123184321	1.2185058281303729e-4	0.01055642122321727	1.2836279359091884	RAPH1	1	4.2116427654013595	4.20969985974132e-4	0.01877315130067002	RAPH1
-2.104122914615264	30.50713705195778	3.9680020572941896	7.549573826062888e-4	0.02272719619516482	-0.43514471035792646	CH60	29	4.174086041768232	4.212832856220533e-4	0.01877315130067002	HSPD1
-2.7405553318657496	23.237626277100446	4.255020850254487	3.855697432085331e-4	0.01748549075860082	0.1903265984756759	CASP7	3	4.169138084900543	4.263202030829896e-4	0.01877315130067002	CASP7
-3.5366136057084887	25.70257710356238	4.632598566691515	2.0541867020741015e-4	0.01258012269959863	0.8203814626070782	GILT	1	4.246073236582096	4.281039570254143e-4	0.01877315130067002	IFI30
-2.224313073563738	29.45716776998847	3.9418311509664745	8.026410466326896e-4	0.02335050719456425	-0.49209356140700145	ANXA4	21	4.150900933675059	4.45410132696192e-4	0.01922715224048003	ANXA4
-3.2287521781260473	24.3816988978722	4.282483460900439	3.61572752461686e-4	0.01744057722090025	0.25018843863128026	ACS2L	2	4.147296328846166	4.492831182319376e-4	0.01922715224048003	ACSS1
-2.41551388958651	29.46778610294214	3.9517261532756782	7.842691968998737e-4	0.02321436822823626	-0.4705645565094176	CATD	14	4.137430947545282	4.600557930318971e-4	0.0193621495538793	CTSD
-3.246286867726006	22.640099181313087	4.428088475924167	2.57256916491397e-4	0.01497994372749905	0.5673544385937213	MIEN1	1	4.13446941131396	4.633397274999269e-4	0.0193621495538793	MIEN1
-2.703256014484417	23.645174406036993	4.378816136177846	2.886438797180391e-4	0.01563583431883375	0.4600797587387193	LICH	2	4.127626641668538	4.7101716007630606e-4	0.0194541040998958	LIPA
-2.341082024651911	23.912668397779708	4.270682630136277	3.716950913421111e-4	0.01748549075860082	0.22446645560339196	CHP1	3	4.113178107914919	4.876475909706965e-4	0.01972331034271841	CHP1
-2.8514248674441376	24.562373932677808	4.089966632682362	5.67434437922887e-4	0.01983563076726802	-0.1694877723528423	SCPDL	4	4.108680722141588	4.929427184073621e-4	0.01972331034271841	SCCPDH
-2.8662101604023	24.250600226553058	4.680783557232763	1.6173011103715344e-4	0.01194583607210853	1.021524135316242	SRS10	1	4.14057324632525	4.974602152011106e-4	0.01972331034271841	SRSF10
-2.2063643041430403	25.804482874766514	4.069133137087494	5.958008864799664e-4	0.01996495046015888	-0.21488930532964723	PSPC1	5	4.101878310708518	5.010609031243906e-4	0.01972331034271841	PSPC1
-3.051699629888301	22.571238983629947	4.253025328923488	3.873744848805128e-4	0.01748549075860082	0.1859765597237484	RNPS1	2	4.094788151284423	5.096644350718287e-4	0.01972331034271841	RNPS1
3.0743822494081883	28.213597645457913	-4.061085847389453	6.07133548297025e-4	0.02015456414533675	-0.2324244177453938	IL1RA	4	-4.093819269006005	5.108515066244635e-4	0.01972331034271841	IL1RN
-4.070296754311645	23.128878128246093	4.284682977718713	3.978982767622652e-4	0.01748549075860082	0.1873745175698689	ACSL5	1	4.118568222955587	5.238544187350932e-4	0.02000785908975323	ACSL5
-2.35367250740682	24.346015745101106	4.092476134430028	5.641099627694365e-4	0.01983563076726802	-0.16401846664444175	BID	4	4.068039446098841	5.434695444378054e-4	0.02053621087067111	BID
-2.3150647739611827	25.64282869481141	4.075956698876223	5.863573284243081e-4	0.01983563076726802	-0.20001979901007072	DRA	4	4.048271532214742	5.698798747840823e-4	0.02130750858140064	HLA-DRA
-1.9085565050670643	29.390690495789805	4.026590970986441	6.582023344306506e-4	0.02087441689194349	-0.3075740936723177	CH10	5	4.034888902258489	5.884812442270486e-4	0.02168369525670004	HSPE1
3.5659601276750976	29.135388306101287	-3.936318981886677	8.130607215014833e-4	0.02335050719456425	-0.504085044744274	MYH11	62	-4.032298914663783	5.921504616835315e-4	0.02168369525670004	MYH11
-2.405608076592415	23.875556931885512	4.153221646760171	4.893197326535287e-4	0.01974961314351965	-0.03160527444752326	UAP1	3	4.025872929301663	6.01352783707268e-4	0.02179597028294098	UAP1
-2.3933059128435517	25.09960653445051	4.030272708620772	6.525531932524536e-4	0.02087441689194349	-0.2995544200349327	SDCB1	4	4.014354554851296	6.182054054733081e-4	0.02218046060849687	SDCBP
-3.20074236668302	22.41510002723475	4.189181529752182	4.948523563550816e-4	0.01974961314351965	-0.01470130566042993	RM45	2	4.0305678462218	6.441611808457721e-4	0.02251609350795054	MRPL45
-3.071899244980255	21.780931901111547	4.290000252768768	3.552698293842527e-4	0.01744057722090025	0.26657173258328015	DQA2	1	3.988714497862094	6.574262445673095e-4	0.02251609350795054	HLA-DQA2
-2.218674003517929	27.17371200211397	3.8057515392719345	0.00110334136678411	0.02779481230366787	-0.7877239435717023	ASSY	13	3.987053687973379	6.600504637173614e-4	0.02251609350795054	ASS1
-2.027023624470484	27.239443769715592	3.798280593797775	0.00112276583080408	0.02794512928586214	-0.8039258089475245	HYOU1	33	3.9811359206533057	6.694860252813364e-4	0.02251609350795054	HYOU1
-2.551007194344379	22.872975587883367	4.240668626088692	3.9874007642079577e-4	0.01748549075860082	0.1590394757013449	LYN	2	3.9805524296462664	6.704236053210047e-4	0.02251609350795054	LYN
-3.1429376613172586	23.70662691896759	3.8697544615475112	9.500442363152478e-4	0.02595813174916738	-0.6487925142462379	GALT7	7	3.980141148705242	6.710852548967494e-4	0.02251609350795054	GALNT7
-2.5568176655153216	27.546925178080443	3.8195180920263496	0.001068418319962	0.0277240682186794	-0.757860279152168	LG3BP	11	3.9729400489497455	6.827758433648191e-4	0.02251609350795054	LGALS3BP
-2.0864523438593956	27.62298972590172	3.806124347626124	0.0011023808549849	0.02779481230366787	-0.7869153632886503	PRDX4	10	3.971073853913721	6.858384088557709e-4	0.02251609350795054	PRDX4
-2.5592990087321184	21.231587380028376	4.223622635356749	4.149698046033754e-4	0.01775870778254445	0.12187833020743088	AGRIN	2	3.9693293998539114	6.887135388686716e-4	0.02251609350795054	AGRN
5.422314118156862	27.33228747904322	-3.881936065620395	9.233632402936742e-4	0.02562332991814946	-0.6223254094491004	RABP2	4	-3.967977486260335	6.909499415446537e-4	0.02251609350795054	CRABP2
-2.8018777323977524	25.466739220955937	3.823718114240748	0.00105798393462941	0.0277240682186794	-0.7487469840047192	POSTN	9	3.955935852634694	7.111910748213211e-4	0.0229650063433212	POSTN
-2.0703125553776687	25.406630780053252	3.829694472041036	0.00104331078991805	0.02765552183424585	-0.7357776097814677	DNJA1	7	3.94047132848966	7.380525548819393e-4	0.02361768175622206	DNAJA1
-2.2473267391780105	23.63089501582848	4.076274228957564	5.859215397518993e-4	0.01983563076726802	-0.19932783663524137	GALT2	3	3.9286791024956513	7.592106701071274e-4	0.02401890609921012	GALNT2
-2.0393105710876824	28.06468165972581	3.736427049718254	0.00129718245215147	0.02923360318162286	-0.9379244303756816	OST48	13	3.9249920210254583	7.659490300392239e-4	0.02401890609921012	DDOST
3.977831049798631	27.045608933788422	-3.890568469322361	9.049085960851444e-4	0.02530893963223963	-0.6035653918758159	CYTA	3	-3.9223158563265903	7.708770538597843e-4	0.02401890609921012	CSTA
-2.897824473830618	21.043060716703657	4.376127382194952	3.23009819273839e-4	0.016872512912657	0.3806182276715573	NOP9	1	3.9467036284538866	7.843799097886297e-4	0.02413701716047699	NOP9
-2.712429209849251	22.72533987877296	4.10948325967902	5.420872066616834e-4	0.01983563076726802	-0.12695021607633894	FND3A	2	3.913010680769158	7.882584433038659e-4	0.02413701716047699	FNDC3A
2.7349108083662834	25.172245732509182	-3.810060262365527	0.00109229080003511	0.02779481230366787	-0.77837828444508	CBR3	6	-3.900376273940492	8.124830398939637e-4	0.02436492511786458	CBR3
-2.5696618986387847	25.990979063224714	3.834616049452571	0.00103137930563197	0.0275448067188328	-0.7250957093499002	HNRH2	5	3.891651600522363	8.296412519837884e-4	0.02436492511786458	HNRNPH2
-2.308074010716883	23.97619727523706	3.906344797257515	8.721248271179394e-4	0.02478229908738336	-0.5692713136651228	TOM34	4	3.889705491936119	8.335173169363324e-4	0.02436492511786458	TOMM34
-3.0488669449591583	21.79442447758318	4.164322950809251	4.767654421639216e-4	0.01954351511185709	-0.00740348687257963	FITM2	1	3.887287511605316	8.383582534006467e-4	0.02436492511786458	FITM2
-2.956133503414442	22.989466886954688	4.015717207936725	6.751733300148515e-4	0.0210369795457259	-0.33125770413424327	CPVL	2	3.878249652796788	8.567008774731172e-4	0.02436492511786458	CPVL
-2.652750639394334	27.350412086287	4.0780256829244825	5.835235980250952e-4	0.01983563076726802	-0.19551103339944745	HNRPC	2	3.87491182028729	8.63575329606348e-4	0.02436492511786458	HNRNPC
-2.233589841645017	27.004129443377945	3.695668933749088	0.00142653449772661	0.03034161997559844	-1.0260717417009024	HS105	26	3.87309200946515	8.673463542230508e-4	0.02436492511786458	HSPH1
-2.3235611863807364	27.183589970787175	3.702382074054378	0.00140438290775387	0.03034161997559844	-1.0115621702979605	DHX9	29	3.8689188711623106	8.760557524518235e-4	0.02436492511786458	DHX9
-2.593352592064644	26.585769822052676	3.935214802490258	8.151641025129412e-4	0.02335050719456425	-0.5064869985678202	ELNE	3	3.8637526755956064	8.86957924624027e-4	0.02436492511786458	ELANE
-3.2065949185850364	19.909924650779388	4.090479147148082	5.667538937599198e-4	0.01983563076726802	-0.16837078584332676	VPS52	1	3.8619593189139985	8.907738037540532e-4	0.02436492511786458	VPS52
-2.473497886337473	24.62668599504887	3.8599136573941464	9.721571427040696e-4	0.02635955855637294	-0.6701683644413556	IF2B	4	3.861498434778307	8.917570934250156e-4	0.02436492511786458	EIF2S2
-2.2149963035261138	24.165278064414064	3.7326720172730408	0.00130859663263939	0.02923360318162286	-0.9460506914473495	F120A	8	3.859567017967314	8.958894640664561e-4	0.02436492511786458	FAM120A
-3.0081654469935444	22.29878945678855	4.137751891700779	5.073680782517551e-4	0.01983563076726802	-0.06532948510245173	TPMT	1	3.8576804975113177	8.999441078486833e-4	0.02436492511786458	TPMT
-2.264521494951069	27.14239208064056	3.68213179289311	0.00147226091231326	0.03040389977056234	-1.0553193649767376	MATR3	14	3.854304149290419	9.07246273016481e-4	0.02436492511786458	MATR3
-2.0948001472692503	27.411000119511662	3.662938050070761	0.00153959086824244	0.03106669782756148	-1.096762057246421	ANXA3	16	3.851696591537328	9.12925922967158e-4	0.02436492511786458	ANXA3
-3.115522718132226	21.682313196734057	4.0962754430074595	5.591138335711485e-4	0.01983563076726802	-0.15573793473579123	TIM23	1	3.8486668626900697	9.195694131585332e-4	0.02436492511786458	TIMM23
-2.173921559518927	24.69653452302634	3.876798781530884	9.34523148209786e-4	0.0257319862204741	-0.6334881228922606	MESD	4	3.847127446027356	9.229633367274396e-4	0.02436492511786458	MESD
-2.020560718050792	26.51588487547996	3.819160140370793	0.00106931231586685	0.0277240682186794	-0.7586369226361143	SSBP	5	3.846134265392622	9.251595709982416e-4	0.02436492511786458	SSBP1
-2.5416714843285995	23.757635984606832	3.758771758979397	0.00123127387855954	0.02883420149015472	-0.889547250810697	RT29	6	3.8457404824265464	9.260317823512724e-4	0.02436492511786458	DAP3
-1.9849039736129157	28.63237877167324	3.761158351745132	0.00122443367974689	0.02883420149015472	-0.8843781064641245	ADT2	6	3.836092226717791	9.47658728129846e-4	0.02475061619350891	SLC25A5
-1.8107430916332137	25.60510190162932	3.753422718938173	0.00124674269647526	0.02883420149015472	-0.9011313538358944	AMPN	6	3.8221748333468	9.797396887022765e-4	0.0250725262179319	ANPEP
-2.0332092009353353	25.559653128167213	3.689833377891616	0.00144607112165916	0.03037025577168082	-1.0386815741748665	EFHD2	8	3.818716999439888	9.878758018808415e-4	0.0250725262179319	EFHD2
-2.1576909426665196	23.39467322021026	3.7789489881029383	0.00117461810420137	0.02877409314567791	-0.8458330258038798	RT09	5	3.816641931409484	9.927904331917484e-4	0.0250725262179319	MRPS9
-2.477249837368582	24.02993548772911	4.054930937837845	6.159463972218144e-4	0.02025779261973967	-0.24583518991650344	PSB9	2	3.815890138622875	9.945769642635911e-4	0.0250725262179319	PSMB9
-2.599925674987336	25.639262242317	3.751278470272372	0.0012529975961849	0.02883420149015472	-0.9057744658788316	GATM	5	3.8102737385735903	0.0010080246973448899	0.0250725262179319	GATM
-2.5661304528260303	25.134697313524505	4.019740440446395	6.688438343991363e-4	0.02102418849367904	-0.3224952461545296	CISD2	2	3.808890048192757	0.0010113653167782	0.0250725262179319	CISD2
-2.128367401413879	29.18726923309261	3.6480786553666986	0.00159380018794138	0.03127722799761218	-1.1288241926486728	VDAC1	11	3.8087439583085865	0.00101171865830845	0.0250725262179319	VDAC1
-2.0367072097416212	25.56628559432228	3.6610845151582216	0.00154625199597886	0.03106669782756148	-1.1007624928953224	SUMF2	9	3.805100156309357	0.00102057143170554	0.0250725262179319	SUMF2
-3.3378757691228707	22.021107177495043	4.07541130199883	6.418226042253609e-4	0.02072503536553165	-0.25562280408632443	CG050	1	3.833283707506376	0.00102351247229733	0.0250725262179319	C7orf50
-1.9529628124178944	27.865881751859092	3.614744339797442	0.00172236832465465	0.03306947183336928	-1.2006765998250106	SND1	29	3.799228626297346	0.00103499822603065	0.02518023081411555	SND1
-2.794919095682431	24.056636930694637	3.752872374337888	0.00124834512418368	0.02883420149015472	-0.9023230895645628	DKC1	4	3.780680627700416	0.00108191143619955	0.02614251307061791	DKC1
-2.014660152699012	30.78558138359521	3.599332905610564	0.0017852221160766	0.03355084103864608	-1.2338603570751498	PDIA3	30	3.774575418826603	0.0010978089528180801	0.02634741486763404	PDIA3
-2.2049513538630343	22.65395054800213	4.08662094448874	5.718971412573471e-4	0.01983563076726802	-0.17677935086098095	NCKPL	2	3.760577853272171	0.00113513526601975	0.0269851547725086	NCKAP1L
-2.2853052684901485	24.980527564065348	3.6373988491989784	0.0016339232466334101	0.03171418236088459	-1.1518558140025297	DDX42	8	3.7587654692123382	0.00114005911516807	0.0269851547725086	DDX42
-2.256230932272107	24.57544751827785	3.766473020202295	0.00120933647231695	0.02883420149015472	-0.8728656117829825	MMP9	4	3.753594046376267	0.00115422516209436	0.0269851547725086	MMP9
-2.034842594812748	24.804593415488014	3.794429601542317	0.00113291064672414	0.02794512928586214	-0.8122759139853599	TCEA1	4	3.7533963553203273	0.0011547701366614	0.0269851547725086	TCEA1
-2.1196750153645176	29.715977575157844	3.568820749478475	0.00191641590196454	0.03508819218442296	-1.2994885809633558	PDIA6	18	3.7491601375603607	0.00116650944783877	0.02708131737727669	PDIA6
3.729077670047321	28.811418286136053	-3.621835978028205	0.00169418508414253	0.03270513814605586	-1.185399225411154	KCRB	13	-3.7461336483033074	0.00117496857912632	0.02710057398088776	CKB
-2.3306287543397595	24.412073807089712	3.9882685690325728	7.199811488596556e-4	0.02223802644129997	-0.3910281133173994	RNT2	2	3.725159691822	0.00123528113308143	0.02813259886954124	RNASET2
-2.469507021007754	26.391294043003654	3.6400196709994166	0.00162398556253739	0.03169448746226827	-1.1462048208502411	RALY	6	3.724361263719701	0.00123763655978334	0.02813259886954124	RALY
-2.115837019017537	26.27644719079902	3.749486336720677	0.00125824922043186	0.02883420149015472	-0.9096548664295988	GLRX1	4	3.7223891317052793	0.00124347354237555	0.02813259886954124	GLRX
-2.3603164175774474	23.83698879979896	3.7163967639987607	0.00135923015754157	0.02980237975054124	-0.981259774327877	SGPL1	4	3.716133622006231	0.00126216873090005	0.02837483121618346	SGPL1
-2.3230855238140222	25.75178837605466	3.698945351672433	0.00141568029694224	0.03034161997559844	-1.0189906457563565	TPSN	4	3.696414441120164	0.00132293727132382	0.02955391941976254	TAPBP
-2.3920518829487207	28.190366480493086	3.686577660510229	0.00145708567429614	0.03037025577168082	-1.0457155218653185	COTL1	4	3.69051529231963	0.00134167172859247	0.02965475561977805	COTL1
2.8051568267608182	32.497403951137095	-3.54170465244449	0.00204096046730386	0.03579937220668622	-1.3577301092030003	ANXA1	18	-3.685441211718157	0.00135799529042706	0.02965475561977805	ANXA1
-2.2827459907662018	24.10221285037693	3.6007487069226047	0.00177935469267938	0.03355084103864608	-1.2308128396375766	CSKP	6	3.6815689757619903	0.00137058419772574	0.02965475561977805	CASK
-2.389931450478194	23.291797972808855	4.004389547678668	7.550138375645972e-4	0.02272719619516482	-0.40603947301924226	EMC7	2	3.7055294438756983	0.00138044015440158	0.02965475561977805	EMC7
-2.5160754198019646	24.514527906911734	3.7326713102681746	0.00130859879106926	0.02923360318162286	-0.9460522213778813	DHB11	3	3.672044312083653	0.00140204168271609	0.02965475561977805	HSD17B11
-2.473188824743559	25.46666071901531	3.6605752534289975	0.00154808713836666	0.03106669782756148	-1.1018615666131968	NNMT	4	3.671922634239533	0.0014024481269257	0.02965475561977805	NNMT
3.4661936283212853	29.28730852349706	-3.5610381304539644	0.00195137390683613	0.03536367406674462	-1.3162126453149758	CSRP1	7	-3.6622743624000313	0.0014350493262447	0.02965475561977805	CSRP1
-1.8856484257743809	26.0852312717582	3.4726604366329448	0.00239522177343879	0.03772629076966386	-1.5056497755264022	U5S1	23	3.6618559374334	0.00143647995853598	0.02965475561977805	EFTUD2
-2.5628860976718997	23.318321955420537	3.8366417271063953	0.00102650789510779	0.0275448067188328	-0.7206987404080154	CASP6	2	3.6593919346700474	0.00144493318195924	0.02965475561977805	CASP6
-2.567980019593545	22.42988482756923	4.157034077493103	5.325712553588135e-4	0.01983563076726802	-0.08276380793711535	MAL2	1	3.685693959469395	0.00144596769518078	0.02965475561977805	MAL2
-3.277559653880622	22.64007072771445	3.719953888448392	0.00134800046612123	0.02973973699169334	-0.9735661782592322	IQGA2	2	3.658238967203399	0.00144890548489061	0.02965475561977805	IQGAP2
-2.4259760379355377	24.545931465843687	3.7297953927634975	0.00131740800270416	0.0292464576600325	-0.9522752865058344	FAM3C	3	3.657784288688095	0.00145047494197978	0.02965475561977805	FAM3C
-2.419625861170829	25.04274945216975	3.5406491634989483	0.00204596637329879	0.03579937220668622	-1.3599955278912654	PON2	8	3.655942655370268	0.00145684904989916	0.02965475561977805	PON2
-2.3887491351494425	21.21184654011777	4.113162245265574	5.374375354494868e-4	0.01983563076726802	-0.11893112798817108	SPG7	1	3.6549013790547993	0.001460465245714	0.02965475561977805	SPG7
-1.9227861463695743	27.1957156721245	3.4684663510093348	0.00241859120889886	0.03772629076966386	-1.5146166177127105	STAT1	23	3.653598582779889	0.00146500212897455	0.02965475561977805	STAT1
-2.5168370990080717	23.55322386381808	3.5961233131883605	0.0017985942734752	0.03362424662833649	-1.2407682784293952	CDC5L	5	3.653530710341637	0.00146523886979928	0.02965475561977805	CDC5L
-2.474753262242526	25.812962867121232	3.5209041634299236	0.00214187327064889	0.03693171775410139	-1.4023515800572852	S2513	10	3.6523452763756823	0.00146937978296197	0.02965475561977805	SLC25A13
-2.1799047103314244	24.552616346244573	3.4913599309664782	0.00229370213364074	0.03720196337302244	-1.465644190002612	LAMB1	13	3.6487724356266127	0.00148193022382668	0.02973907432221685	LAMB1
-2.189777743918892	26.87739053669475	3.478282653734665	0.00236424281896168	0.03772629076966386	-1.4936261760500962	TIF1B	19	3.645658692820096	0.00149295413092346	0.02979198355640523	TRIM28
-2.4977931142411443	21.91943549016323	4.02176243100387	7.9604120952607e-4	0.02335050719456425	-0.4278053220489717	PLS1	2	3.697396912757471	0.00150698901183388	0.02990405011192165	PLSCR1
-2.022083882356789	25.402317797833348	3.497191361731829	0.00226291807947937	0.0370409447848422	-1.4531597274292398	BAG6	9	3.6318251709336615	0.00154291581165455	0.03044687201664996	BAG6
-2.0167491532871757	30.051766801453596	3.456475265331714	0.00248664916155332	0.03807145612860951	-1.540240952756566	BIP	25	3.629326838754407	0.001552112945075	0.03045914464589173	HSPA5
3.281969706899492	25.461229669447786	-3.5041396692124676	0.00222676860505803	0.0370409447848422	-1.4382788278837395	SLMAP	11	-3.624210183510771	0.00157111787825746	0.03066269617346445	SLMAP
-3.3678803197706486	24.739512547977508	3.5802277364471786	0.00198925823421013	0.0356803315481799	-1.3013834819452708	CATH	4	3.628922379834387	0.00165100488591716	0.03204573417911358	CTSH
-2.710231747009228	21.74277366219863	3.998024226860571	7.660862127381327e-4	0.02286670779534325	-0.4195190345176192	EGLN	1	3.6250800266635967	0.0016658767522678	0.03207320167082924	ENG
-1.926478919870771	24.823969777023564	3.4973435721925323	0.00226212003131848	0.0370409447848422	-1.4528338064661082	FAKD4	7	3.5984142415497766	0.00167047925368902	0.03207320167082924	TBRG4
4.2887640000844165	26.030122196654855	-3.5110773309408	0.00219124181079356	0.0370409447848422	-1.4234150169235882	TACD2	5	-3.5958321464999514	0.00168075932092863	0.03209708122547594	TACSTD2
-2.6279026996673984	21.34538081150595	3.901830672858233	8.813826723986392e-4	0.02484659724095211	-0.579085109498263	TMED1	1	3.5854501851938214	0.00172272519807562	0.03249901888222559	TMED1
2.4333330418691688	31.74005391513432	-3.448243515189426	0.00253445624820742	0.03814571437979993	-1.5578211008776917	HSPB1	11	-3.582557177606959	0.00173460188386384	0.03249901888222559	HSPB1
-3.0286501691013292	22.220362399885957	3.662806110512144	0.001540064085299	0.03106669782756148	-1.0970468288156026	TBC23	2	3.5814285313117815	0.00173925714077421	0.03249901888222559	TBC1D23
-2.3924577888846628	27.300829033097763	3.649285047253222	0.00158932957182352	0.03127722799761218	-1.1262218903816974	RS28	3	3.5813666194091476	0.001739512860314	0.03249901888222559	RPS28
-2.6919757404675586	23.889828473888944	3.713049898329665	0.00136988067320252	0.02985163282954207	-0.9884977196561886	GLPK	2	3.5794242907327463	0.00174755422480436	0.03249901888222559	GK
-1.982125115234336	25.686497941838052	3.6096797657984463	0.00174277868007432	0.03328145092270976	-1.211584150994705	LGMN	4	3.5768060050432915	0.0017584520046879	0.03253136208672625	LGMN
-2.789049689689591	25.069364935547327	3.592444529539126	0.00181404288046663	0.03373549901265709	-1.248684761183191	IGHG1	3	3.5714763296003467	0.00178084205623022	0.03277487556336661	IGHG1
-2.0886900993991837	28.454975353454593	3.484742197281364	0.00232913640333073	0.03743962543293014	-1.479807046336055	NGAL	6	3.560597125387815	0.00182741973868236	0.03319288232029571	LCN2
-2.3068064148253775	24.03629805369311	3.4604420535462532	0.00246392900626741	0.03805156370476839	-1.5317661581347446	PP6R3	7	3.5596863872626914	0.00183137283625957	0.03319288232029571	PPP6R3
-1.7622407576064667	28.35581840274305	3.372674406375004	0.0030176858005863	0.04203458809287275	-1.7187823812313825	IPYR	15	3.5596365896682323	0.00183158922713343	0.03319288232029571	PPA1
-2.155343216786367	25.5280713231248	4.1127244798501525	5.379887057794143e-4	0.01983563076726802	-0.11988533379492328	OSTC	1	3.553385103817681	0.00185895511752266	0.03320728899226489	OSTC
4.7548571424876656	27.53297853276516	-3.4783743421107607	0.00250763821349525	0.03811625133659031	-1.5146966472433174	SPB3	6	-3.5749697460734557	0.00187237396182971	0.03320728899226489	SERPINB3
-2.9229057395660085	24.24711802294651	3.5423536005783784	0.00216831378266627	0.03702812767322416	-1.3808149894145076	CATZ	4	3.5739888252116208	0.0018766584744273	0.03320728899226489	CTSZ
-2.001398236093671	24.64071620934744	3.689938893621591	0.0014457155293255	0.03037025577168082	-1.038453593850944	RPIA	3	3.5491924649584266	0.00187753319664772	0.03320728899226489	RPIA
3.761622775028634	25.567642963914913	-3.4419383721725176	0.0025716839868004	0.03822017372851474	-1.571280721462621	CLIC3	9	-3.5488343043343575	0.0018791286845285	0.03320728899226489	CLIC3
-2.0338511900252136	26.17976526965493	3.4074571976822376	0.00278497125556851	0.03972778273003757	-1.6447938457327451	DDX5	9	3.536445574099098	0.00193514423006719	0.03390569329694035	DDX5
-2.746436862485634	22.435371570250904	3.4713503717926137	0.00240249750439158	0.03772629076966386	-1.5084508960463785	MRCKB	5	3.535879857403167	0.00193774091758977	0.03390569329694035	CDC42BPB
-1.9228871577618172	27.137350410813617	3.3583097053828346	0.00311926097077402	0.04228860674881432	-1.7492871079969854	SYAC	24	3.5307384183320956	0.00196149805298465	0.03415314256961515	AARS1
3.048819531473381	31.47216103748788	-3.421374624054838	0.00269687075489305	0.03925936443188577	-1.615141599072631	FABP5	8	-3.5266237853680025	0.00198071654201733	0.03418678103079739	FABP5
-2.086285284660182	25.91045011392896	3.427580771419505	0.00265847189919774	0.03918212525290613	-1.6019103467179772	RU2A	7	3.5262057718295545	0.0019826793052771	0.03418678103079739	SNRPA1
-2.099295376854201	23.079636108241065	3.81067990162848	0.00109071067999732	0.02779481230366787	-0.7770341893392967	CTBP2	2	3.5209628911471778	0.00200745985263669	0.0344468473264035	CTBP2
-3.0620910490135067	21.653572516567714	3.770620767430064	0.00128848850695948	0.02923360318162286	-0.9004984354931205	TI17B	1	3.541576285098941	0.00202379889944585	0.0345602581289985	TIMM17B
3.384607664177505	26.443754127123377	-3.4130246853271022	0.00274939391059573	0.03937841600982285	-1.6329350463588623	EVPL	51	-3.510377312204138	0.00205842336245087	0.03495224881752023	EVPL
2.720688740060698	27.398252062723724	-3.444815000897264	0.00255463321130371	0.03819469827013896	-1.565140613722928	MYL9	5	-3.5087369494099216	0.0020664336294142	0.03495224881752023	MYL9
-2.286438805475857	27.14998779712981	3.501255469196753	0.00224170450480631	0.0370409447848422	-1.4444564973026113	H4	4	3.5061606125099165	0.00207907628788359	0.03499880561795984	H4C1
-1.9437729466609144	25.832845048518383	3.363442229960807	0.00308258921124543	0.04211291107055304	-1.738391251923761	U520	37	3.504170800711788	0.0020888926776485	0.03499880561795984	SNRNP200
-1.9877122291969052	24.979266262903643	3.5276789718394146	0.0021084772590926	0.03671230992302411	-1.3878235546540465	LBR	4	3.501831418438314	0.00210049180925751	0.03502791974874496	LBR
-2.0023543669817485	23.44929496136466	3.419260352772683	0.00271007616656168	0.03929057364745758	-1.6196479444313354	PDS5B	6	3.4926524034738673	0.00214661695821468	0.03551608862983956	PDS5B
-1.8222612539858256	29.44869932115641	3.336964089272717	0.00327641216975045	0.04328710734302429	-1.7945590763626047	ROA2	11	3.49159857899667	0.0021519756839166	0.03551608862983956	HNRNPA2B1
-1.7692795283031444	28.040414172829006	3.3037595503228117	0.00353639130090681	0.04584402153584305	-1.864841691862635	RPN1	22	3.4875165794746037	0.00217285692805284	0.03551608862983956	RPN1
-2.1307203595763973	24.6337801309705	3.493928579071869	0.00228009181748948	0.03715085383359013	-1.460145497751186	G3BP2	4	3.485691246034229	0.0021822585184864	0.03551608862983956	G3BP2
2.676363091206934	23.841855893454508	-3.5100891971012382	0.00219626761496078	0.0370409447848422	-1.42553242115292	LDB3	3	-3.485432076978655	0.00218359662985782	0.03551608862983956	LDB3
2.7664283303329142	25.36840303321845	-3.3787046683792483	0.00297601728354217	0.04161737555567633	-1.7059675173692872	SPB13	8	-3.4842405700484105	0.00218975884288706	0.03551608862983956	SERPINB13
-2.7073453406761026	22.315465390566384	3.827329116313384	0.00113188312192893	0.02794512928586214	-0.7807071922617501	GHC1	1	3.502550539042053	0.00221609944142622	0.03577993279975439	SLC25A22
-2.131463145432157	23.83952026507388	3.4846866390635363	0.00232943615447003	0.03743962543293014	-1.4799259258867004	PYRG2	4	3.477079702777775	0.00222715421094847	0.03579570930899989	CTPS2
-2.256607002196443	24.786267455841237	3.364166040909725	0.00307745169854299	0.04211291107055304	-1.7368543547767432	SP16H	8	3.47427237073542	0.00224198490218329	0.03582794153830868	SUPT16H
-3.488895671995138	26.318625225264142	3.4148419888794965	0.00273787782485338	0.03937841600982285	-1.6290632459926249	MZB1	4	3.4728881662318116	0.00224933304139719	0.03582794153830868	MZB1
-2.0979222831661595	22.720477968373064	3.571599838653655	0.00190408304595746	0.03504302061782858	-1.2935150469969026	TFCP2	3	3.4674198170166703	0.00227859375320191	0.03600783022054891	TFCP2
3.145836849749145	27.951984575162395	-3.3591821823034103	0.00311299713825655	0.04228860674881432	-1.7474352012693135	FHL1	9	-3.466991487654953	0.00228090140755166	0.03600783022054891	FHL1
-1.797137242846116	27.417169753591043	3.268434535939894	0.00383510580100016	0.04681201307612567	-1.9394159604872971	HNRL2	19	3.446734349010649	0.00239269380531909	0.03731459085695776	HNRNPUL2
-1.9100327286353789	25.595080749468487	3.316436916447012	0.00343483456729383	0.04474350992793931	-1.838028722231516	ABCD3	9	3.444386110863045	0.0024059951911108	0.03731459085695776	ABCD3
3.27554151443686	26.421283073595056	-3.389731822459343	0.00290127443785258	0.0410570788974199	-1.6825201529173055	S10AE	4	-3.44295318705814	0.00241414742094853	0.03731459085695776	S100A14
-2.693989464499701	20.946286493698164	3.685108980056639	0.0014620815700893601	0.03037025577168082	-1.048888306830822	RAB43	1	3.4390497657679817	0.00243649237015843	0.03731459085695776	RAB43
2.430796669869089	27.67679472603373	-3.296996393547222	0.00359176476463568	0.04597007669362416	-1.8791353096172756	PGM5	23	-3.436168489001623	0.00245311593057525	0.03731459085695776	PGM5
-1.9953298216421624	25.19305895472049	3.293134008791547	0.00362376730692983	0.04597007669362416	-1.887294922590999	STXB2	11	3.4342874694105388	0.00246402837243047	0.03731459085695776	STXBP2
-1.6059857110012423	27.13489141693525	3.2369045561756797	0.00412243423336437	0.04913720267419552	-2.0057991996858853	GARS	21	3.433305654553846	0.00246974308635151	0.03731459085695776	GARS1
-2.215967073938923	24.75650815403276	3.4243324803456217	0.00267850238388506	0.03925936443188577	-1.6088362210995175	FUCO	4	3.4275119310363533	0.00250373102608962	0.03731459085695776	FUCA1
-2.192817717026344	24.26420855318835	3.5072481245385547	0.00221078106710226	0.0370409447848422	-1.4316197217660775	PTH2	3	3.4268320684698264	0.00250774922919688	0.03731459085695776	PTRH2
-1.8282985546368984	26.653728858531224	3.27070735921606	0.00381516634789999	0.04672920988876127	-1.9346241208304145	ANM1	12	3.426594182061751	0.00250915670378912	0.03731459085695776	PRMT1
-2.717193742484106	23.21476079305452	3.661011703883994	0.00154651424205399	0.03106669782756148	-1.1009196334383162	QCR6	1	3.4255736192298314	0.00251520372943794	0.03731459085695776	UQCRH
-2.5077245386300326	23.04903049460592	3.565666057013907	0.00193051109033709	0.03516500201475579	-1.3062684718011646	RT25	2	3.4243864728185773	0.00252225574617135	0.03731459085695776	MRPS25
-2.39857837523353	24.994369609206313	3.368881753757957	0.00304418497153795	0.04211291107055304	-1.7268393875403056	5NTD	5	3.424028324481989	0.00252438705618067	0.03731459085695776	NT5E
-1.9565460344318344	27.32517516250896	3.270899997611517	0.00381348099358355	0.04672920988876127	-1.934217936978622	ILF2	13	3.4234494484880553	0.00252783562590168	0.03731459085695776	ILF2
-2.542350102067889	24.139957484503658	3.2988935559220343	0.00357614676962457	0.04597007669362416	-1.8751264983243452	PNPT1	11	3.42158845975218	0.00253895347091712	0.03731459085695776	PNPT1
-3.262081000537382	22.710342228858448	3.541316412956387	0.00204280037990534	0.03579937220668622	-1.3585634103596291	VMP1	1	3.418217986085978	0.00255921119549895	0.03731459085695776	VMP1
-1.8723318394028856	25.349712724515147	3.348126897411837	0.00319328608307137	0.04280208364931894	-1.7708925068098598	CSK21	6	3.417834221007289	0.00256152776579099	0.03731459085695776	CSNK2A1
-1.7460925738674078	28.07001883967368	3.245526891302703	0.00404183814813655	0.0485020577776387	-1.9876629850917225	XRCC6	27	3.416636065555792	0.00256877355956998	0.03731459085695776	XRCC6
-2.042438640882746	27.774552414314243	3.5229754257937858	0.00213160819073203	0.03693171775410139	-1.3979104841581025	SRSF3	3	3.415300991754815	0.00257687099176993	0.03731459085695776	SRSF3
-2.3088524929519245	25.70554247822349	3.475663327076425	0.00237862622120044	0.03772629076966386	-1.4992283233498886	PPGB	3	3.4149304151594766	0.00257912302284594	0.03731459085695776	CTSA
-1.8470649112822135	25.307616146906213	3.4519811182566844	0.00251263865986424	0.03811625133659031	-1.5498399713574331	ERGI1	4	3.4140817766809257	0.00258428754245822	0.03731459085695776	ERGIC1
-2.4547583937919555	25.279558067098083	3.353357995321927	0.00315504565615501	0.04261111091506694	-1.759795368348322	FACE1	5	3.4103602423085624	0.00260705526590991	0.03741287170882657	ZMPSTE24
-2.3733537398448483	24.682215019658116	3.57665860709751	0.00188183422958224	0.03481393324727147	-1.2826393645957896	PRP31	2	3.408233036216993	0.0026201571933228	0.03741287170882657	PRPF31
-1.709268559608386	26.879364338060263	3.23095662192592	0.00417894280442956	0.04938185952692177	-2.0183023826273123	COPD	15	3.407822551335439	0.00262269286472348	0.03741287170882657	ARCN1
-2.1221735830435193	24.2829523802106	3.2804035823681232	0.00373123252382766	0.04655458067531263	-1.9141715479687793	RN213	9	3.3998192688865014	0.00267261366450546	0.03797249494529359	RNF213
-2.3781695826170584	22.377094170337283	3.553965705434128	0.00198368682439405	0.0356803315481799	-1.331404959659948	SMC2	2	3.3905924538434897	0.00273132030486584	0.03851079875096421	SMC2
-1.828872386522523	25.960893091156276	3.548498297469972	0.00200902767726238	0.0356803315481799	-1.34314581739494	SSRA	3	3.390457998470735	0.0027321850465211	0.03851079875096421	SSR1
-1.9574380670878	24.84110177967247	3.276872355303195	0.00376158914803342	0.04655458067531263	-1.9216219216067447	GGT5	8	3.388020518678629	0.00274790804708002	0.03857932562540808	GGT5
-2.198647396860352	23.063239188737484	3.4585680203721405	0.00247463716661078	0.03805156370476839	-1.5357701639448536	HAT1	3	3.3846426669897616	0.0027698432612603	0.03862029646901312	HAT1
-1.824081985751171	26.02269672181152	3.213852774557745	0.00434567807264361	0.05044394939225524	-2.054220949966214	UBP7	20	3.3837699489694644	0.00277553831922087	0.03862029646901312	USP7
-2.1678679793338063	22.656187779289336	3.4613594229815092	0.00245870380699439	0.03805156370476839	-1.5298059691431884	PIGT	3	3.3825612488814465	0.0027834447905595	0.03862029646901312	PIGT
3.043216588561453	27.052072600132465	-3.2881557819728067	0.00366542660453306	0.04633307935694465	-1.8978082186438945	PEPL	54	-3.378505459177134	0.00281013614861572	0.03883892451316361	PPL
-1.8867420569798552	24.89563328938766	3.2303584142041446	0.00418466771328926	0.04938185952692177	-2.019559527928572	ABCF1	11	3.372511456081232	0.00285004161214054	0.03923778219505121	ABCF1
-1.706979688494901	24.58254405565161	3.2350995605054633	0.00413950346251653	0.0491756397955141	-2.0095941576523906	NSUN2	9	3.366450079697817	0.00289095859560453	0.03964743216829079	NSUN2
-2.258612420371758	23.44688558579576	3.752176182610969	0.00125037513846599	0.02883420149015472	-0.9038306173611196	LACB2	1	3.3637111021332675	0.00290963565003448	0.03975009934200958	LACTB2
-1.6694633569486506	25.45767279555309	3.335514131785079	0.00328736380321436	0.04328710734302429	-1.79763176177981	TOM22	5	3.351079685789863	0.00299730535256501	0.04079091422341355	TOMM22
-2.69857752337024	21.92354581545797	3.437679112374759	0.00259713558944686	0.03843760672381362	-1.580370025626079	YMEL1	2	3.343831108470561	0.00304877422152507	0.04133300013304224	YME1L1
-2.194203987428107	24.222071515569667	3.216344016900224	0.00432099523986443	0.05032188554753602	-2.0489925790086625	MBB1A	10	3.338246278876662	0.00308901705853831	0.04155517739636893	MYBBP1A
-1.9949093688576625	25.574069191644753	3.35088881562563	0.00317303967176768	0.04269180649287434	-1.7650339500797934	RCN2	4	3.3381730095003728	0.00308954844910514	0.04155517739636893	RCN2
-2.744157472818717	23.961173118375815	3.298971555595445	0.00357550607601362	0.04597007669362416	-1.874961668007832	STA10	4	3.336698751002177	0.00310025957489802	0.04155517739636893	STARD10
-1.887641787196774	25.297159048532563	3.17753053029211	0.00472153078363033	0.05261070177711078	-2.1303192994902975	ITA6	15	3.33348791623313	0.00312371324421628	0.04161686025391539	ITGA6
-1.8465628740205524	30.02592024174082	3.19390428459136	0.00454833874323552	0.05146359464475878	-2.096045500712628	ENPL	35	3.332863498713451	0.00312829439408654	0.04161686025391539	HSP90B1
-1.621774945487477	25.281707591574204	3.194454825347873	0.0045426241984497	0.05146359464475878	-2.0948922177265796	PGES2	9	3.3273917673576134	0.00316872014733332	0.04199736553480592	PTGES2
-2.016408263315057	28.117520238035357	3.174478573348332	0.00475451443424903	0.05261070177711078	-2.136702040743197	TRFL	30	3.3141693572826325	0.00326852396578353	0.04315909712439821	LTF
-2.084705844081384	25.221109865999395	3.20543935885283	0.00443005613001196	0.05092414036829287	-2.0718697550647107	PERE	8	3.31128129967022	0.00329072773704271	0.043269752633213913	EPX
-2.0413354335607856	25.783302463467894	3.3159222324121886	0.00343890152317776	0.04474350992793931	-1.839117794868387	DEK	4	3.309917001079348	0.00330126772623901	0.043269752633213913	DEK
-2.939873322080384	23.354271981977753	3.4112982922326904	0.00291963190157044	0.04115290680308814	-1.6546051861686424	SF3B4	2	3.3276184642440203	0.00332299549090253	0.04339441170472725	SF3B4
-2.3409584835136954	23.354358910022864	3.4504133344496055	0.00252176775453229	0.03811625133659031	-1.5531879757495275	CTBL1	2	3.2980493263129973	0.00339435132180768	0.04392074511377813	CTNNBL1
-1.7898606508519777	28.445495735745524	3.1403136672618612	0.00513938027224564	0.05421778627559805	-2.2080289489625837	SFPQ	14	3.297027340629155	0.00340248580653386	0.04392074511377813	SFPQ
-2.4215803068582993	23.11004963917559	3.6848262885130736	0.00156729248578577	0.03110068664531325	-1.0814312847675671	APOL2	1	3.317330270237986	0.00340277199684408	0.04392074511377813	APOL2
3.335287213210691	30.137537872286497	-3.1855992330798997	0.00463539768600566	0.05226962724029242	-2.113436135026558	CNN1	13	-3.294279201559088	0.00342445392691724	0.04392074511377813	CNN1
-2.0288139311447893	22.84304626658673	3.629773996354148	0.00177694361349564	0.03355084103864608	-1.197295572704152	RL1D1	2	3.3144897650184437	0.00342512567469497	0.04392074511377813	RSL1D1
-2.9759781250566526	23.220410239448064	3.223532464987401	0.00425053642249846	0.04982807053701176	-2.033899835728888	NAA50	5	3.2916044227252304	0.00344596830913614	0.04402906271241579	NAA50
-2.1070227884886243	27.24250277013541	3.1937994091718203	0.00454942813019545	0.05146359464475878	-2.0962651892212856	U2AF2	7	3.2854282505981787	0.00349615019150268	0.04451012716923842	U2AF2
-2.1318189657339346	23.747764501188104	3.279781736297203	0.00373656088755833	0.04655458067531263	-1.915483704386146	PDIP2	4	3.283582975868395	0.00351128081181873	0.04454310515564334	POLDIP2
-2.0455541471611163	25.865799549639927	3.756991268394915	0.00123640160351133	0.02883420149015472	-0.893403376160057	SRP09	1	3.2816851720718745	0.00352690867559588	0.04458213386376011	SRP9
-1.9845715069494645	25.986765582689053	3.154593910591267	0.00497496634822567	0.05371149078692282	-2.1782437424600385	SAE2	10	3.2796255985020504	0.00354394531583539	0.04463863036116074	UBA2
-1.5778875613289962	27.008295548565297	3.162894909764999	0.00488175470126562	0.05349090224072474	-2.160911247497805	ETHE1	8	3.2781069831839806	0.00355655849467565	0.04463920767875594	ETHE1
-2.212366674916776	23.138619995869607	3.2657890164432084	0.00385844305194957	0.04687516098855322	-1.944992453946396	RNZ2	4	3.276334047408487	0.00357133929914137	0.04466689151602173	ELAC2
-2.2870859063507787	23.85216690748172	3.2055235623955327	0.00442920380176564	0.05092414036829287	-2.0716931862298864	RMD3	5	3.25815294770933	0.00372640628679697	0.04644278993229072	RMDN3
-2.256526397741279	27.958619172484415	3.1345507833950155	0.00520721459980958	0.05424054621267932	-2.22003737918957	HNRPL	11	3.2553089420539507	0.0037512481608566	0.04658892820756179	HNRNPL
-2.0714162000662135	22.983406534875204	3.4679256937793945	0.00242162001562031	0.03772629076966386	-1.515772367335419	RT34	2	3.2513422136961387	0.00378616607090424	0.04685875220854314	MRPS34
-1.9409767912845304	23.82671663065869	3.17626660689143	0.00473516339415359	0.05261070177711078	-2.132962836045051	AP1M2	6	3.2461758541518897	0.00383211832855761	0.04686896983329984	AP1M2
-2.624953190877214	21.752369535863963	3.3351123110150636	0.00329040511897988	0.04328710734302429	-1.7984832248153977	STX3	2	3.244958178916646	0.00384302769478051	0.04686896983329984	STX3
-2.1163088572420676	23.157019265069117	3.4440398508000394	0.00255921683228971	0.03819469827013896	-1.5667952633999214	RM04	2	3.244056676185902	0.00385112386824184	0.04686896983329984	MRPL4
-2.4100558616584635	21.66753737473855	3.5172383097373503	0.00216016054166537	0.03702812767322416	-1.410210506454329	NTM1A	1	3.243120016086035	0.00385955335084118	0.04686896983329984	NTMT1
-2.876299706925696	23.846103703608524	3.198718849660519	0.00449860020789306	0.05146359464475878	-2.0859579336993432	RAVR1	4	3.24287657164099	0.00386174716779947	0.04686896983329984	RAVER1
-1.9504301024538824	26.661458460084756	3.126611319626161	0.00530209459634888	0.05443075146309602	-2.236570232697858	DDAH1	9	3.242387048974878	0.00386616220753289	0.04686896983329984	DDAH1
-1.7806501637342187	25.609554001157544	3.2115711527465987	0.00436840447682743	0.0505425820901989	-2.059008391995463	LC7L3	5	3.240160804304798	0.00388630286239242	0.04695288356196563	LUC7L3
-1.9172959184435217	23.315462272585723	3.508949008726893	0.00220208089667134	0.0370409447848422	-1.4279755102412963	TMED2	2	3.237028134512667	0.00391481674305875	0.04713704769947351	TMED2
-2.523649204735925	24.937037166114344	3.4702669813144524	0.00240853076330629	0.03772629076966386	-1.5107671892542731	LSM8	1	3.235546167029511	0.00392837653286613	0.04714051839439355	LSM8
-2.2709026434643924	25.42105002301804	3.2782202528607725	0.00374997342764397	0.04655458067531263	-1.9187783019162208	PPIF	3	3.232247172222958	0.00395872601556187	0.04734476366086126	PPIF
-2.220549554545496	25.106467753753293	3.1101534115745024	0.00550414682659947	0.0558592272230895	-2.2708003648926174	DSRAD	11	3.230514257579953	0.00397475934414845	0.0473769972832728	ADAR
-2.0836008495292972	24.56236897431055	3.1273062185476164	0.00529372369504421	0.05443075146309602	-2.235123713462071	ECI2	7	3.2169979299412006	0.00410199985081768	0.04871692806813298	ECI2
-2.112406638606984	23.241124678222555	3.279720168153021	0.00373708884581876	0.04655458067531263	-1.9156136157004395	GNL1	3	3.213525358769795	0.00413532375912515	0.04871692806813298	GNL1
-1.9056913582214856	22.707964248058445	3.755352208825777	0.00124114073389629	0.02883420149015472	-0.8969530003852206	RPAC2	1	3.2133559545358614	0.00413695612570459	0.04871692806813298	POLR1D
-2.056615225420977	26.638736758609788	3.1011817076800643	0.00561741655562292	0.05620581297344398	-2.289436506980115	APMAP	9	3.2128291770892576	0.00414203611390094	0.04871692806813298	APMAP
-2.3288897657428613	23.58137742095356	3.342766871621004	0.00323293964891612	0.04317068283063933	-1.7822588284402912	ARSA	2	3.2064261547915076	0.00420427021886145	0.04928570236764318	ARSA
-1.9442166176859497	26.090849593172468	3.0784480162005443	0.00591464392061067	0.05865838530310057	-2.3365827809595814	UGGG1	36	3.2024811846386836	0.00424306435340783	0.04957539159242571	UGGT1
-2.252696898245958	22.790193510821737	3.760760605537581	0.00142507749821185	0.03034161997559844	-0.9641031008297904	EMC5	1	3.2409607101800244	0.00425689595599376	0.04957539159242571	MMGT1
-1.8969612048133264	25.059424173772193	3.1615603548789424	0.00489662501372325	0.05349090224072474	-2.1636987127633818	AGK	5	3.1984078176994246	0.00428348574313114	0.04972203058693412	AGK
-2.306754345141929	24.985017744468735	3.1391588878330623	0.00515290395491638	0.05421778627559805	-2.2104357617150345	RTCA	5	3.19278356223012	0.00433991199558945	0.05008676599845351	RTCA
-1.768628784630781	23.558672958160592	3.1268515962088386	0.00529919872109105	0.05443075146309602	-2.2360700780353664	FAD1	6	3.1924670096325514	0.00434310921382986	0.05008676599845351	FLAD1
-2.015677376980374	25.15113469811067	3.264859800663887	0.00386667290812108	0.04687516098855322	-1.9469508649800424	AAAT	3	3.186055178544573	0.00440836365884826	0.05067478225316838	SLC1A5
-1.6614754753275776	27.597557034572777	3.040443804992854	0.00644584610285264	0.06188012258738543	-2.415146200898288	MVP	34	3.1812082965991353	0.00445832163475159	0.05108373692463767	MVP
-2.45885726384034	25.405249662624204	3.1390571458200225	0.0051540971160637	0.05421778627559805	-2.2106478014347317	CSPG2	4	3.168416577309822	0.0045928203655005	0.05239582931460263	VCAN
-1.7478183487347572	23.294523700456597	3.1976927532970905	0.00450915605705606	0.05146359464475878	-2.088108194387841	IFIT5	4	3.167525353632506	0.00460233635871509	0.05239582931460263	IFIT5
-2.096922255731556	24.433001400833085	3.158364699085652	0.00493241184871061	0.05349090224072474	-2.170372012399703	PR40A	4	3.1654412626373567	0.00462466379943287	0.05248180771752579	PRPF40A
-2.5616529800748147	22.65624761754812	3.3639050337751435	0.00307930332429378	0.04211291107055304	-1.7374085707957103	RBM42	1	3.161207855024671	0.00467034117874339	0.05283137537228193	RBM42
-1.7320856044974065	30.82812192602334	3.0050665643337737	0.00698158395438355	0.06525943738413263	-2.487985425636034	CALR	16	3.1587972830182975	0.00469654569597193	0.05289299183143076	CALR
-1.913609678666788	25.69303398053234	3.65657172352832	0.00156258923109346	0.03110068664531325	-1.1105010757460922	SSRG	1	3.157970127323199	0.00470557021923764	0.05289299183143076	SSR3
-1.643853420065799	26.25777181599714	3.0329813531548404	0.00655544003258618	0.06263978703600544	-2.4305348290448148	STML2	9	3.1541276912046516	0.00474771318813337	0.05319835092823258	STOML2
-2.0572699618729544	20.62415751277798	3.549174571867436	0.00200587600476893	0.0356803315481799	-1.3416937443769017	ATG9A	1	3.1522204195737187	0.00476876729885345	0.0532662309607782	ATG9A
-1.833156587996392	25.144540812577812	3.1165001216657515	0.0054253592377595	0.05521740977799934	-2.2576067376171816	VATC1	5	3.150784483154069	0.00478467806394708	0.05327641530764902	ATP6V1C1
-2.50338643116185	25.78903304289527	3.3639348542846705	0.00307909171768596	0.04211291107055304	-1.737345251184479	S10AC	1	3.149044702167373	0.00480402446206501	0.05332467152892167	S100A12
-1.5432534745139534	28.795880431101388	2.97071018527618	0.00754285070795809	0.06834746355782435	-2.558440604075746	EFTU	19	3.142593295399848	0.00487642785537242	0.05395972505384061	TUFM
-2.6129665512222964	21.522963364930938	3.143002703065319	0.00510802227897504	0.05421778627559805	-2.2024233712483356	DAAF5	3	3.137755388819244	0.00493141537810605	0.05417092362325676	DNAAF5
-1.6422484959563697	25.50060945656645	3.0167688720219776	0.00679977759005093	0.06389632275095478	-2.463923279648358	SFXN1	9	3.1369533865564065	0.00494058873980767	0.05417092362325676	SFXN1
-2.58370230830717	23.43162752042497	3.0759951027465946	0.00594761015047421	0.05868308681801225	-2.3416631147602422	PTCD3	5	3.1364706286394815	0.00494611852428688	0.05417092362325676	PTCD3
-2.3489906866737904	22.091954273129502	3.2543723246108507	0.00396075417593229	0.04769016553529324	-1.9690439227888632	PLRG1	2	3.1355641967339687	0.00495651750494325	0.05417092362325676	PLRG1
-2.247024537084439	22.448288040422177	3.5240063380370494	0.00226069169068928	0.0370409447848422	-1.4192480467294644	CC124	1	3.149547347976248	0.00500062899482525	0.0544853809497525	CCDC124
-3.954047320853519	20.98652313451795	3.178027493100421	0.00493947520691377	0.05349090224072474	-2.1366391889107748	CDK6	1	3.1401199089009286	0.00510937696720559	0.05550002136854522	CDK6
-1.7423616449345758	24.867992317213428	3.0317335866311517	0.00657393967502868	0.06263978703600544	-2.4331066615232495	E2AK2	7	3.119177716701723	0.00514820060975617	0.05575124562760344	EIF2AK2
-2.0700074834893414	23.014407981319156	3.2939279049794803	0.00361716665725676	0.04597007669362416	-1.885617950288408	RM21	2	3.113667194533188	0.00521425767036721	0.05629496427095543	MRPL21
-1.8876037102592529	24.129862737020822	3.044596657726641	0.00638562645507644	0.0616351770881292	-2.4065769646629103	MA2A1	6	3.112140840289443	0.00523269927126144	0.05632287215612314	MAN2A1
3.072653503453509	31.083105805661862	-3.059271032374908	0.00617716397806419	0.060113113561874	-2.376266004499448	CYTB	4	-3.1101009244011175	0.00525744430143338	0.05641825425586523	CSTB
-1.6697049298459952	27.170339345431245	3.143464152096709	0.00510265983784819	0.05421778627559805	-2.2014612863288603	LAMP1	4	3.107237438185127	0.00529237058346236	0.05662198889294671	LAMP1
2.917463966376637	28.61261009211935	-3.0010224735370805	0.00704549685387886	0.06551205451564847	-2.496293355915818	MYLK	30	-3.105647481927814	0.00531186023257005	0.0566598424807473	MYLK
-2.072474982859614	24.323793801097597	3.2720330225060525	0.003803583088106	0.04672920988876127	-1.9318287923659625	RBM14	2	3.0967116506458825	0.00542269300291984	0.0571185141552458	RBM14
2.1923359610900306	27.29907427076999	-3.1368928037648853	0.0051795426968673	0.05421778627559805	-2.215157994842233	S10AG	3	-3.0950889245856534	0.0054430583705723	0.0571185141552458	S100A16
-1.670899039228182	26.300134182227872	2.942791185654988	0.00803074078992103	0.07025909183694459	-2.615482323816534	PARP1	24	3.095077068273542	0.00544320744008971	0.0571185141552458	PARP1
-1.6070183836206766	23.551567947857706	2.975852517778592	0.00745615730916986	0.06815088613479325	-2.547913257696235	RRP44	9	3.094977053329599	0.0054444650858995	0.0571185141552458	DIS3
-1.8249766798224665	28.53154482311723	2.9527194681009763	0.00785385933966053	0.06962987201717179	-2.5952199194189705	TXND5	16	3.094683557838276	0.00544815728951508	0.0571185141552458	TXNDC5
-1.8686100980824565	23.559452066570024	3.1041295223493246	0.00557995269874807	0.05610451464462148	-2.283315131668206	ABCF3	4	3.094430344908134	0.00545134467866788	0.0571185141552458	ABCF3
-1.7564774571305826	25.76794794039966	3.0279951174348887	0.00662966951200144	0.0629641339749442	-2.440810069348316	TM9S4	6	3.0926016152089906	0.00547441789303476	0.05719156575311614	TM9SF4
-1.6570320341184726	27.688593263179342	2.9547933307822905	0.00781738804397719	0.06959238679751122	-2.590984307071473	HNRPR	11	3.0888741231378405	0.00552174049471074	0.05751678075428905	HNRNPR
-1.837579077957859	27.2373954759059	2.952325580022781	0.0078608048082449	0.06962987201717179	-2.5960242667504803	COPB	29	3.0859705272266753	0.00555887688196522	0.05773430024777922	COPB1
-1.938713127496726	23.642565460568175	3.2947310544957142	0.00361050102795158	0.04597007669362416	-1.8839213263437309	RM11	2	3.081078258388178	0.00562199436886511	0.05821686459732418	MRPL11
-1.5275603673530576	28.295461789072945	2.918042040971353	0.00848851188835257	0.07265348006609239	-2.6658835235434744	HCD2	15	3.0794920564746624	0.00564260690315145	0.05821686459732418	HSD17B10
-2.1009598927983753	21.502988226231608	3.4147567417584757	0.00273841696822295	0.03937841600982285	-1.6292448767953989	LARP4	1	3.0770597531347215	0.0056743562746213	0.05821686459732418	LARP4
-2.3088228392889825	23.868339548188867	3.2469987528220683	0.00423080327142737	0.0497609709275167	-1.9949456669255137	DSG2	2	3.093868012458724	0.00567702209018925	0.05821686459732418	DSG2
-1.6730633475423744	26.507891907415228	2.972403151307272	0.00751420267716137	0.0682620151132409	-2.554975488765943	MTCH2	8	3.0753881213683645	0.005696276386377	0.05821686459732418	MTCH2
-1.5676011382757515	30.605616187582793	2.920687522601862	0.0084384074072347	0.07265348006609239	-2.6605035410126385	CLIC1	14	3.074824976502277	0.00570367930176486	0.05821686459732418	CLIC1
-1.9211350441478423	24.239739738864884	3.0314680526751685	0.00657788304178773	0.06263978703600544	-2.433653920588754	RM46	5	3.0718853580817327	0.00574247360207714	0.05831961098965023	MRPL46
2.801787566326631	27.918173925257072	-2.9761789879762737	0.00745068596402036	0.06815088613479325	-2.5472446926497385	CALL3	9	-3.0715750724961666	0.00574658329008377	0.05831961098965023	CALML3
-1.6786108579859516	29.00880992992787	2.9414507675379915	0.00805491332355242	0.07029742536918475	-2.618216054096594	PTBP1	10	3.065417873277726	0.00582872412340124	0.05873814069318656	PTBP1
-2.123206417291808	23.774673490948786	3.219237011259162	0.00429250327794892	0.05015451198445588	-2.0429196278533723	SF3B6	2	3.064992899427147	0.0058344351540314	0.05873814069318656	SF3B6
-1.5289821856336625	27.116460709048003	2.957733749988296	0.007765956738723	0.06936685376709394	-2.5849770239417675	SRSF1	8	3.0637842334971648	0.00585070740407354	0.05873814069318656	SRSF1
-1.7217899944627495	24.390800669702692	2.9505168524210266	0.00789277427672802	0.06971283652311386	-2.599717319122127	SART3	9	3.0635422781152286	0.00585397010286825	0.05873814069318656	SART3
-2.251042790864261	21.262904020639347	3.3297927816627113	0.00333092821136216	0.04365851294006794	-1.8097530043817924	NCOA5	1	3.06209555138862	0.00587351546552701	0.05876824488324492	NCOA5
-1.503771053777534	27.969796890752676	2.8940392105444555	0.00895636884563493	0.07503071259362099	-2.7146134822969383	CNDP2	22	3.0601571167771597	0.00589980256990149	0.05886544586598343	CNDP2
-1.94207440907536	23.614707787363493	3.260493269541363	0.00390557627883893	0.04718573789944183	-1.956151762777461	BRI3B	2	3.0554199498401515	0.0059645218316204	0.05934448612301311	BRI3BP
-1.6867327590301393	24.36825977724086	3.0241051256824028	0.00668814265358377	0.06318160294023822	-2.4488222935387527	SQSTM	5	3.051698563265343	0.00601584330675562	0.05968792018322896	SQSTM1
-1.614443729914509	26.402807863503213	2.9610163860901686	0.00770892460982113	0.06932177269388526	-2.5782680568061767	HPRT	7	3.046629989967092	0.00608642934497694	0.060102355670767	HPRT1
-2.182127411775461	28.70078941234989	2.9224957196807435	0.00840432447884829	0.07265338548894694	-2.6568252623427484	AL1A1	22	3.045354838275607	0.00610431273326058	0.060102355670767	ALDH1A1
-2.3010634127973546	24.31332133932743	3.019170687731525	0.00676303273425562	0.06371960814874265	-2.4589807417634373	SC11A	4	3.044296466718769	0.00611919435400442	0.060102355670767	SEC11A
-2.1554704324307004	20.80881031891997	3.339794656773233	0.00325513548959004	0.04328710734302429	-1.7885597267018678	ZN622	1	3.041853730155056	0.00615367500308191	0.060102355670767	ZNF622
-1.621960705521868	28.99170997471751	2.9031009189247583	0.00877690218556598	0.0741125329634113	-2.6962343821408954	PSME2	12	3.0415278886050015	0.00615828858245827	0.060102355670767	PSME2
-1.950002642711816	25.652004107975895	3.2390527658866524	0.00410220877136831	0.04906075944747563	-2.0012818876710456	ECP	2	3.040770275598283	0.00616902849326534	0.060102355670767	RNASE3
-1.7374539626396803	25.291568749628077	2.975408999261421	0.00746359648266739	0.06815088613479325	-2.5488214796893875	DJC11	6	3.0391601273361335	0.00619191393137404	0.060102355670767	DNAJC11
-2.4950564601662286	22.42098385081137	3.1182163197399935	0.00540424309361971	0.05516055019694602	-2.254037645886693	RCC1	2	3.03908531702881	0.00619297921607565	0.060102355670767	RCC1
-2.351800536446955	21.987851525782197	3.13602617503126	0.00518976557818224	0.05421778627559805	-2.2169636655727967	KPCI	2	3.035191555193347	0.00624867020687411	0.06047759284691238	PRKCI
-3.1962660838354786	22.72072607839092	3.103219108951983	0.00559149723654166	0.05610451464462148	-2.285205873920611	ARFG1	1	3.031590327545023	0.00630060661216647	0.0607433590619166	ARFGAP1
-1.6886530665149664	25.91519379118589	2.91859992015542	0.00847792212181534	0.07265348006609239	-2.6647491433253316	CPSF5	9	3.0309191539958085	0.00631033206470924	0.0607433590619166	NUDT21
-1.824353603932632	26.884127400670973	3.121776308591255	0.00536069485546185	0.05487374099884869	-2.2466321743130577	THY1	3	3.029029703093962	0.00633778836788282	0.06084276833167515	THY1
-2.000230938147954	27.24775842579053	2.9574242682285052	0.00777135454929271	0.06936685376709394	-2.5856093970166967	CYB5B	6	3.025858159884636	0.00638413417551994	0.06109622203987926	CYB5B
-1.5932816744050695	26.331435012308276	2.922370315395846	0.00840668396282578	0.07265338548894694	-2.657080390000892	MAOM	8	3.024873398189265	0.00639859082174411	0.06109622203987926	ME2
-1.8590178767541552	23.342124974563404	2.982264667585895	0.00734940114148753	0.06762972242114951	-2.53477734096411	LMF2	5	3.020570488249474	0.0064621298201539	0.0615374936224844	LMF2
-2.107284969180334	25.855518199226655	3.164978813688824	0.00485862249711799	0.05342980529338422	-2.156557931103909	PRTN3	2	3.017373438356028	0.00650973216627359	0.06182504987861984	PRTN3
1.6799281023566517	27.850390352275515	-2.9145394585035445	0.00855528958141632	0.07287383355681247	-2.673003761470648	MIME	8	-3.0146410185029455	0.00655068389622147	0.0620480778650098	OGN
-2.1533945411968105	24.42868950951271	3.0497205817465645	0.00631207495509038	0.06125817005595911	-2.3959986095144044	ARLY	3	3.0115004028588563	0.00659805982370391	0.06233060769626678	ASL
-2.4539422487367197	24.21203000922196	2.9738250910946533	0.00749022194302943	0.0682186367734373	-2.552064561429258	STT3A	4	3.0070477213295437	0.00666579387823605	0.06264434718889092	STT3A
-1.6021972847852588	25.794671853771128	2.9468918859021422	0.00795722316443197	0.06978779427175895	-2.6071162961430865	DPM1	6	3.006998673637925	0.00666654370422318	0.06264434718889092	DPM1
-1.8498523844690415	24.1748468101679	3.0853016659454173	0.00582346878023625	0.0579410675277288	-2.322380994603742	SMU1	3	3.0018620109401124	0.00674552247335787	0.06306162141096036	SMU1
-1.9389805179866144	22.52128329791322	3.3907718115020282	0.00289432103982798	0.0410570788974199	-1.6803078914688525	HV307	1	3.00107992020208	0.00675762621893945	0.06306162141096036	IGHV3-7
-1.539607097454592	26.002307195421796	2.9826719106213435	0.00734267093376744	0.06762972242114951	-2.5339427274859556	TMED7	5	3.000655001410893	0.00676421108039862	0.06306162141096036	TMED7
-1.536137077497262	29.731366025474003	2.836895228123637	0.01017184664225053	0.07989817601864113	-2.8300035708490783	HNRPK	16	2.9910192719339803	0.00691520159524018	0.06430051326254746	HNRNPK
-3.0975669957075347	22.27609115442685	3.0625996241409834	0.00613080280313143	0.05982585592506281	-2.3693838936658875	SMAD2	1	2.9865312782563143	0.00698662947467577	0.06462779722344106	SMAD2
-1.916578244002096	26.521309268784805	3.180814497283407	0.00468628829944371	0.05261070177711078	-2.1234493432575556	PSB10	2	2.986521311285657	0.00698678888902065	0.06462779722344106	PSMB10
-1.9692047736537963	26.763789000726675	2.86598720103744	0.00953453511136744	0.07696970162631175	-2.771369988289523	PUF60	12	2.9833798320918974	0.00703720919166429	0.06492510921764046	PUF60
-2.454949121192694	21.675372466454913	3.158300825281087	0.00493312973003393	0.05349090224072474	-2.1705053758423496	NDUF4	1	2.9778685085916714	0.00712651151818318	0.06557867593934372	NDUFAF4
-1.6264430898963873	26.234210206999187	2.9494353870278207	0.00791194905374534	0.06971283652311386	-2.601925059894486	AIMP2	5	2.975086598944787	0.00717200067298438	0.06582673485901949	AIMP2
-2.3626232423613622	23.44856795614811	3.1750156941169076	0.0047486933632847	0.05261070177711078	-2.135578857802666	RAB8B	1	2.972156662671631	0.00722021199655966	0.06609843559737093	RAB8B
-1.6332790755222888	27.68264931419692	2.8864334634671445	0.00910971431932447	0.07560211509869287	-2.730022769346993	LPPRC	51	2.970660208475727	0.00724495574732227	0.06615445453596072	LRPPRC
-2.1643929511142694	22.18149877179227	3.0877819175340093	0.00579081033111011	0.05777797274186275	-2.3172390499805755	GRB7	2	2.9641708261161885	0.00735320302192133	0.06689018672845573	GRB7
-2.004553914119682	22.85264344200399	2.9183283965410265	0.00848307464664473	0.07265348006609239	-2.665301263994028	TLN2	5	2.9635765392448468	0.00736319341521007	0.06689018672845573	TLN2
-2.7936954071637032	20.46086213964187	3.122916897649273	0.00558778675449733	0.05610451464462148	-2.249280264317238	ZC3HE	1	2.977518686968616	0.00738807601521122	0.06694501532150576	ZC3H14
-1.5964183356088064	25.58800992215543	2.833191321549679	0.01025585554895475	0.07989817601864113	-2.8374516994154666	DRG1	10	2.9536333667605494	0.00753229153139499	0.06792245180688851	DRG1
-1.617166430653107	25.268497102974095	2.8340729191680376	0.01023579989717491	0.07989817601864113	-2.8356792588586908	TIM44	10	2.953522904499287	0.00753419088173256	0.06792245180688851	TIMM44
-1.701935973870146	23.676120483470783	2.8877732103175187	0.00908252105179017	0.07560211509869287	-2.727309553585431	PRP6	6	2.950001807560505	0.00759497608583008	0.06803091649147637	PRPF6
-2.0604546167110023	22.770129054435348	3.1520309929526777	0.00523560172240177	0.05437677578354127	-2.1898404659210597	DCTP1	2	2.9646123600751535	0.00760603183675392	0.06803091649147637	DCTPP1
-1.4935480811157724	27.058492915108936	2.8082191031073944	0.01083981803412486	0.08140176248881925	-2.8875662104628415	COPB2	31	2.9489158341226855	0.00761381818997532	0.06803091649147637	COPB2
-1.5507417383348034	27.353217166749143	2.8127591309858935	0.01073134041829827	0.08110153439530951	-2.8784685182689773	PRP19	12	2.9483971417898673	0.00762283354831295	0.06803091649147637	PRPF19
-1.6947712622441955	24.1488313971604	2.914716805422597	0.00855189631524507	0.07287383355681247	-2.672643317611429	NDK3	5	2.945638919906647	0.0076709463791553	0.06828872566105175	NME3
2.465073738154331	25.677733312427748	-2.836481371687375	0.01018120060877788	0.07989817601864113	-2.830835980017763	NIBA1	14	-2.9424903111921887	0.0077262250982278	0.06860887887226287	NIBAN1
-1.700392687021857	25.716832613426984	2.8018444016635864	0.01099390216871673	0.08203853046907947	-2.9003303109497116	NSF	21	2.940730434302234	0.00775728878551182	0.06871294206019454	NSF
-2.1410686003783397	23.195585670692612	3.0626687171708737	0.0061298440404579	0.05982585592506281	-2.3692410127479144	UBL4A	2	2.9390539529711797	0.00778699186804807	0.06880446546096207	UBL4A
-1.8100233142952789	24.317861935166437	2.8724460174952	0.00939832620975687	0.07641553307548607	-2.7583209428313764	NDRG3	6	2.9367190794438818	0.00782854187203582	0.06887346139819563	NDRG3
-1.8965116419326191	23.456736458026384	2.8941357520747286	0.00895443841074916	0.07503071259362099	-2.714417789701699	ECHP	5	2.9354523494542097	0.00785117273515402	0.06887346139819563	EHHADH
-1.8816687510858436	28.03673744122386	2.8534852678108393	0.00980358023751736	0.07825239776103748	-2.7965957944304245	TPP1	7	2.9353518621319865	0.00785297068307129	0.06887346139819563	TPP1
-2.821559690929991	21.663258205643324	2.939064933994655	0.00840528654972843	0.07265338548894694	-2.620791449250546	ABCB7	3	2.947455180376793	0.00790537776836256	0.06916231978626554	ABCB7
-2.774193664606546	21.85866543840847	2.9642070287970776	0.00765387749113184	0.06900145393020382	-2.5717445499067986	SC11C	2	2.9292623024734183	0.00796266693344148	0.06944611385747627	SEC11C
-1.8539449765404752	24.40874584703289	3.199252368036553	0.00470987280772288	0.05261070177711078	-2.093117593587638	LSM3	2	2.9433450122402207	0.00797875457041134	0.06944611385747627	LSM3
-1.4938664703563127	28.816746042400943	2.870876781686949	0.00943124697147406	0.07648353708373486	-2.7614923859702585	CYC	6	2.927402016872366	0.00799646975442224	0.06944611385747627	CYCS
-1.8189431821910844	24.42702891469211	2.7956232299339296	0.01114629067598756	0.08248255100230799	-2.912775598259944	ITAV	15	2.9228813886275136	0.00807918736869609	0.06960573039282097	ITGAV
1.9335112831688797	26.145571294256992	-2.822310760694341	0.01050649528317008	0.08077872454187515	-2.859308811060872	HSP72	9	-2.9225191571759073	0.00808585078937815	0.06960573039282097	HSPA2
-2.2265868940699356	20.373650740188356	3.150267621929967	0.00502422935861931	0.05407897782368421	-2.1872716461943735	DCMC	1	2.9220028713522037	0.00809535721911095	0.06960573039282097	MLYCD
-3.043262893332084	19.766443221748837	3.082260283024694	0.00640736556213489	0.06167740508591638	-2.340441441115717	RM55	1	2.9525829741536898	0.00811143655971866	0.06960573039282097	MRPL55
-2.026152061197859	23.43857811960565	2.9659706785436626	0.00762361251192067	0.06890349018407697	-2.5681375594445313	GALT3	3	2.92105545037889	0.00811283006267676	0.06960573039282097	GALNT3
-2.0108680756823425	23.596763509936697	3.0671544654616154	0.00606790757583319	0.0595392478159102	-2.3599624592487443	DCAF7	2	2.917701039078912	0.0081749848980716	0.06986583544478912	DCAF7
-1.793117158555784	25.382869249847705	2.7972594112720985	0.01110601785236528	0.08248255100230799	-2.9095035565745446	CORO7	12	2.917263049219019	0.00818313413944873	0.06986583544478912	CORO7
3.774213559583714	25.3550966152399	-2.8342401527402457	0.01058174761599013	0.0810051024396486	-2.8292251942130324	DSG3	18	-2.9310515257812866	0.0082021546679271	0.06986583544478912	DSG3
-1.525538242021394	28.39807319580846	2.8575194258789187	0.00971597899753712	0.077727831980297	-2.7884605587708333	LRC59	6	2.914984221630544	0.00822565978247221	0.06989842953909407	LRRC59
-1.899279791815946	22.04502137618763	3.157634993307022	0.00517033820854371	0.05421778627559805	-2.1783819224166905	AT2B1	2	2.9263176975487464	0.00828977253083692	0.0700728727018903	ATP2B1
-1.5337221258196152	25.268191592556676	2.7778181103268	0.01159365258388237	0.08455986443110922	-2.948331414662905	TPR	32	2.910177200480355	0.00831606000053394	0.0700728727018903	TPR
-1.962495168499636	24.97847876216974	2.789729000872091	0.01129252957179052	0.0832835863193471	-2.9245563945487163	GSLG1	15	2.909585536281196	0.00832725231929141	0.0700728727018903	GLG1
-2.6129798397572053	25.080319960441877	2.9573572042626	0.00777252471827235	0.06936685376709394	-2.585746427633698	PIGR	2	2.9089881917276528	0.00833856672791439	0.0700728727018903	PIGR
-1.7620695441704657	26.249214130567548	2.8273771703851036	0.01038906747321111	0.08039644371426119	-2.8491354736891306	CNPY2	7	2.9086580192124503	0.00834482690115416	0.0700728727018903	CNPY2
-1.6706326441811754	22.913153182816828	3.169296910301834	0.00481102849480757	0.05307072426570339	-2.147534646992905	GNL3	2	2.902697478601685	0.0084586177091953	0.0707573802863419	GNL3
-1.7626608070990706	24.247163551886523	3.127639455509667	0.00528971400303091	0.05443075146309602	-2.2344300039135687	VKORL	2	2.902303856478706	0.00846618429664845	0.0707573802863419	VKORC1L1
-1.792027101388804	23.03385701519921	2.8625467916155216	0.00960785964636556	0.07721067299522733	-2.778316161713662	LOX5	5	2.899680616544858	0.0085167765294217	0.0708514308576905	ALOX5
-1.632091200242325	28.93510272029621	2.8161692204193316	0.01065054416563106	0.08110153439530951	-2.871631188529351	PRDX3	7	2.8973660746470147	0.00856165540583524	0.0708514308576905	PRDX3
-2.01216062329674	23.79714149116522	2.938999268948262	0.0080993038345813	0.07051158632459022	-2.623214615498896	HNRLL	3	2.895018503153307	0.00860740592754547	0.0708514308576905	HNRNPLL
-1.683656973531125	24.59288510299751	2.8002164369591154	0.01103358608015998	0.0821620498044618	-2.903588101349069	MPPA	8	2.8949878697844507	0.00860800446818493	0.0708514308576905	PMPCA
-1.9308555073416471	22.155644483882345	3.4760468138073044	0.00268690460037988	0.03925936443188577	-1.5467090573115962	ARHG2	1	2.924611113458941	0.00862902556838919	0.0708514308576905	ARHGEF2
-1.6756952112534194	24.4167004792848	2.862841783474339	0.00960155144235595	0.07721067299522733	-2.777720701236585	RM44	5	2.8938612849228664	0.00863004432800463	0.0708514308576905	MRPL44
-1.8922335535490615	24.755215242573485	3.0706313313777787	0.00602031830139258	0.05923592965802348	-2.3527676893077545	RUXG	2	2.893651420723135	0.00863415595404123	0.0708514308576905	SNRPG
-2.2500531516487428	23.36780764900065	2.8400907559626996	0.01009989785225248	0.07989817601864113	-2.8235746337477776	RFTN1	5	2.8929586667848866	0.00864774159186079	0.0708514308576905	RFTN1
-1.400213522827162	24.336196882205844	2.750052153342106	0.01232561963361945	0.08826734060204901	-3.0035894556446663	JIP4	12	2.8924892112428973	0.0086569597388056509	0.0708514308576905	SPAG9
-1.5686665420032213	26.764793291294463	2.8094211169565204	0.01081099605480216	0.08140176248881925	-2.885158092394605	SPRE	7	2.890559287487344	0.00869495426964134	0.07098636703428739	SPR
-1.8339047901780992	20.91463420968979	3.406943020956235	0.00294857581893389	0.04139660596384658	-1.663671988904647	PP1RA	1	2.9039788791765537	0.00871551750815438	0.07098636703428739	PPP1R10
-1.5159095481081586	27.502649010286436	2.7412486779398093	0.01256674508512109	0.08939420478279145	-3.021060648314886	AIFM1	17	2.888614562516626	0.00873340157488276	0.07098636703428739	AIFM1
-1.5908217040111552	23.91894606277336	3.0082241840733475	0.0069320702734601	0.06496758208794269	-2.481495926722987	EMC2	3	2.8841342698782606	0.00882259717043728	0.07154763732738183	EMC2
-2.081594277852922	21.91774678538103	3.0032009929380266	0.00701099765040873	0.06536237179593656	-2.4918184201183786	SYTM	2	2.87878262583004	0.00893028229986114	0.07225595154694031	TARS2
-2.1210971309096323	23.95185458846168	2.9921210927920927	0.00718816957550646	0.06649056857343481	-2.5145661410547557	HNMT	2	2.876453953472019	0.0089775310222366	0.0723287602692287	HNMT
-1.5942197428986162	24.796078958348858	2.9027304417184827	0.00878417127747639	0.0741125329634113	-2.6969862144338452	SAP	4	2.876332269242773	0.00898000655369647	0.0723287602692287	PSAP
-1.6581315093491398	26.231367025049273	2.7406377549175325	0.01258364369127131	0.08939420478279145	-3.022272189045967	GLYM	15	2.873037865854672	0.00904727613200697	0.07270571226445426	SHMT2
-2.1935035268175227	22.210302160717404	3.165140370162119	0.00508417217446738	0.05421778627559805	-2.1630270254669943	RL22L	1	2.883904221457591	0.00911595405544838	0.07309225463871931	RPL22L1
-2.501410267312643	21.822946375823367	3.0663980535793978	0.00633845177589342	0.06134654143861978	-2.3642208504335005	AMPE	1	2.882296519687061	0.00914877573964541	0.07311891013209133	ENPEP
-1.6305843525795822	22.04094342887533	3.140116728443154	0.00514168419277698	0.05421778627559805	-2.2084394314993885	SUV3	2	2.866960044633945	0.00917264751668113	0.07311891013209133	SUPV3L1
-1.6362055773128006	27.37787257254007	2.886549793834727	0.00910735003124149	0.07560211509869287	-2.7297871995412004	UFM1	4	2.866556303042021	0.00918103432401822	0.07311891013209133	UFM1
-1.6591734599159906	24.444309939071363	2.834696336626023	0.01022164029626444	0.07989817601864113	-2.834425753898112	FAM3D	5	2.8654081278453942	0.00920492510901031	0.07314517670515583	FAM3D
-1.6159252862448383	26.035520860939197	2.8311097371527914	0.01030335924513491	0.08008212699938563	-2.8416358272742333	TXTP	5	2.8593129358215315	0.00933274951682522	0.07399537116911424	SLC25A1
2.69299410822801	25.053620441201677	-2.8417726619864574	0.0100622248635749	0.07989817601864113	-2.820189733540993	PTGIS	3	-2.855929885117027	0.00940442667523135	0.07439760256218658	PTGIS
-1.6564896479551372	25.149249623204433	3.108749095253193	0.00552172925354232	0.05587801227516331	-2.2737185430213005	TIM13	2	2.8535401753026335	0.00945537435323411	0.07463442156152797	TIMM13
-1.3912945350314343	28.362146404078224	2.6948298617814195	0.01391414662694751	0.09396016885725772	-3.1127826723402303	AT1A1	20	2.851778862076277	0.00949309348470824	0.07476600456249154	ATP1A1
-1.6591725705121014	24.557157958468014	2.8145712366675792	0.01068833300907251	0.08110153439530951	-2.8748356091233034	RT22	5	2.8457395867049136	0.00962352059036024	0.07562554233840613	MRPS22
-1.5729326749792385	26.99107803572114	2.759960385269267	0.01205950564650032	0.08653608900276596	-2.983897453185838	PSB8	7	2.839595452383588	0.0097579667665709	0.0764004713300019	PSMB8
-2.7172514744637297	23.147385254018943	2.9006258909115132	0.00914796971127801	0.0756711320253692	-2.6975344812020197	HDHD5	2	2.8520229476150667	0.00978838239752533	0.0764004713300019	HDHD5
-1.4775495173894448	23.027629736590608	2.8779611146695605	0.00928349769783767	0.07621443458808616	-2.747169577658228	DOCK2	4	2.83723443768634	0.0098101058098783	0.0764004713300019	DOCK2
-1.4919001545515762	26.90275370713919	2.8750065860379133	0.00934484486833075	0.07641553307548607	-2.7531445713948317	AN32E	4	2.8367444831249773	0.00982095888929683	0.0764004713300019	ANP32E
-2.0585913752395264	27.167332521036123	2.7884349640802784	0.01132487955862743	0.0832835863193471	-2.9271414188064715	MGST3	5	2.8363512500525174	0.0098296777583927	0.0764004713300019	MGST3
-1.2893151477418456	29.02684038970141	2.6645962779921435	0.01486430836345913	0.09767671867070118	-3.172152158435361	EF1G	20	2.8314273894645328	0.00993947798531411	0.07708520917868066	EEF1G
2.466320551733446	29.283416997405517	-2.7601458618790264	0.01205457671619284	0.08653608900276596	-2.9835285454059184	TPM1	6	-2.829963245585087	0.00997235287028386	0.07717167188507254	TPM1
-1.7238168162785108	22.53059634906797	2.9071817694521704	0.00869721360160496	0.07372912341981103	-2.6879504755677424	MPU1	3	2.825244821138434	0.01007900421255706	0.07767693430539685	MPDU1
-2.0531880958166973	25.58712118196517	2.80639309768749	0.01088374264035911	0.0815591853556025	-2.8912236354786893	HINT2	4	2.8251401942003596	0.01008138139492904	0.07767693430539685	HINT2
-1.9894699758174532	23.186196910195473	2.742204648248132	0.01254034553459501	0.08939420478279145	-3.0191646025507364	UBP10	7	2.8206483992952047	0.0101839431041453	0.07829732880070152	USP10
-1.6935758411964803	25.773530207330364	2.7248194959453143	0.01302879155892822	0.09091997567252076	-3.0536016052596033	BUB3	8	2.816045732506984	0.01029006775524813	0.07894237724976534	BUB3
-1.7282540016956889	25.188938326486017	3.026141117704293	0.00665747638527412	0.06305961632131653	-2.4446291908753723	MYDGF	2	2.814968406884737	0.01031505967129649	0.07896356024233872	MYDGF
-2.008992413677163	22.68056255666037	2.847866922586224	0.00992684317790268	0.07905862548858818	-2.807918181808545	P4R3A	3	2.811972601630466	0.01038486111853521	0.07932693912481095	PPP4R3A
-1.7559793608573209	27.358750361204304	2.7191689486105197	0.01319140524897634	0.09165494621414604	-3.0647740697906043	ASAH1	8	2.809142372766146	0.01045121794478862	0.07966250244611416	ASAH1
-1.6108367119233726	24.162753386147937	2.77884067867458	0.01156750308030714	0.08454273856224483	-2.946291943448915	RT27	5	2.80802925191039	0.01047742641071125	0.07969126040866464	MRPS27
-1.440901211683041	24.773275545938628	2.727992251830328	0.01293832207493946	0.09064481264336288	-3.0473239336229647	GMPPA	7	2.8069947422124546	0.01050184009784561	0.07970627356313593	GMPPA
-1.7820874016614958	22.10596372363505	3.305064898195873	0.0037121044672871	0.04655458067531263	-1.87508561031062	RT14	1	2.8186443951810123	0.01054316582315047	0.07984930704441465	MRPS14
-1.7244143547451287	23.623469396365305	2.7182235166607223	0.01321880096055216	0.09165494621414604	-3.066642431913884	PDS5A	7	2.7963151176754404	0.01075705868545307	0.08129589883133895	PDS5A
-1.4039778246185293	26.745809987311087	2.7150154146542285	0.01331216547573182	0.09199379721750868	-3.0729801815179085	G3BP1	7	2.7937306469897085	0.01081970322246534	0.08159572366496154	G3BP1
-1.776092499965355	26.187114104385	2.6948726787186894	0.01391284279596016	0.09396016885725772	-3.1126983825091332	RBBP4	9	2.792158059011294	0.01085799067936092	0.08162698821493053	RBBP4
-1.7790951723175326	26.70151426437164	2.6789193084424014	0.01440675222419784	0.09582918333399015	-3.1440633017704713	COPG1	31	2.791673664314954	0.01086981008605353	0.08162698821493053	COPG1
-1.8978095437730076	23.449803949219096	2.8371081635534177	0.0101670370889393	0.07989817601864113	-2.829575264912528	NCF1	3	2.7892062169997285	0.01093020698774353	0.08190737388283764	NCF1
-1.8906052879367048	24.90078494220693	2.7439467257936943	0.01249237295973372	0.08928150654521966	-3.0157086891814537	SYDM	5	2.7867018595561204	0.01099183382634604	0.08209044621044186	DARS2
2.6257324029638305	23.417999721502117	-2.820741366060119	0.01054312699797438	0.08088377342722464	-2.862458667996188	FABP4	2	-2.7863362075824147	0.01100085934576867	0.08209044621044186	FABP4
2.536022695806409	27.553538647387075	-2.6883581514433748	0.01411255734183072	0.09493902211777028	-3.1255161462607535	AOC3	13	-2.783796033785437	0.01106375427900531	0.08238669853045469	AOC3
-1.5604670938049914	27.087009237409585	2.662734545314583	0.01492478357340779	0.09767671867070118	-3.1757982335112196	COPE	10	2.772997550201063	0.01133496349960571	0.0840476818602332	COPE
-1.3865762017596737	26.04307093608359	2.636726885914558	0.01579433148198866	0.10095904083859895	-3.226611523454818	SYIC	30	2.7725263614959106	0.01134694040645783	0.0840476818602332	IARS1
-1.8051636980843568	22.42446451056332	2.768436307184226	0.01183621317387985	0.08562572137193734	-2.9670284687773236	CPSF3	4	2.772099740519762	0.01135779484597746	0.0840476818602332	CPSF3
1.744103001657642	29.23523025917721	-2.706693938113219	0.0135572722627653	0.09233917329116403	-3.089404454250861	LUM	6	-2.767942209574606	0.01146409221018095	0.08465791170595169	LUM
-2.5906447834833592	22.761876608112935	2.917280666200643	0.00881872887173335	0.07422778424738592	-2.6643262656576567	MICU2	1	2.778527720252849	0.01152398830731223	0.0849236648704835	MICU2
-1.390114018059197	26.23104416480703	2.622478102826604	0.01629082680101078	0.10277978116730067	-3.25435364475044	RCC2	14	2.762563879005276	0.01160300549794306	0.08532893484201606	RCC2
-1.5999310111291791	24.552348879025253	2.6519117809540518	0.015280982496151	0.09922861028579227	-3.1969710725291893	PARP4	10	2.759714535444204	0.01167724590114769	0.08569747405139795	PARP4
-1.4531878024351812	26.502687072644	2.62308668378395	0.01626932285112098	0.10277978116730067	-3.2531701672904276	PEPD	14	2.757428238401129	0.01173714206390007	0.08595944043499604	PEPD
-2.141232565024662	21.661345011945674	2.8881971301531366	0.00940134796001897	0.07641553307548607	-2.72227288957211	DNLI3	2	2.7679585272278855	0.01179653623297337	0.08621665987555849	LIG3
-2.4483124475438203	21.862416120838823	2.9293102341923674	0.0085880556185848	0.07297792717036654	-2.6402994475857593	TPRKB	1	2.7643795054081233	0.01189021269957957	0.08662270333486159	TPRKB
-1.569388327399011	26.642488095835695	2.631699408152813	0.01596785680869221	0.10166312826653769	-3.2364078336491766	IPO5	32	2.7496136828755127	0.01194407766376327	0.08662270333486159	IPO5
-1.8949433579448716	25.478194939754516	2.737047712514572	0.01268338479442218	0.08960762585958974	-3.029389387229317	NUP50	4	2.748694511980476	0.01196864448913064	0.08662270333486159	NUP50
-1.5926757819330817	24.990749240619763	2.6486256820609273	0.01539071740059041	0.09957710055901124	-3.203392011990497	ACADS	9	2.748507589985633	0.01197364624889108	0.08662270333486159	ACADS
-1.217126238072595	26.680993483231916	2.7028683298315586	0.01367138716937699	0.09285041534536724	-3.0969477514127757	PDCD6	6	2.7484933277632724	0.01197402796661515	0.08662270333486159	PDCD6
-2.1062505426754043	22.12917659278855	2.882896184916519	0.00951145792421458	0.07695831104056997	-2.732812522948506	WDFY1	2	2.7574087823572073	0.01207470065397235	0.08694552747586083	WDFY1
-1.6090056344669854	25.84933743348931	2.6453895964650944	0.01549951059110816	0.09980620918111596	-3.2097116869456923	CAPR1	9	2.744573889884252	0.01207936773279947	0.08694552747586083	CAPRIN1
-1.549140347167306	25.720030389659595	2.764640633378278	0.01193571608005659	0.08616961054149598	-2.9745853897180696	GGH	4	2.7433432713633983	0.01211262317474556	0.08694552747586083	GGH
-1.7202493886447847	24.92992182036668	2.655416140854894	0.01516477515930428	0.09865436147591358	-3.190119678220167	XRN2	8	2.7431976455513167	0.01211656421749749	0.08694552747586083	XRN2
2.341420795687391	26.032419566968525	-2.889875075626256	0.00904001571855054	0.07555326078186247	-2.7230519524014047	S10A2	1	-2.7421973231812116	0.01214366865350668	0.08696433680898334	S100A2
-1.8755471726069288	24.433332442276345	2.727058282462518	0.01296489149766253	0.0906521547238136	-3.0491722288820027	AGRE5	4	2.737821023077887	0.01226292548304859	0.08764167266758267	ADGRE5
-1.4711757144441755	23.657271854321017	2.7686167621631683	0.01183150232265021	0.08562572137193734	-2.966669087621849	RM01	4	2.7367913553327323	0.01229114559140331	0.08766696614591278	MRPL1
-1.5019357059209604	26.476831475184813	2.630366246514109	0.01601417278887055	0.10175731976040824	-3.239004128517021	NUDC	9	2.7323271536912226	0.0124142100831159	0.08820713487971929	NUDC
-1.4407761488651474	26.025685818064854	2.712650499836604	0.01338139179092791	0.09229262842985622	-3.077650095780808	SLIRP	5	2.7322428643627124	0.01241654488734787	0.08820713487971929	SLIRP
-1.5010570343496	26.02121266077867	2.638635774989333	0.01572891363516604	0.10095904083859895	-3.2228897043084612	RPR1B	8	2.729696237092665	0.0124872828395439	0.0885325921079041	RPRD1B
-2.034656035068764	25.09051801470016	2.83313235761093	0.01025719827266338	0.07989817601864113	-2.8375702378262844	SPCS3	2	2.7280174803733273	0.01253412266849553	0.08868765680975323	SPCS3
2.5393078274033165	28.497715592355316	-2.7079227224141103	0.01352081093011257	0.09233917329116403	-3.086980560024654	ADH1B	3	-2.7201222378826917	0.01275665446062162	0.08993232897779276	ADH1B
-1.4406957003871987	28.3092594933688	2.606201018423089	0.01687602958515243	0.10511008510271354	-3.2859595017479126	GSTO1	10	2.7184787624075786	0.01280344522757876	0.08993232897779276	GSTO1
1.8003095488519207	24.418982218175884	-2.8776094206398226	0.00929077989207244	0.07621443458808616	-2.7478809381023463	AQP1	2	-2.718241845615754	0.012810203793514	0.08993232897779276	AQP1
2.2267518044349544	25.485664208081005	-2.7891205953928244	0.0113077282699387	0.0832835863193471	-2.925771833274854	COF2	2	-2.717723804402542	0.01282499382407561	0.08993232897779276	CFL2
-2.006412270502558	23.023865082277517	2.8260453007770545	0.01041981497950157	0.0804590930591078	-2.851810571609487	FUCO2	2	2.7173168158264462	0.01283662465983697	0.08993232897779276	FUCA2
-1.546212933339504	23.56594385762331	2.8130553680596857	0.010724298418373	0.08110153439530951	-2.8778746868312033	GRWD1	3	2.710202887989219	0.01304154615001205	0.09101003270744316	GRWD1
-1.726734539983518	22.167037365078276	3.077408539382456	0.00592859243350594	0.05865838530310057	-2.338735845207866	RT10	1	2.710197700916123	0.01304169669146637	0.09101003270744316	MRPS10
-1.474205868118407	26.3029173962338	2.737534184195925	0.01266982536752098	0.08960762585958974	-3.02842519871685	SSRD	4	2.70876950428556	0.01308320909727838	0.0911207033598683	SSR4
-1.3891015444545722	26.662743177162348	2.5667303842928875	0.01837850027809338	0.10989971883465942	-3.3622155696509792	UBP14	14	2.701113418479043	0.01330788497244219	0.09250412411372733	USP14
-1.3555839384785209	24.53228595750744	2.6225187711108244	0.01628938896771477	0.10277978116730067	-3.2542745631013017	SYSM	7	2.6985540002019435	0.01338380495749986	0.09285014689265528	SARS2
-1.8974311997922513	22.651909315719852	2.82230230977435	0.01050669221237227	0.08077872454187515	-2.8593257743804195	B4GT1	2	2.6943095431880453	0.01351061252136554	0.09354716506021524	B4GALT1
-1.3233019203733782	25.50673885374069	2.568092631068063	0.01832461124447261	0.10989971883465942	-3.3595929904853463	COASY	11	2.6930022933754203	0.01354989640941202	0.09355303408591416	COASY
-2.2988340449915015	20.55245230169256	2.889634943634167	0.0093716941412041	0.07641553307548607	-2.7194129633173367	SPT5H	1	2.704578723342812	0.01356413641729892	0.09355303408591416	SUPT5H
-2.7078573919055664	20.72940948069698	2.710487250592697	0.01344501430040482	0.09233917329116403	-3.0819202376417	XPO4	2	2.691126348110178	0.01360645890305019	0.09359274776475546	XPO4
-1.4443580130921063	22.512175575622297	2.669329527828015	0.01471160035921306	0.09745221386355787	-3.1628772577802744	TBCD	5	2.690592596382352	0.01362259307274171	0.09359274776475546	TBCD
2.4327218205050336	23.5532042220424	-2.7305594516046763	0.01286555726742992	0.09049199883942788	-3.0422421260500414	SYUG	2	-2.6877786980707716	0.01370795081174993	0.0939973769948567	SNCG
-2.541548123005029	22.0928030434802	2.786874038907152	0.01136401925101878	0.08339875285045191	-2.930258934059036	SRSF5	1	2.68677575520119	0.01373849652086151	0.09402531722947996	SRSF5
-1.5777151684286288	24.927056071474237	2.6077566287534464	0.01681925529570414	0.10511008510271354	-3.2829428778807026	ADAS	7	2.682810037086718	0.01385990838387919	0.09431054454845449	AGPS
-1.7089785190927635	26.541182560843716	2.6825310168847394	0.01429350020093807	0.0955478244579814	-3.136969782121045	LSM2	4	2.6827900155932065	0.01386052391518656	0.09431054454845449	LSM2
2.5105097233797657	32.304067150082105	-2.599178628807202	0.01713457993165634	0.10551618868976244	-3.299566746082717	S10A8	9	-2.681987682414118	0.0138852117487998	0.09431054454845449	S100A8
-2.073320085170866	23.566909200307993	2.6996177901116485	0.01376906433959772	0.09333533689742576	-3.103353460820041	AMRP	3	2.6819498123282504	0.01388637804021444	0.09431054454845449	LRPAP1
-1.637646859715428	22.60316457488429	2.686941844499188	0.01415633525067607	0.0950535024771293	-3.128301008784649	PUR1	4	2.6805164892176694	0.01393058848777605	0.09443024868049724	PPAT
-1.8811299212853996	24.70087955359792	2.5947848891455436	0.0172982438884061	0.10611979670400427	-3.3080716920894715	DDI2	8	2.678012065116734	0.01400815629143821	0.09477518313750195	DDI2
-1.3382993212859553	31.08109431128911	2.5404223706818665	0.01944891249614679	0.11362259405643652	-3.412731400081553	MDHM	14	2.6769536143377533	0.01404106154281386	0.09481720646402064	MDH2
-1.5748880198435202	25.18401305326728	2.600421004626805	0.01708856775321107	0.10551618868976244	-3.297160656221097	OAS3	7	2.6752602361749407	0.01409385747865016	0.09499313427735366	OAS3
-1.8188379702600592	23.00382547182164	2.817658852305712	0.01061543264176677	0.08108820805065713	-2.868643384956702	UN93B	2	2.674295066201853	0.01412403331575129	0.09501622412414508	UNC93B1
-1.4813293789264783	24.79252274152318	2.7856823916108575	0.011393986272616	0.08344626647491145	-2.9326384350312487	RIDA	3	2.6726974628213456	0.01417411626535798	0.09506538067453224	RIDA
-1.6100571239892325	24.476181984510202	2.6811229004415327	0.01433755361376804	0.0955478244579814	-3.139735876892624	RM39	4	2.672355181675675	0.01418486817497243	0.09506538067453224	MRPL39
-1.492956392050452	29.730061610622165	2.5421617460235684	0.01937637040029862	0.11357238888095827	-3.409399311348397	CALX	22	2.6714282879836326	0.01421402293641452	0.09508137376675029	CANX
-1.4479965103295882	26.812800113422774	2.5373872955287875	0.01957610408969311	0.1140148277933551	-3.418542968035789	VIGLN	23	2.6691004749592486	0.014287492431489031	0.09524283714974878	HDLBP
-1.9812979523005652	23.02523819959922	2.77363788094926	0.01170113846001721	0.0851689422335679	-2.956665471505855	KS6A1	2	2.6689647131264835	0.01429178834482435	0.09524283714974878	RPS6KA1
-1.53481390959789	24.305969968290064	2.6847787931600955	0.0142234436275423	0.09532390899062314	-3.1325529283228444	DTX3L	4	2.6676923123876204	0.01433211029106582	0.09532448815806012	DTX3L
-1.4334792525485085	26.682306113554105	2.5334682525833	0.019741496008511	0.11420487593197244	-3.4260421281603333	DPP3	22	2.666886105876269	0.01435771429182493	0.09532448815806012	DPP3
-1.705618963502026	25.30310877156082	2.728558149652718	0.0129222486967328	0.09064481264336288	-3.0462039076058964	TMCO1	3	2.665944361868976	0.01438767748711803	0.09534520603403594	TMCO1
-1.8237897051412055	20.459648843991353	2.948473007176489	0.00792905010003885	0.06971283652311386	-2.603889449130995	TBC13	1	2.660168464871276	0.0145727432954736	0.09639177688179186	TBC1D13
-1.6579958000477184	28.476869304699697	2.5366311144725926	0.01960791488068866	0.1140148277933551	-3.419990376255957	RPN2	18	2.6546774831728666	0.0147507622574242	0.09732376347459488	RPN2
-1.233520195326946	26.40143770452975	2.5013261994975076	0.02114828669106944	0.11747233889370526	-3.4873302327697853	TRAP1	21	2.654135550324385	0.0147684427119388	0.09732376347459488	TRAP1
-1.854813848746428	25.035101351036936	2.59113769300525	0.01743521801361202	0.1067756799730171	-3.3151264018155575	DNJC3	6	2.6524953059269927	0.01482207732568331	0.09749633085338356	DNAJC3
-1.3239436912200908	26.471023720023563	2.546715028075184	0.01918767380189053	0.11292900956741796	-3.4006714113953103	SDHB	9	2.65108565088489	0.01486831868391711	0.09761971897462772	SDHB
-1.2819776260340596	25.43103582616659	2.5029564797220414	0.02107472775004056	0.11733139963658944	-3.484231003735879	EMC1	18	2.6495587418904925	0.01491855992947943	0.09763071881468156	EMC1
-2.188682103373715	21.857235403515528	2.8085998939547463	0.01083067946692529	0.08140176248881925	-2.886803378153471	FRG1	1	2.649214621861343	0.01492990491446995	0.09763071881468156	FRG1
-2.8033622429123533	20.58530931414479	2.7098289093408567	0.0143233038245807	0.0955478244579814	-3.066863585301696	TM214	2	2.6729361506426077	0.01495245243107735	0.09763071881468156	TMEM214
-1.5152169687856727	25.856985396265173	2.664966669963807	0.01485230452667329	0.09767671867070118	-3.1714266345294013	DNJC8	4	2.647048530374557	0.01500150393214099	0.09777126966415564	DNAJC8
-1.7594707025396197	26.906349486507796	2.57014721074611	0.01824361546987069	0.10983274940505204	-3.355636278949216	SEC13	7	2.6437953020353184	0.01510964652097133	0.09808506498834658	SEC13
-2.0837832626876285	21.04767713689554	2.829150436674751	0.0103482645560786	0.08025553646984976	-2.8455730368320427	GUF1	1	2.643708119358094	0.01511255470662458	0.09808506498834658	GUF1
2.768618113716151	22.79799371947036	-2.7070582852822844	0.01354645137508526	0.09233917329116403	-3.0886857948156856	ATP9A	1	-2.6427471620573586	0.01514464472239501	0.09808506498834658	ATP9A
-1.571376206958071	25.16706203977476	2.54743789029425	0.01915787632405067	0.11292900956741796	-3.399285103098367	EMAL4	9	2.6422848138718176	0.01516010717302992	0.09808506498834658	EML4
2.198440407069917	25.74463380981782	-2.584818769307802	0.01767495455238415	0.10731869841037352	-3.3273378743570428	SDC1	5	-2.636176290465488	0.0153657990573962	0.09906270816144586	SDC1
-1.384395660403403	23.843478001147115	2.7700940202763364	0.0117930050412374	0.08562572137193734	-2.963726718932598	UBP39	3	2.6353219927861473	0.01539477460926501	0.09906270816144586	USP39
-1.5086481616059118	22.76548048045181	2.6068478721388244	0.01685239977699834	0.10511008510271354	-3.2847052318095287	AGO2	5	2.6340814439422955	0.01543694250861708	0.09906270816144586	AGO2
-1.3716740290543576	26.573350793627856	2.5055612326996894	0.02095769737119585	0.11723108828738218	-3.4792771683105075	SYVC	28	2.6337464648162583	0.01544834754731278	0.09906270816144586	VARS1
-1.4165296687993312	25.724213202195944	2.664184350945862	0.01487766908126547	0.09767671867070118	-3.1729589879705817	GRAN	4	2.633678606887921	0.01545065887427956	0.09906270816144586	GCA
1.6107140029960547	26.84296600663239	-2.509076279606162	0.02080073295695436	0.11684421672492748	-3.4725880204210022	SRBS1	20	-2.627842119562193	0.01565068110214437	0.100164359053724	SORBS1
-1.9035435650762944	23.56907168215055	2.6084885440091536	0.01679260536713183	0.10511008510271354	-3.2815232640623035	FMNL1	4	2.6256357710483753	0.01572692841216555	0.10047131244606486	FMNL1
-1.5496459160209923	22.989589543158104	2.636746820836454	0.01579364698260447	0.10095904083859895	-3.226572662109736	MAN1	4	2.624641299732912	0.01576140978636351	0.1005108214742607	LEMD3
-1.4260197035553297	27.517738737525107	2.5355100958072554	0.01965516287768401	0.1140148277933551	-3.42213573247165	DHSO	8	2.623384182574268	0.01580509981324358	0.10060880741333549	SORD
-1.420543547174809	26.04852332385016	2.503169648396863	0.02106512722498693	0.11733139963658944	-3.483825686767603	PDXD1	12	2.620985486803335	0.0158887810870727	0.10083149499235648	PDXDC1
-2.426259899028299	22.92937842619229	2.6571247542434846	0.01510842003757594	0.09864909553946648	-3.186777672582485	PPIH	2	2.620754614262563	0.01589685731861476	0.10083149499235648	PPIH
-2.5119281194327456	22.295664252988765	2.647098706548164	0.01544196208763296	0.09972699879140416	-3.2063744446631217	OTU6B	2	2.618619735889302	0.01597172160315275	0.10101867521674228	OTUD6B
-1.7527398742031188	24.037091983742897	2.667405033573333	0.01477350980453501	0.0975381167764096	-3.16664923575636	IMPA3	3	2.618291890481171	0.01598324759904537	0.10101867521674228	BPNT2
-1.6494985536520517	30.078297576440583	2.5799186536594836	0.01786299686873074	0.10827536668554875	-3.3367977222833556	NPM	5	2.614974204100134	0.01610032829809649	0.10157791494642762	NPM1
-1.5767380944575606	25.261448189107185	2.6207140432530345	0.01635331090038415	0.10299106439390868	-3.257783406048918	MCA3	4	2.612439042389926	0.01619033748987322	0.10196467865962708	EEF1E1
2.0192483118162343	23.924777726399483	-2.6254681487547167	0.01618543229513935	0.1026618848434553	-3.2485378286157065	CMA1	3	-2.6085321486896516	0.01632997693736329	0.1026620851000255	CMA1
-1.214567768978721	27.438529744023487	2.4640993069096027	0.02289481563984634	0.12300883752316762	-3.5578223657198	TCPA	27	2.606068748279824	0.01641860506114425	0.10303689960633286	TCP1
-1.7874137165733617	23.516246840350508	2.531743489164556	0.01981469963046554	0.11444197249985956	-3.429340693089399	ACSF2	7	2.6042233241784527	0.01648529594355301	0.1032729650643744	ACSF2
-1.9188025527623012	22.75086096089495	2.707684795286375	0.01352786358871904	0.09233917329116403	-3.0874499314732877	ITAM	2	2.602900613755903	0.01653325342348351	0.10338704989050272	ITGAM
-2.044809149929126	23.223121436372935	2.721010662508737	0.01353747469916184	0.09233917329116403	-3.0511585121714537	P3H1	2	2.6124059391584935	0.01658853686529469	0.10338704989050272	P3H1
-1.5341386937440866	25.40784434943672	2.5285518106213876	0.01995083557755516	0.11466888021274424	-3.435441783966765	SFXN3	7	2.6013174341263947	0.01659082726283405	0.10338704989050272	SFXN3
-1.3719139560707312	25.265244304938346	2.5247073961311193	0.02011597831334223	0.11505950880674976	-3.4427855899928947	THUM1	7	2.5977178338194062	0.01672243265593801	0.10363100072774904	THUMPD1
-1.769532987076147	22.365666511359503	2.883934856807599	0.00916063816748557	0.0756711320253692	-2.7350815909541875	OXA1L	1	2.5970853538424428	0.01674565798431575	0.10363100072774904	OXA1L
-2.0862873875848607	24.372177857813703	2.605629875126692	0.01689691964911301	0.10511008510271354	-3.287066845677752	SRSF9	3	2.595482314718552	0.01680465918509999	0.10363100072774904	SRSF9
-1.405383784219033	27.29428981870742	2.48839351309855	0.02174039123142888	0.1191695519352398	-3.5118798762995755	IDH3A	10	2.5940100358474893	0.01685901977170846	0.10363100072774904	IDH3A
-1.6002662923197484	25.590738430513927	2.59847624178867	0.01716064496023189	0.10551618868976244	-3.3009268088605355	GNPI1	4	2.5938264806622806	0.01686580871207502	0.10363100072774904	GNPDA1
-1.4866415356502287	26.241622336661955	2.491465862135634	0.02159833916088454	0.11894155147203392	-3.5060535447077896	API5	10	2.593450832062172	0.01687971039839417	0.10363100072774904	API5
-1.4741785210488771	22.301772621378625	2.8396949945020262	0.01010878210765189	0.07989817601864113	-2.824371003664676	RM09	2	2.592521384666069	0.01691415291184575	0.10363100072774904	MRPL9
-1.282197397148476	27.800022351871775	2.4670912779390974	0.02274961051647828	0.12262005546969784	-3.552176681988648	PSB1	12	2.592453787341767	0.0169166604397245	0.10363100072774904	PSMB1
-1.9769242346742075	25.564213049203	2.530062547193758	0.01988628846904441	0.11466888021274424	-3.4325543891218193	HEXB	6	2.591804898817731	0.01694074879105607	0.10363100072774904	HEXB
-1.9320844421134389	25.397793183258788	2.546343189301794	0.01920301851878391	0.11292900956741796	-3.40138445087179	NNRD	5	2.5915734704722215	0.0169493477820755	0.10363100072774904	NAXD
-1.7244617992295836	25.43035481380293	2.519145027208213	0.02035718987615391	0.11587938852579922	-3.4534013606765024	IDH3G	7	2.5913317633981197	0.01695833307095599	0.10363100072774904	IDH3G
-1.5590071241606154	23.84147634498241	2.796545245717401	0.01112357914495644	0.08248255100230799	-2.910931843874549	DPOE3	2	2.589784339869468	0.01701596360236169	0.10363100072774904	POLE3
-2.1263027545728157	25.39483412458096	2.5599366271820347	0.01864948757651532	0.11095976527936752	-3.3752848267301214	NH2L1	4	2.589089601264628	0.01704189750202155	0.10363100072774904	SNU13
-1.5583722418078203	26.830527321864817	2.494851534629704	0.02144280671581801	0.1182683997742012	-3.4996288434017	COPA	40	2.5887015649585816	0.01705639867268311	0.10363100072774904	COPA
-1.552993726083784	27.044196795321295	2.4892541052270203	0.02170051329209692	0.11913481176743164	-3.5102482346513675	NONO	10	2.5884018889904254	0.01706760569418164	0.10363100072774904	NONO
-3.055057986447789	23.221799998692944	2.6443060375812286	0.01597072792025001	0.10166312826653769	-3.19940259967469	TMED5	1	2.596402472317328	0.01717464866155219	0.10408867735862376	TMED5
-1.8309934460079909	26.713552253748883	2.649216110771867	0.01580327328442033	0.10095904083859895	-3.18996706764361	HMGB2	3	2.59550644916017	0.01720803517217164	0.10408867735862376	HMGB2
-1.3249092092653214	25.574004398857532	2.5113241282920615	0.02070093353195756	0.116713834770656	-3.4683079073882443	SPSY	7	2.5840563515385746	0.0172308959140965	0.10408867735862376	SMS
-1.5518294719842736	26.053456292261757	2.5273183946677302	0.02000367973965855	0.11478686661594056	-3.437798520627168	CPSF6	6	2.583092398354629	0.01726731628001389	0.1041315915562128	CPSF6
-1.708608588897441	23.478832360298945	2.734137057182136	0.01276480237903522	0.0899614643855816	-3.035156784599425	RPAB1	2	2.5822575122736904	0.01729891861849161	0.10414535412352915	POLR2E
-1.6274012616593616	27.55032775582435	2.5089490451879892	0.02080639534100264	0.11684421672492748	-3.472830229530722	TCP4	7	2.580971528999644	0.01734770231689673	0.10426233270662812	SUB1
-1.4769675065761696	25.64579714462168	2.524944804702512	0.02010574301828028	0.11505950880674976	-3.442332238988791	TIM50	6	2.5791029299679025	0.01741881782894309	0.10451290697365856	TIMM50
-1.544333933659324	22.245128884668443	2.9992065820204172	0.00707437858941022	0.06560885835400812	-2.500022552987597	UQCC2	1	2.5777570266475762	0.01747020999928834	0.10453393039782488	UQCC2
-1.428163947094781	24.968790022167543	2.6008288477549963	0.01707348844934316	0.10551618868976244	-3.2963706750230095	RM49	4	2.5771444563741177	0.01749364759008669	0.10453393039782488	MRPL49
-1.9479034504799169	22.356891358233906	2.6703988132203973	0.01467730861387866	0.09744635550747104	-3.160780948277967	PRP4	2	2.5761876455714248	0.01753031527043422	0.10453393039782488	PRPF4
-2.155698130820088	22.886454493937535	2.544687864789583	0.0192714690333657	0.11314422810994214	-3.404558092673363	PTN12	4	2.575282234240389	0.01756507961855401	0.10453393039782488	PTPN12
1.5598000455848648	26.824738404448507	-2.4623024082166496	0.02298243757714462	0.12312762937257572	-3.5612113285343097	F13A	14	-2.574744877068551	0.01758574268352048	0.10453393039782488	F13A1
-1.41324395278874	23.783353983195443	2.598220474427856	0.01717014556944895	0.10551618868976244	-3.30142201947348	LRC40	4	2.5728022631269254	0.0176606327870736	0.10453393039782488	LRRC40
-1.49159006098834	25.15126151984105	2.803571163806754	0.01095195892104917	0.08189759597382457	-2.896873969995931	PRS27	2	2.5726143254014953	0.01766789387312557	0.10453393039782488	PRSS27
-1.34178699422025	26.097837859263674	2.4582763572261177	0.02317989746627585	0.12362611982013784	-3.568799884421265	SYFA	11	2.5722360522358843	0.01768251717950287	0.10453393039782488	FARSA
-1.6319641253590191	27.885301757410364	2.515011141658938	0.02053820969775938	0.11633749696229202	-3.461283366001971	HNRPD	6	2.5721152872685074	0.017687188110668	0.10453393039782488	HNRNPD
-1.5492137093681144	25.80061002185516	2.4528564493412417	0.02344822171564006	0.12431057243873656	-3.579005588065041	CCAR2	19	2.570564725893283	0.01774726349940726	0.10465379787417962	CCAR2
-2.4296462984624405	20.892261236681687	2.752810527837261	0.01306921358363267	0.09102322872365344	-2.9846731454672684	DJC17	1	2.592653316373626	0.0177663964296538	0.10465379787417962	DNAJC17
-1.9134844732071876	24.400590886485915	2.4745992939678394	0.0223890142750209	0.12122832119645464	-3.53799407997377	CHD4	10	2.563014084539589	0.01804255414341112	0.1061045568168813	CHD4
-2.0784139807222033	22.633619494859182	2.6631151374951125	0.01533824486337924	0.09941869663270632	-3.1632169685961724	SCAM1	2	2.5690663459325975	0.0182211836150498	0.10697792429860646	SCAMP1
-2.260179661415851	22.464860904611637	2.5531419421177	0.01892426764242092	0.1122186956024693	-3.388339147856372	WDR5	3	2.557539801835511	0.01825951784379327	0.10702608478738238	WDR5
-1.596959802702159	28.917818028473626	2.44171216577706	0.02400907434171978	0.12634108453598322	-3.5999537577751455	GRP75	18	2.555283495262798	0.01834965265971637	0.10737720963313437	HSPA9
-1.213199368719689	24.74162006461069	2.4794465742439464	0.02215905381128775	0.12035009042460874	-3.5288259488178304	EFGM	7	2.5515599515907534	0.01849931334288363	0.10806182018976006	GFM1
-1.330138135359661	27.29288127676058	2.4378178288895462	0.02420799442166692	0.12677051239058035	-3.60726237436116	MARE1	11	2.550862050923304	0.01852749113050784	0.10806182018976006	MAPRE1
-1.4277768079296038	25.238618914401272	2.56895545357982	0.01829055586432344	0.10989971883465942	-3.357931550846329	TIAR	4	2.547725598827793	0.01865462290698746	0.10862495174691718	TIAL1
-2.2747819129037765	23.796437145837615	2.4587444176660633	0.02315686008253481	0.12362611982013784	-3.567917981903024	NU133	12	2.545250432271887	0.01875552696639236	0.1090337672416132	NUP133
-1.257271637171666	28.60070550564254	2.415435558195558	0.0253813586405632	0.13017792416728088	-3.649149596357329	PHB2	13	2.5428760274912934	0.01885280365179247	0.10942019374373672	PHB2
-1.4366368772548377	22.971850605752422	2.561285303423793	0.01859539474956893	0.11095976527936752	-3.3726916840066155	UBE3A	4	2.541729834934461	0.01889993081579614	0.10951477040409122	UBE3A
-1.2808529704258298	28.013528208942095	2.467445787627746	0.0227324627172406	0.12262005546969784	-3.5515075097633617	PSA2	7	2.5389685416254384	0.01901391837571121	0.1099958274764271	PSMA2
-1.9238093872034303	20.937328841326934	2.736833203548828	0.01268936818901285	0.08960762585958974	-3.029814521455196	ABCF2	1	2.535926187777639	0.0191402534929051	0.11027327701599005	ABCF2
-1.6205591803275254	24.138745858034405	2.500930275951088	0.021166187188055	0.11747233889370526	-3.488082747062459	NID2	5	2.5358590672216876	0.01914304954486425	0.11027327701599005	NID2
-1.954337452834654	25.169706969322423	2.4531708100678578	0.02343257975368232	0.12431057243873656	-3.578413962659616	GALE	9	2.5355719436218154	0.01915501461679782	0.11027327701599005	GALE
-1.562486569745225	25.797847004231244	2.461491945417547	0.02302206046090075	0.123154154754698	-3.562739452186967	RBM39	7	2.53220638254045	0.01929578793445956	0.11090394618640836	RBM39
-1.4535570105632123	22.795721213465143	2.7637220931868067	0.01195991497662092	0.08616961054149598	-2.976413486653613	RDH14	2	2.5300573245347686	0.01938618381745308	0.11124349744683903	RDH14
-1.379510782745708	24.752382812170534	2.4045481302242946	0.02597105814017946	0.1321621755213717	-3.669451300052326	XPO7	15	2.526309900217303	0.01954476051366416	0.1119725634589276	XPO7
-1.3310422699950664	24.998287895462717	2.559006773949206	0.01868686837405883	0.11099624826865712	-3.377072301471403	GTPB1	4	2.5254181816555845	0.01958267298232491	0.11200910536750096	GTPBP1
-1.443066966298744	27.17442506825808	2.4080700825367596	0.02577891761683777	0.13156137266524104	-3.6628892496090097	LMNB1	27	2.5232443125940835	0.01967538608493773	0.1122801080914889	LMNB1
-1.5577651532037995	25.241195908857485	2.4097920392225687	0.02568545793259057	0.13127301665692334	-3.65967907484212	PTPRC	17	2.522377491268496	0.01971246942472866	0.1122801080914889	PTPRC
-1.9265782595151	20.264529530900365	2.7175852154128073	0.01323732753599575	0.09165494621414604	-3.067903683322332	NLE1	1	2.5220863602493195	0.01972493891074502	0.1122801080914889	NLE1
-1.6145007422597502	21.83458917502899	2.857794788636155	0.00971002694800082	0.077727831980297	-2.7879051018754564	TIM22	1	2.5213503911211843	0.01975649424470173	0.1122801080914889	TIMM22
-1.5836102389092162	22.9659494067792	2.52164797050988	0.02024831618655341	0.11552925484878554	-3.4486259296988675	PAR14	4	2.51991505980989	0.01981817122444242	0.11245070956744328	PARP14
-1.7173219409249327	25.66270140273091	2.4471545938492976	0.02373363108233882	0.12534865835850803	-3.589729661464069	VAPB	7	2.5172252712725505	0.01993423807500121	0.11278562220588104	VAPB
-1.6743646038572455	23.262271839843415	2.6625129143966215	0.01493199837786901	0.09767671867070118	-3.176232205941569	UBE4A	2	2.5170759219607657	0.01994070122333707	0.11278562220588104	UBE4A
-1.4254791287598465	24.912853554883753	2.442819225105645	0.02395280530766463	0.12623199473712876	-3.597875001769068	RB3GP	7	2.513230658747859	0.02010778253973259	0.1135498308126076	RAB3GAP1
-1.698733604104664	23.63967628690997	2.6450661489727834	0.01551042439976801	0.09980620918111596	-3.2103431464029453	GFRP	2	2.5085808510990955	0.02031157000882368	0.11443788306995922	GCHFR
-1.7359042564265934	21.61296554995825	2.6818151495560776	0.01473306273781829	0.09745221386355787	-3.127132926808499	RPP30	2	2.5182119582580893	0.02032947753861043	0.11443788306995922	RPP30
-1.7804693538079768	25.085903891673368	2.540748680144743	0.01943528407783207	0.11362259405643652	-3.412106379996811	HAP28	3	2.5074205535891663	0.02036272247903129	0.1144436554517708	PDAP1
-1.62398688002202	26.80001474329407	2.560553081178099	0.0186247444456254	0.11095976527936752	-3.374099632718099	FKBP2	3	2.5052725309053296	0.02045773724053787	0.11464666250527109	FKBP2
-1.4649109712714257	23.59133437868343	2.5176922180213	0.02042063613355226	0.1160545592742042	-3.4561721368098213	TBCE	4	2.5045409945207933	0.02049019015247658	0.11464666250527109	TBCE
-2.064869185029984	21.270148522635008	2.6561064090886	0.01514198415569965	0.09865436147591358	-3.1887696476896377	NMNA1	1	2.504417508716335	0.02049567305485561	0.11464666250527109	NMNAT1
-1.65356156946617	21.324310538496853	2.8958398806156413	0.00924475127534669	0.07618876225065302	-2.7070650707817374	INT14	1	2.512750363134552	0.02056903352181795	0.11483641885748012	INTS14
-1.7567098991849264	25.337999649513332	2.4009046529532507	0.02617122881371468	0.13261084842555568	-3.6762344128170894	RENT1	24	2.502202465174978	0.02059425642235778	0.11483641885748012	UPF1
-1.49964579565453	28.34317242662221	2.429202516109522	0.0246535290147674	0.12802534365563426	-3.6234093953475073	TPM4	7	2.499061850682154	0.02073479278222963	0.11543884633617504	TPM4
-2.037800162996824	20.983692860244865	2.705291178633682	0.01400542841033905	0.09439711900099489	-3.081683095539518	PEX3	1	2.507031801571058	0.02082269359858245	0.11570616929716372	PEX3
-2.533374363606381	20.700411314324896	2.598817223703089	0.01760413214292459	0.10725536427387332	-3.28645201804278	PI4KA	1	2.506182477928511	0.02086061629314901	0.11570616929716372	PI4KA
-2.080617707319682	22.111920742848696	2.499837856115283	0.02121565129911011	0.1175432246323214	-3.49015875161118	UAP1L	3	2.49582585901034	0.02088053336697126	0.11570616929716372	UAP1L1
-1.5553485963082032	27.39622933077282	2.4243907604336727	0.02490567799226876	0.12914593901976446	-3.6324146990429056	PCNA	7	2.494012815414856	0.02096260550967995	0.1159800230068274	PCNA
-1.7112617528878822	25.12548242979674	2.528783774568384	0.01994091202030933	0.11466888021274424	-3.4349984980615806	RBM8A	3	2.488531963374053	0.02121254498247642	0.11718034180055403	RBM8A
-1.325883549817604	30.83419961623952	2.361303341949033	0.02844127494325126	0.13596143094827554	-3.7496047906875862	HSP7C	18	2.4871220787694175	0.02127728709990888	0.11735547170632976	HSPA8
-1.6228268392371312	27.135560618267377	2.480912078184545	0.02208996462074481	0.12029559240376288	-3.5260523069802057	KHDR1	4	2.4846008672586843	0.02139352127576749	0.11761637027863772	KHDRBS1
-1.806674712415667	26.872056298186394	2.38936928531813	0.02681446919976461	0.13400329903140162	-3.6976738384945422	RTCB	13	2.484051676343822	0.02141891878571017	0.11761637027863772	RTCB
-1.6189754150789817	26.016157985977124	2.385460314229209	0.0270357524275566	0.13420250138018572	-3.7049264627192073	SCMC1	12	2.4839434339324966	0.0214239278069478	0.11761637027863772	SLC25A24
-1.991478470822159	27.034543382584474	2.3989764921797967	0.02627774019015405	0.1329608734407795	-3.679821885473606	SIAS	10	2.4822783648761297	0.02150111826103442	0.1178579815790035	NANS
-1.5438266057518355	28.44211764894594	2.3699336179741164	0.02793154278849432	0.1356330839791889	-3.733671300578927	SYWC	19	2.4807758747962554	0.02157099429115434	0.11805881621291256	WARS1
-1.4192580011632143	23.875752534739625	2.572421484917408	0.01815435188612967	0.10966710527131396	-3.3512547120384144	VA0D1	3	2.4794974672666497	0.0216306156245262	0.11820299492048782	ATP6V0D1
-1.5827889188932431	24.882242412146233	2.47687964663595	0.02228055525559317	0.12082524010361365	-3.5336821630262945	NICA	4	2.4775256205445833	0.02172287832977824	0.11840816324610746	NCSTN
-1.6307607623508922	26.030041274360805	2.392160235671122	0.02665750627218361	0.13400329903140162	-3.692491680662939	BPNT1	9	2.4772707221368337	0.02173483176702198	0.11840816324610746	BPNT1
-1.672379361085067	23.769330621369058	2.465338964384684	0.02283454836572867	0.12289138756828522	-3.5554836258352904	ASPC1	4	2.473460233272406	0.02191425675762032	0.11912380624612298	ASPSCR1
-1.2743027444428634	26.50202951995238	2.3885444547593675	0.02686102165269087	0.13400329903140162	-3.699204741257162	GGCT	8	2.47305818440782	0.02193326837977602	0.11912380624612298	GGCT
-1.2258239273821552	26.806085184448683	2.340253122209555	0.02972091549871925	0.13799829000189645	-3.78833534226402	PUR6	16	2.4717659396609313	0.02199447869668347	0.11927387531392317	PAICS
-1.557136434424912	25.15155951808283	2.4174738492696495	0.02527235177071306	0.12990939723527178	-3.645343433623826	PGBM	61	2.469289718564817	0.02211221589191386	0.1195712177050186	HSPG2
-1.3049213448457806	26.01878406881641	2.343003500888509	0.02955074746070385	0.13769865986793584	-3.783285677284333	DYN2	19	2.4691970014593223	0.02211663570726273	0.1195712177050186	DNM2
-1.951576998633907	24.11107157641645	2.3800230703629177	0.02734636896492172	0.13453504510166478	-3.715004018564344	NCLN	10	2.4630570826786258	0.02241116346162932	0.12039555504487798	NCLN
1.9216860656249144	29.54307751488798	-2.3677802747745527	0.02805792747265551	0.1356330839791889	-3.737649820447833	TGM3	22	-2.4622028514830645	0.02245242859237596	0.12039555504487798	TGM3
-1.8345463140951743	23.54087006405514	2.484211423813803	0.02193515809821831	0.11986720240749452	-3.519804862453362	FERM1	3	2.4612925740662206	0.02249647898650581	0.12039555504487798	FERMT1
2.341557256482627	30.994100686587306	-2.3826104029505566	0.02719815028625759	0.13420250138018572	-3.710210116241517	1433S	10	-2.460865616899489	0.02251716812443207	0.12039555504487798	SFN
-1.3725074074527654	26.84649927032886	2.341361748779355	0.02965221520815067	0.13785951363789423	-3.7863003082131392	DDX17	17	2.46042629487762	0.02253847491838851	0.12039555504487798	DDX17
-1.4761043426867495	24.043508332612884	2.3915116429516226	0.02669390681201238	0.13400329903140162	-3.693696257647763	PDE12	7	2.460287546481841	0.02254520801233467	0.12039555504487798	PDE12
1.81195410591371	21.589749996087555	-2.5990362049497366	0.01759590312548512	0.10725536427387332	-3.28603456905747	CP7B1	2	-2.4693308499470583	0.02256970553933003	0.12039555504487798	CYP7B1
-1.726547403900593	25.3528336399088	2.389734834905191	0.02679386198110368	0.13400329903140162	-3.696995280398822	SAM50	7	2.458103776000537	0.02265142760228157	0.12039555504487798	SAMM50
-1.5663622636159251	24.794174456105228	2.35158508052685	0.02902557380503876	0.13738387097799026	-3.7675090938474223	MCCB	15	2.4567186448191554	0.02271904225224773	0.12039555504487798	MCCC2
-2.6591788210577647	21.276318678859283	2.507671437924922	0.02086333353899138	0.11688731976419148	-3.4752620004237764	DOXA1	1	2.456558273648966	0.02272688283178476	0.12039555504487798	DUOXA1
-1.393217498032822	25.03630540711333	2.4047384855372234	0.0259606393420633	0.1321621755213717	-3.6690967628999664	DNJC9	6	2.4560064820783554	0.02275387927837556	0.12039555504487798	DNAJC9
-1.672108059654711	24.15982518912357	2.4177210358271415	0.0252591620066489	0.12990939723527178	-3.644881739766172	TSNAX	5	2.455617574657176	0.02277292453165124	0.12039555504487798	TSNAX
-1.5250474278937889	22.5970281146319	2.8144337008724594	0.01069159141429204	0.08110153439530951	-2.8751113739752694	GPI8	1	2.4550893205447686	0.0227988175173408	0.12039555504487798	PIGK
-1.4068385196656727	25.00179433030798	2.364408453911874	0.02825689249566435	0.1356330839791889	-3.7438756650664646	MCM3	9	2.4540585978413874	0.02284941847897513	0.12039555504487798	MCM3
-1.716643704465067	26.3579492153068	2.4896860860631698	0.02168052206605783	0.11913481176743164	-3.5094291123555954	ADT3	3	2.453846623113185	0.02285983783844303	0.12039555504487798	SLC25A6
-1.3582155191979126	23.99048411967719	2.431216534722099	0.02454869656034281	0.1278547949887649	-3.619637345186175	TF65	5	2.453544461777732	0.02287469785344625	0.12039555504487798	RELA
-2.288289803721039	21.314348765033696	2.5498759530013193	0.01905769605471871	0.11282156064393475	-3.394607966128674	NUDT4	1	2.453446069240727	0.0228795386470154	0.12039555504487798	NUDT4
-1.505489138362698	27.018255572309997	2.5039302197634785	0.0210309065784386	0.11733139963658944	-3.4823794027498964	PRKDC	112	2.4530340040917413	0.02289982210969332	0.12039555504487798	PRKDC
-1.8078449908936207	26.256171532915545	2.4099895976236545	0.02567475556771458	0.13127301665692334	-3.6593106970548033	PDCD5	5	2.452224944307193	0.02293969588837193	0.12039555504487798	PDCD5
-1.5751480560688371	23.585319577009955	2.5085818551678214	0.02082274470351325	0.11684421672492748	-3.4735291945144287	PLPL6	3	2.45207661502688	0.02294701316592972	0.12039555504487798	PNPLA6
-1.355476809180196	26.65395435085113	2.337115417074651	0.02991615388170755	0.13836221170289745	-3.7940921497845186	ACLY	29	2.449134880414507	0.02309258211021701	0.12098060716149092	ACLY
-1.5793203834456833	25.503808713196868	2.3700390745011277	0.02792536687612462	0.1356330839791889	-3.733476408695871	FEN1	8	2.447751684853104	0.0231613247124177	0.12110700540778586	FEN1
-1.5212707667481382	24.77309397991803	2.368769593958651	0.02799979637199984	0.1356330839791889	-3.7358221960058553	PPP5	8	2.44727820320279	0.02318489968392297	0.12110700540778586	PPP5C
-1.2802297001809464	23.624082564206297	2.3435210223027676	0.02951882890776382	0.13769865986793584	-3.7823351494995503	CUL1	10	2.4453367076582064	0.02328180161493949	0.12138126542288696	CUL1
-2.549838549291298	23.128843795677923	2.4020744202739936	0.02610680668033617	0.13261084842555568	-3.674057235729235	TGO1	4	2.4448580492683156	0.02330574972365115	0.12138126542288696	MIA3
-1.4363874353682071	24.573575724503225	2.3745627506979172	0.02766163293757184	0.13515009655330837	-3.725111891810094	S23IP	7	2.4429051068688112	0.02340369638094752	0.12171292759169194	SEC23IP
-1.8662666698521344	26.78123942284494	2.356567535686515	0.0287246354349521	0.13658621829310558	-3.758334763999607	LMAN1	10	2.4399296502267993	0.02355366152276279	0.12216053969816154	LMAN1
-1.2147176884286992	26.39922442216772	2.3182927345777897	0.03111245819739521	0.14168134809890745	-3.828536785604032	DDX6	13	2.439832954162263	0.02355855002625018	0.12216053969816154	DDX6
-1.511751286410039	24.495135808496993	2.3696233804630533	0.02794971875120776	0.1356330839791889	-3.7342446164877834	LYAG	7	2.437686236048282	0.02366732127064144	0.12238530880849038	GAA
-1.58652049894636	23.727079113290255	2.3825218687745	0.02720320973922683	0.13420250138018572	-3.710374201762938	STAT2	6	2.4372739435693305	0.02368826491438111	0.12238530880849038	STAT2
-1.4812243774860008	25.513743476865844	2.383989743910466	0.02711943793023381	0.13420250138018572	-3.707653280956448	PPT1	6	2.4369395810338417	0.02370526251695984	0.12238530880849038	PPT1
-1.7282679303191737	25.541677063989088	2.4218289457059132	0.0250409015478726	0.12964021978273504	-3.63720537287552	SRP14	4	2.4354324416712148	0.02378201999529607	0.12260338900332604	SRP14
-1.6610372959411528	27.260793773858293	2.3475167104525165	0.02927346304514314	0.13769865986793584	-3.774992422335578	GSTK1	9	2.4297845672925993	0.02407172073714376	0.123683432821098	GSTK1
-1.457903341288862	27.976566491116685	2.3193242469529083	0.0310457716002777	0.14155915368958463	-3.826653168925779	APEX1	16	2.429261906003332	0.02409869504793879	0.123683432821098	APEX1
2.7894632614799093	26.307516782459032	-2.3654259534143662	0.02819671439545658	0.1356330839791889	-3.741997426131334	FBX50	6	-2.428185859518215	0.02415431772682906	0.123683432821098	NCCRP1
-1.4683522607308852	26.052889396693185	2.3747300329752212	0.02765192467221921	0.13515009655330837	-3.7248024129404103	NUDT5	6	2.427337006675156	0.02419828047303143	0.123683432821098	NUDT5
-1.483310167477267	25.232244222686433	2.611757398777138	0.01667406808430849	0.10464008804852255	-3.275180763168404	IL18	2	2.4270349376533185	0.02421394277777967	0.123683432821098	IL18
-1.7318920365223924	21.4058804197013	2.578653691745906	0.01837763944632537	0.10989971883465942	-3.324822388872913	RIN1	2	2.435981386735703	0.02422826419759	0.123683432821098	RIN1
-1.7334669844715869	22.52089490617747	2.535003598604086	0.01967654544969782	0.1140148277933551	-3.4231048921914495	NEP1	2	2.425633413370619	0.02428673515992872	0.123683432821098	EMG1
-2.4075848037937924	20.49350556205487	2.5326746250293444	0.02026315477781345	0.11552925484878554	-3.4118064021780556	LSM12	1	2.434696514034168	0.02429438224248243	0.123683432821098	LSM12
-1.5196553792139404	26.773624176736007	2.3572590383603194	0.02868309796684115	0.1365715334828683	-3.757060644654368	TADBP	7	2.42494160278112	0.02432274127252495	0.123683432821098	TARDBP
-2.1986142563585993	22.602125261563536	2.373804316689029	0.02770568849190537	0.13517940319127458	-3.726514877349844	SLFN5	5	2.424039946159964	0.02436974346046727	0.123683432821098	SLFN5
-2.6602186234485536	24.647719496516967	2.3519685147588416	0.02957885064167653	0.13769865986793584	-3.746243418772226	SF3B2	12	2.4327343551451572	0.02439567702033872	0.123683432821098	SF3B2
-1.5037964011966274	24.37074685379611	2.598743106168979	0.01715073743175475	0.10551618868976244	-3.300410088023528	ADRM1	2	2.4231071286139674	0.02441845875499651	0.123683432821098	ADRM1
-2.0405020080372687	22.47824223374881	2.373845627721757	0.02890127682203269	0.1370591926193059	-3.6901792596195833	TXLNA	7	2.442010262840536	0.02444419195957511	0.123683432821098	TXLNA
-1.40538221628659	27.39777281971415	2.368642713170504	0.02800724547604639	0.1356330839791889	-3.736056613056695	AN32A	6	2.4198928468784024	0.02458701402914092	0.12422912351565936	ANP32A
-1.7191055828661383	25.772715010368092	2.3298050616488046	0.03037563543503443	0.13975940034357812	-3.8074880713311496	PSMD7	11	2.418386236765596	0.02466639098776479	0.1243703992530338	PSMD7
-1.6436895596711167	26.30720021908362	2.3625491330512545	0.02836716603619962	0.13579538242665912	-3.747306719379254	HNRDL	6	2.4178711022358033	0.02469358576821204	0.1243703992530338	HNRNPDL
-1.7133511901706413	24.61532618323499	2.349672770069505	0.02914184955987225	0.13755320515162686	-3.7710274658680727	SEC63	7	2.416878265378479	0.02474607771584209	0.1243703992530338	SEC63
-1.5945307404143811	25.12070843675789	2.3493691555677705	0.02916035007859657	0.13755320515162686	-3.7715859282118473	MCM5	7	2.41670910585713	0.02475503160807852	0.1243703992530338	MCM5
-2.639202563529498	22.692988750554587	2.522754082069612	0.02124514364131485	0.1175432246323214	-3.4184437956788942	PFD4	1	2.434938417875544	0.02480928416031514	0.12446691714327596	PFDN4
-2.17680828792069	21.609233939735216	2.4804079126287335	0.0226272314072695	0.12233169856715564	-3.5097892222025724	PLCA	2	2.423998903877477	0.02485142840463385	0.12450250168301756	AGPAT1
-1.5927605084933631	27.420656139888088	2.330704030126145	0.03031878258436968	0.1397346510554726	-3.805841999192088	VDAC3	9	2.4135431426526415	0.02492316677556429	0.1246860399814146	VDAC3
-2.63172525026712	21.364404647704653	2.453401584759474	0.02342110306450514	0.12431057243873656	-3.577979620911419	CCNK	1	2.4059203201914565	0.02533234741486169	0.12641120431689196	CCNK
-2.1115428101308957	20.022192867703502	2.616134437754511	0.01746700092374	0.10678620874548107	-3.2442586094157235	RNH2C	1	2.4248452983006006	0.02533918284730492	0.12641120431689196	RNASEH2C
-1.2981719176501691	29.487193637916796	2.32379430632584	0.03075830701608516	0.1406094035021036	-3.8184851330865297	C1QBP	8	2.404536131692218	0.02540731320821417	0.12657331909618055	C1QBP
-1.350397122310678	26.80469663720607	2.306334439729183	0.03189526050260679	0.14428228796740095	-3.8503393603993663	THTM	10	2.4018944692706072	0.02555095305344109	0.1271106235935893	MPST
-1.3844979783081008	26.45322067833592	2.2898035238681897	0.03300730619576443	0.14673585933336078	-3.880374553092682	HNRL1	15	2.400483517901456	0.02562798119063639	0.1273155093554412	HNRNPUL1
-1.472106046041013	24.621299596531824	2.346416148275393	0.02934085704705858	0.13769865986793584	-3.7770155686869415	SYAP1	6	2.3987997970297377	0.0257201822000959	0.12756576646817985	SYAP1
-1.4752811615154435	23.61097043231286	2.3449076150421373	0.02943346677448876	0.13769865986793584	-3.7797878369323894	NELFB	6	2.397333895518576	0.02580070550446118	0.12756576646817985	NELFB
-2.32171421571822	23.38776752857816	2.3542678909896413	0.02943858916873328	0.13769865986793584	-3.742067150942148	L2GL2	5	2.4052260390975895	0.02585779335377465	0.12756576646817985	LLGL2
-1.6824956216091245	24.725753210892755	2.3834911265941665	0.02714786719418367	0.13420250138018572	-3.7085776418049905	GSDMD	4	2.3957338531098045	0.0258888637999389	0.12756576646817985	GSDMD
-2.3716835463704378	22.63462870628762	2.35582584785506	0.02876924934557747	0.13661547282819678	-3.759701124917986	CAB45	4	2.395093552757311	0.0259242208312768	0.12756576646817985	SDF4
-1.4895525227425883	24.64795386335224	2.328168350658528	0.03047939777152868	0.14002146415078293	-3.810484097790899	AT131	7	2.395033647544687	0.02592753105072073	0.12756576646817985	ATP13A1
-1.5340477625477078	26.113248960471086	2.4509384968089685	0.02354386646594018	0.12463161503281596	-3.582614318851368	BOLA2	3	2.394993437047171	0.02592975320665141	0.12756576646817985	BOLA2
-1.7474522471264675	25.7622144123987	2.3046259553000663	0.03200857064141665	0.14428228796740095	-3.853449148786288	XPP1	12	2.3936879576182877	0.02600199391175761	0.1277442356494648	XPNPEP1
-1.960916800417696	20.803067315597	2.6418918311228587	0.01654280686723226	0.10400008848213985	-3.195742657779083	EXOS2	1	2.4068715443798245	0.02630906182241756	0.12895157624819342	EXOSC2
-1.427114880153276	24.527896099582367	2.46346658000103	0.02292563356991468	0.12300883752316762	-3.5590158372771876	TACO1	3	2.3879745364675067	0.02632035269705524	0.12895157624819342	TACO1
-1.580145466333235	24.897850430686887	2.430021414700642	0.02461085400377547	0.1279908542041149	-3.6218758793275776	HEXA	3	2.383048272961016	0.02659774262507654	0.13013110441359765	HEXA
-1.9210564561231251	22.50311570703499	2.5861288980533845	0.01808720518317546	0.10944761977962392	-3.3106130962436078	TOM7	1	2.3901883268741826	0.02669110769392523	0.13040827307953567	TOMM7
-1.359867526368241	25.802953590055218	2.292655645666692	0.03281292862291234	0.14623779481629193	-3.875201194940463	TRXR1	9	2.3797274381391027	0.02678625705914006	0.13069338609074935	TXNRD1
-1.711986122648412	24.591868689364667	2.4822230396907283	0.02202833187788862	0.1201914513521665	-3.5235704515700847	RUXE	2	2.377838788742718	0.02689402091483243	0.1310391800953152	SNRPE
-1.2653650564284469	26.308481767562327	2.256804488970991	0.03533457904404422	0.15231604947141392	-3.939963530576543	PPCE	24	2.3749945527294787	0.0270570660390612	0.13165301174074714	PREP
1.692759570361016	25.737422736803957	-2.2997144183048546	0.03233638324578965	0.1448408994817715	-3.862381937802356	CO6A2	8	-2.373209403177536	0.02715986561354491	0.1319724249785384	COL6A2
-1.3239702249917895	24.449256853350533	2.3891264366556952	0.02682816750243677	0.13400329903140162	-3.698124600062051	ABR	4	2.3689006417443026	0.02740947905501263	0.13278158308727508	ABR
-1.4617306427464063	22.713615851911705	2.316787091077805	0.03121003437568177	0.1419437158801814	-3.8312853627590218	VPS51	6	2.3686607041763734	0.02742344114769558	0.13278158308727508	VPS51
-1.5479262565300047	23.481751914751072	2.4485746865319684	0.02419139003967646	0.12677051239058035	-3.568980573443785	RPAB3	3	2.37706669834705	0.02743853659517452	0.13278158308727508	POLR2H
-1.332518424960405	27.051040293890143	2.3148760361958263	0.03133429067508865	0.14232659907661752	-3.834772592080422	RS11	6	2.3640229659225995	0.02769460801766249	0.13383843221596892	RPS11
-1.471253408816921	24.918059890750175	2.7062618722450194	0.01357011499380282	0.09233917329116403	-3.09025663119657	RAB8A	1	2.362895847285836	0.02776088332631178	0.13386629936582933	RAB8A
-2.2082484242731297	22.845089946536795	2.3927617094061397	0.02662379135920208	0.13400329903140162	-3.6913744579414782	PLTP	2	2.3619969899597955	0.02781384168390939	0.13386629936582933	PLTP
-1.1966970051408057	26.713374351125022	2.236921821054662	0.03680857635421553	0.15541570618589823	-3.9756269737251793	SYRC	22	2.3614744285654456	0.0278446725293491	0.13386629936582933	RARS1
-1.4721793176638478	28.0903131425488	2.330512033149577	0.0303309166564666	0.1397346510554726	-3.80619358814288	NDKA	5	2.3613651349632487	0.02785112478360019	0.13386629936582933	NME1
-2.3371305927299204	26.213328328590325	2.431971630244943	0.02450949993840916	0.12783809659505044	-3.618222708100076	H2B1L	1	2.35883593656772	0.02800082469965787	0.13440395855835777	H2BC13
-1.2578979298637556	25.939865296841383	2.268265221660199	0.03450974372686744	0.15001292211618153	-3.919323961128716	IDH3B	9	2.35765376754246	0.02807105020913525	0.13455920424136086	IDH3B
-1.7958598267477406	25.747872868984743	2.3749128375811472	0.02764131917801165	0.13515009655330837	-3.724464203698725	NPC2	3	2.3569025835867454	0.02811575795499396	0.13459187635598188	NPC2
-1.2928866025553774	25.45176272126592	2.248998850480555	0.03590667123425819	0.15384860823170698	-3.953986218018718	SRP68	12	2.353741418167597	0.02830462032797248	0.13531360888958044	SRP68
-1.452792190948653	23.565494866083757	2.300689773343497	0.03227103962138582	0.1448408994817715	-3.8606088764276976	CSTF3	6	2.3522252009685585	0.02839562090104113	0.13556619010819637	CSTF3
-1.5802884164020874	24.270779281129467	2.3435028846424983	0.02951994702329811	0.13769865986793584	-3.782368464755887	ARHG7	4	2.350548516612736	0.02849656672755574	0.13586551008896375	ARHGEF7
-1.529508999533558	23.376102222782414	2.3979531890627297	0.02633443080624667	0.13305817670524633	-3.681725186934457	GIMA4	3	2.3474343618207074	0.02868493543603136	0.13639936990479057	GIMAP4
-1.2725859320651445	24.196309019734777	2.4549205753801036	0.02334569272548507	0.12431057243873656	-3.575120198975608	GBA1	3	2.3474276861976517	0.02868534046139599	0.13639936990479057	GBA1
-2.303899925708741	20.821281450320225	2.448897801675056	0.02417501699005251	0.12677051239058035	-3.5683816575434473	EIF1B	1	2.350996748352148	0.02898140975102575	0.13757072067588108	EIF1B
-1.829959825616548	28.48305956586509	2.3341668270860483	0.03068591723855471	0.1406094035021036	-3.778502988189967	S10A6	4	2.34997155931799	0.02904369266362965	0.13757072067588108	S100A6
-1.4009383006593836	27.80563608381089	2.2910431630440593	0.03292269254099814	0.14654311266369097	-3.878126464459144	1433F	6	2.3414870321320396	0.029047871764333	0.13757072067588108	YWHAH
-1.3520793610140025	25.129146738743938	2.2536904925564065	0.03556180048680751	0.1527394381247162	-3.945561126187757	FHL2	9	2.3387791898465227	0.02921451675265345	0.1381757170511652	FHL2
-1.4326524076808589	28.107267642295277	2.2720681584721247	0.0342399764709707	0.14977049048662935	-3.9124620520587263	CY1	7	2.337356688901583	0.02930241239577833	0.13840713940133595	CYC1
-1.3196575793616925	27.742001083178447	2.270903255917529	0.03432240406985256	0.14977049048662935	-3.914564666089079	RS13	7	2.3363711179010584	0.02936345320659017	0.13845971478134753	RPS13
-1.585166663827092	23.13445179326542	2.3000657078243703	0.03231283467480242	0.1448408994817715	-3.861743390450184	OGFR	5	2.3359188276226	0.02939150477059009	0.13845971478134753	OGFR
-1.7569976220127366	23.149913395834044	2.582418511538254	0.01823081854481198	0.10983274940505204	-3.317668334072727	PPIE	1	2.3434375835178183	0.02944356657455344	0.13852125625538256	PPIE
-1.960695709717978	21.46308693340967	2.507831073516373	0.02135631784396273	0.11797455829199945	-3.458501272210873	ATE1	1	2.3400426127253486	0.02965333965316144	0.1391956651384808	ATE1
-2.378271759484914	19.585629466411824	2.459420385387812	0.02423343972781645	0.12677051239058035	-3.5349686203865236	LST8	1	2.349105599886554	0.02966529237326294	0.1391956651384808	MLST8
-1.5918909894514606	24.780175526467406	2.250729519638283	0.03577909865054352	0.15348714783421571	-3.950879520454453	CD2AP	9	2.3296184424739925	0.0297848381439066	0.139572223070127	CD2AP
-1.4380054989677546	24.302180433977306	2.2403070255815773	0.03655370016573404	0.15530950118264034	-3.969567862285442	PLCB3	10	2.3280761516286916	0.02988185931330356	0.13984237718162615	PLCB3
-1.9735668009650416	21.36619778127298	2.498005989551856	0.02180374690321258	0.119332679507259	-3.4769076851343663	MOCS3	1	2.335204037722189	0.02995469993475682	0.1399933659662463	MOCS3
-2.4984050955644577	19.996009158501906	2.37664120921082	0.02754123316062487	0.13511942014715406	-3.721265826608427	DHX30	1	2.3263158890203206	0.02999294805752067	0.1399933659662463	DHX30
-1.9256108066949835	22.50794179583124	2.383696214141596	0.02713617053515589	0.13420250138018572	-3.708197453172001	PAK1	2	2.3254370492248726	0.03004855312486619	0.14004108435824925	PAK1
-1.3420813135016978	23.274771165489135	2.5361278355505235	0.01962911355998419	0.1140148277933551	-3.420953586761867	SPF45	2	2.3246518569162133	0.03009831328479211	0.14004108435824925	RBM17
-1.1956344116034645	26.612883841114495	2.225748695650463	0.03766140878040582	0.15719544534430258	-3.995587644334353	FCL	10	2.32363354144394	0.0301629601955384	0.14004108435824925	GFUS
2.37095967769649	22.96446636150032	-2.3864800745600214	0.02697786189295412	0.13420250138018572	-3.703035033675247	SGCD	1	-2.322959008513681	0.03020585270568713	0.14004108435824925	SGCD
-1.190896636602929	28.32086705684678	2.2066553367157686	0.03916072375785968	0.16055711983710028	-4.0295620544504995	FUMH	14	2.322495838780932	0.03023533745880775	0.14004108435824925	FH
-1.8130813937205976	21.969106860129052	2.429824257650876	0.0251594806859807	0.12970460870334322	-3.603668385823682	AT2C1	2	2.3306689035619628	0.03023972739379988	0.14004108435824925	ATP2C1
-1.8796152056147155	25.94542002411258	2.2775957267346727	0.03385132421711195	0.14844432545577982	-3.902476579104163	CEAM5	5	2.321683976045992	0.03028708345243279	0.14007292967152266	CEACAM5
-1.285088199556931	26.827123466427736	2.254650295417574	0.03549162327477592	0.1527394381247162	-3.9438362974452654	LYPA1	7	2.319704985125348	0.03041356079308927	0.14007292967152266	LYPLA1
-1.091880504789998	25.242059120749627	2.2026049111046233	0.03948571386332734	0.16102555182840264	-4.0367471300119355	ARHG1	12	2.3196464627054643	0.03041730835009398	0.14007292967152266	ARHGEF1
-3.1134476920499914	21.133617629784343	2.3646473686829084	0.02945018558723818	0.13769865986793584	-3.706702249615677	ITPR3	1	2.336398187984694	0.03045506587090763	0.14007292967152266	ITPR3
1.2368340118186048	24.33297955831724	-2.346871424569043	0.02931296036907307	0.13769865986793584	-3.7761787043880823	GNAO	4	-2.3184352201428484	0.03049496726514213	0.14007292967152266	GNAO1
-1.9561279054640863	22.37018682560922	2.491278974464476	0.02211515254494852	0.12029559240376288	-3.4894901620740804	IFM3	1	2.326375127288034	0.03051189196239544	0.14007292967152266	IFITM3
-1.3411899601068598	25.5127539349175	2.23304698804539	0.03710231455766016	0.15596144533586848	-3.982555920342846	AFG32	9	2.3173081017614265	0.03056739637364853	0.14007292967152266	AFG3L2
-1.4152825114756844	25.368078040557194	2.2663552169797807	0.03464596823537632	0.15001292211618153	-3.922767838570576	LYRIC	6	2.316828056491418	0.03059829231841108	0.14007292967152266	MTDH
-1.2909182948926483	25.73447690499799	2.211454026936003	0.03877885821868175	0.15976045884470635	-4.021039544381623	OSBP1	13	2.316690052045207	0.03060717966620368	0.14007292967152266	OSBP
-1.7226499120180812	24.372836691265075	2.3380820448829915	0.02985588110609028	0.13836221170289745	-3.792319112459883	DDX18	3	2.316128171456934	0.03064338873415506	0.14007292967152266	DDX18
-1.4873520979346218	26.39603447481655	2.3142441591697422	0.0313754754522336	0.14233165875649265	-3.835925267239338	ROA0	4	2.3155546545388774	0.03068038831206211	0.14007292967152266	HNRNPA0
-1.3389780057518834	23.633259125266807	2.238589745072787	0.0366827935598149	0.15541570618589823	-3.972642254264728	VAC14	8	2.3144866003932165	0.03074940175557897	0.1402077985055411	VAC14
-1.1355473991342215	27.30932561242732	2.2698624103464944	0.03439620769313589	0.14990838003192478	-3.916442840038096	PSA7	6	2.3129920057383253	0.03084621628452998	0.14046892338801345	PSMA7
-1.196019658306458	24.31037940776008	2.200115108556322	0.03968670572815765	0.16109847301292674	-4.041159929650178	ROCK2	13	2.31155312456302	0.03093968666459515	0.14071417033628936	ROCK2
-1.516344919617051	29.07501258310986	2.22759798209709	0.03751901737831447	0.1568754474761612	-3.992287941864297	CAH2	9	2.306902421111644	0.03124358255696307	0.14173429640886764	CA2
1.9146342183977687	23.219430193525632	-2.310730135335842	0.03160542656890838	0.1431919326183196	-3.8423323724394103	SYAM	3	-2.3064291028689734	0.03127466443846963	0.14173429640886764	AARS2
-1.335541189455018	25.701169327845022	2.5141270677870633	0.02057711804081384	0.11633749696229202	-3.4629681804543964	ELOB	2	2.3062916495183257	0.03128369605420952	0.14173429640886764	ELOB
-1.6058778367577702	20.04648364149198	2.6128053168818277	0.01708572495778661	0.10551618868976244	-3.2597547384243137	COAC	1	2.313508478269047	0.03134105110390954	0.141806875084791	PPCDC
-1.3712873981923115	27.52180061597214	2.198457006060012	0.03982107525488448	0.16109847301292674	-4.04409702581507	HNRPM	18	2.304834898607848	0.03137956188531692	0.141806875084791	HNRNPM
-1.2695962386501662	24.873589592220377	2.236489766558024	0.03684122314429232	0.15541570618589823	-3.9763999164424697	AP3M1	7	2.301032197909607	0.03163108344541556	0.14276189123013475	AP3M1
-1.2287915770230988	25.813556269410277	2.1864838500268022	0.04080374281544881	0.16321497126179524	-4.065266717984674	SC23B	15	2.299340266178152	0.03174358693122211	0.1430878436290621	SEC23B
-1.960776343366625	22.270897446015233	2.4212039469937854	0.02507399521135669	0.12964021978273504	-3.638373736720484	MCEE	1	2.2973162239629272	0.03187865659568818	0.1434202782155353	MCEE
-1.3921084174494958	24.254514650912338	2.3030778121918507	0.03211156692873229	0.1445630997856237	-3.8562659671215633	ACSA	4	2.296446012394737	0.03193689018521948	0.1434202782155353	ACSS2
-1.4306835337355253	28.656836388517657	2.210160180385065	0.03888148233387537	0.1598460940392654	-4.023338500517699	GANAB	37	2.2964224473743533	0.03193846848775011	0.1434202782155353	GANAB
-1.1517383558845251	26.997534590494645	2.1755413125120975	0.04172110128406106	0.16479764841080166	-4.0845538008242865	RUVB1	15	2.294547888809632	0.03206424955656451	0.14373815045861835	RUVBL1
-1.3031999689113576	23.1647015794289	2.5135754078570853	0.02060143175373921	0.11633749696229202	-3.4640193515383717	FA50A	2	2.2941621359702693	0.03209018955903276	0.14373815045861835	FAM50A
-1.4102948616686	26.325169619067584	2.198981994897352	0.03977848629475646	0.16109847301292674	-4.043167223688149	EIF3M	12	2.293287016626021	0.03214910852596534	0.1438206970834117	EIF3M
-1.4104757698088726	23.63672929742983	2.241661933530015	0.03645214136459199	0.15530950118264034	-3.967141248681384	SC24A	6	2.291782679443419	0.03225062283440158	0.14392969163913608	SEC24A
-1.3483601392004625	28.378443388733768	2.1917660520312077	0.04036752512596072	0.16238442723376273	-4.05593575459324	IDHC	13	2.291725099526695	0.03225451422994153	0.14392969163913608	IDH1
-1.616540526492603	23.41493044583707	2.2781891902113434	0.03380983883285219	0.14844432545577982	-3.901403674506676	VPS11	4	2.290416398088082	0.03234307586003659	0.14414379605376412	VPS11
-1.2172208504796842	23.560159340234247	2.2113495710142383	0.03878713416383584	0.15976045884470635	-4.021225175083364	IRGQ	8	2.288622721362727	0.03246481899984891	0.14450505900684626	IRGQ
-2.358568220386662	20.735158291625428	2.372416291253601	0.02835302568577703	0.13579538242665912	-3.709030039097487	EXOS4	1	2.293286072829186	0.03268630534328563	0.1447085531311274	EXOSC4
-1.830963863171181	22.002994597333597	2.351230575386994	0.02904709659472711	0.13738387097799026	-3.768161449694864	PGRP1	2	2.285101324522752	0.03270505251259521	0.1447085531311274	PGLYRP1
-2.0416909426296463	21.86311834207884	2.3238592937156763	0.0307541459300826	0.1406094035021036	-3.818366318724688	DHYS	2	2.2847515519250576	0.03272900320104272	0.1447085531311274	DHPS
-1.442748751233939	27.234143399783	2.2338641351076567	0.03704019134712903	0.15588478633294114	-3.981095286110812	CNN2	6	2.2844698570293818	0.03274830396244879	0.1447085531311274	CNN2
-1.3821838859005773	23.113515645565737	2.2198809877039736	0.0381164899898678	0.15835061104562623	-4.0060468400424	MIRO2	7	2.283699893937454	0.03280111245506583	0.1447085531311274	RHOT2
-1.2089832291193223	27.896930422117848	2.189069969869344	0.04058964039287063	0.1627735434775559	-4.060700036187299	KAD2	10	2.2834392050042203	0.03281900969176519	0.1447085531311274	AK2
-1.1747806480911365	28.924494390090487	2.1811639625626316	0.04124741082870283	0.16401936215088794	-4.074650668721095	VDAC2	11	2.283375392615397	0.03282339200704666	0.1447085531311274	VDAC2
-2.1370060273067786	21.616778431241073	2.405325927945996	0.02647890863391146	0.1335981299256442	-3.6487875806621894	TRM1L	1	2.2910767044268283	0.03283645659450695	0.1447085531311274	TRMT1L
-1.1702901744056753	26.65887303576039	2.1656632241739038	0.04256530623820878	0.16632779731366074	-4.10191481451493	NDUV1	15	2.2817349708674897	0.03293623235547988	0.14492630418496777	NDUFV1
-1.755107470029948	23.605889364019532	2.2165839512647145	0.03837439909774039	0.15905001819740244	-4.011916705134633	GOGA3	7	2.279849883676776	0.03306634182628273	0.14492630418496777	GOLGA3
-1.821657302149468	25.096482757783836	2.375995790732493	0.02814335689577436	0.1356330839791889	-3.7024983733150183	SC61G	2	2.2870327447783847	0.03311293396416393	0.14492630418496777	SEC61G
1.7009781280458718	24.785069744233727	-2.3667128731357896	0.02812077202296439	0.1356330839791889	-3.739621227241961	ANXA8	2	-2.279115320220033	0.0331171691638092	0.14492630418496777	ANXA8
-1.3306533288045976	23.71313506981172	2.215336622894045	0.03847238598421725	0.15927029722137492	-4.014136044760635	DJC13	7	2.279114352098541	0.03311723619918647	0.14492630418496777	DNAJC13
-1.3073499144569212	27.368445984486023	2.173764801406428	0.04187179315775096	0.16488759345491288	-4.08767956995206	CATA	26	2.2785606911178635	0.03315559358419075	0.14492630418496777	CAT
-1.944626475070212	21.815736721869243	2.3276640634531955	0.03051143391123479	0.14002146415078293	-3.811406968959884	RM22	2	2.2781766021367766	0.03318222702061023	0.14492630418496777	MRPL22
-1.5159060388644718	21.70010413637335	2.5480041772741515	0.01913456349842871	0.11292900956741796	-3.398198941861127	DCK	1	2.277743566303729	0.03321227804238845	0.14492630418496777	DCK
-1.2938870848825132	24.811803838525908	2.188599522005584	0.04062851196339586	0.1627735434775559	-4.0615310127340996	MCCA	9	2.271862507561135	0.0336228783464086	0.14653071181390248	MCCC1
-1.6205097487686402	23.29038186808925	2.2183717525031583	0.03823435186437995	0.15865469371761404	-4.00873443626951	MRP1	6	2.2712990479176316	0.03366246082211274	0.14653071181390248	ABCC1
-1.4726637823370543	24.810670280322963	2.1987133151980363	0.03980027735133753	0.16109847301292674	-4.043643095881606	SPS1	8	2.270705057765858	0.0337042342559408	0.1465329743905774	SEPHS1
-1.3832516069532943	27.32168182369456	2.241459774799212	0.03646727799354111	0.15530950118264034	-3.9675033650288465	TMEDA	5	2.2695666502618117	0.03378442757988547	0.14670206205837796	TMED10
-1.2858002951775944	27.138230216521404	2.284568370216494	0.0333668524520598	0.14769472530633626	-3.889860922254099	SMD2	4	2.267653389411195	0.03391959803069372	0.14691737164252658	SNRPD2
-1.3604544071829352	28.31912330705793	2.194089660246387	0.04017698576969587	0.16198485068553886	-4.051826877446541	GDIR2	8	2.26760302182149	0.0339231631454498	0.14691737164252658	ARHGDIB
-1.692330994952517	22.354586638916967	2.2875833184193826	0.03315935050792128	0.1470437116156509	-3.88439918121029	NELFA	3	2.2667646880186174	0.03398255243566945	0.14691737164252658	NELFA
-1.420528815701484	23.20789871951851	2.268445407366757	0.03449691803248801	0.15001292211618153	-3.9189989875244664	FA83H	4	2.266526277389536	0.03399945931592253	0.14691737164252658	FAM83H
-2.26655272712334	23.006595278830087	2.282694106217777	0.03349644900350578	0.14780048057199072	-3.89325419401824	SPRC	2	2.2654455316086857	0.03407619700319971	0.14697052071231947	SPARC
-2.675245370881946	20.57814935679596	2.314787398403574	0.03193467791820464	0.14428228796740095	-3.8134732440380175	P4HA1	1	2.2729219746444196	0.03409451268776781	0.14697052071231947	P4HA1
-2.19387479808319	20.34926759242061	2.370287489280435	0.02847840783376041	0.13596143094827554	-3.7129121295800585	AB1IP	1	2.2706151240741983	0.03425750244549434	0.1474941196198738	APBB1IP
-1.5371724819922044	28.188310035802008	2.167738155801951	0.04238669906550501	0.16581228533113856	-4.098272009402413	XRCC5	31	2.2552128658878288	0.03481065842922688	0.14955132100712212	XRCC5
-1.85427398696644	23.171104119515455	2.200095280086636	0.03968831014277722	0.16109847301292674	-4.041195060757984	RBM47	6	2.2549554139292636	0.03482932274376765	0.14955132100712212	RBM47
-1.550800617235101	24.576425042848054	2.1917673378609814	0.04036741945850055	0.16238442723376273	-4.055933481554069	ZCCHV	7	2.254510133942121	0.0348616255050386	0.14955132100712212	ZC3HAV1
1.8550993482687872	21.16176823685138	-2.43058136103275	0.02511969977918593	0.12968775234835528	-3.6022703439659405	FHR2	1	-2.2580271104581082	0.03515957790983438	0.15063273527303742	CFHR2
-1.6625346108012415	24.171899475022084	2.1807525971476203	0.04128190027108497	0.16401936215088794	-4.075375722493455	MAP1S	8	2.249888436814287	0.03519852766796764	0.15063273527303742	MAP1S
-1.3262856250013506	25.451272585946477	2.1754447267457353	0.04172928142657575	0.16479764841080166	-4.084723782751501	IPO9	8	2.2487328181040835	0.03528323135230582	0.15081352318097507	IPO9
-1.1399942054111634	29.421631218551557	2.1585564211036425	0.04318224827873056	0.1676831479120975	-4.114375747674594	UBA1	41	2.2456976365113115	0.0355065900405259	0.15158582671147594	UBA1
-1.6720595486193055	22.40155476139557	2.4335757487221277	0.02442642439983097	0.12759214627676413	-3.615216704655244	PSMG3	1	2.2451064870063187	0.03555024274757543	0.1515899906835389	PSMG3
1.5292628567690372	25.347555689584095	-2.168741951165121	0.04230053869045074	0.16581228533113856	-4.096508965494074	PP4R1	8	-2.2387850534899747	0.03602011696078615	0.1532272095625248	PPP4R1
-1.3802356684211432	26.161490281755164	2.154291895861912	0.04355634231085039	0.16801800503899614	-4.121841188571455	PSME3	10	2.2387802925801163	0.03602047296866786	0.1532272095625248	PSME3
-1.1146596217948108	25.44004903036197	2.15625251971448	0.04338398770296711	0.1676831479120975	-4.118410047960193	CASP1	8	2.233565692705622	0.03641234147961015	0.15470889585595127	CASP1
-1.834549937089875	23.228961521158872	2.237011452317794	0.03680180697947561	0.15541570618589823	-3.975466613099211	LAP2A	3	2.2315090281173275	0.03656796374635816	0.15498215045469269	TMPO
-1.4086896035443317	25.85145694549313	2.1816490295972395	0.04120677586459232	0.16401936215088794	-4.073795606757109	LAP2B	6	2.231066145024146	0.03660155485509619	0.15498215045469269	TMPO
-1.7027009830040851	23.141801009375666	2.247757791322536	0.03599840991521018	0.15392267177963417	-3.956213174155788	NU188	3	2.2309798817189472	0.03660810089621459	0.15498215045469269	NUP188
-1.055789573415101	26.935464604428848	2.106424733847302	0.04796176626527951	0.17989460799817616	-4.20501662920878	SYTC	24	2.2301072549273684	0.03667437977503648	0.15498215045469269	TARS1
-1.230014821722616	27.40200132077521	2.1200452705722936	0.04666886186921265	0.17729176188175758	-4.1814661393607455	LA	21	2.2295460287137376	0.03671706459909874	0.15498215045469269	SSB
-2.6822566789782414	23.113023834380105	2.2210993296690114	0.03802158751635853	0.15814131013829685	-4.003876474878654	SF3A2	2	2.229135869932154	0.03674828845172837	0.15498215045469269	SF3A2
-2.019410155761705	22.339341328304453	2.2639402784948603	0.03481891238812189	0.15045836593991355	-3.927119770265387	TMLH	2	2.2286923226081643	0.03678208131568298	0.15498215045469269	TMLHE
-1.6681962612419952	25.934904099705214	2.188681437022918	0.04062174115398882	0.1627735434775559	-4.061386329628452	FBLN5	5	2.227760476534297	0.03685316893153065	0.1550976967355413	FBLN5
-1.2750509334795694	24.67681350047395	2.179235625372473	0.04140931242627315	0.16434176283589075	-4.0780487597563155	UFD1	6	2.225985556677633	0.0369889188710985	0.15548478086407322	UFD1
-1.3719310947246086	25.975118865375215	2.1740568776159823	0.04184698392321609	0.16488759345491288	-4.087165767501654	GCN1	58	2.2251503371862538	0.03705295606999092	0.1555698581094654	GCN1
-1.917338602642772	22.71627797503808	2.221859381333784	0.0379624929654503	0.15808062721369223	-4.002522158550418	PHF5A	3	2.2227283836275205	0.0372392221081687	0.15607191774899315	PHF5A
-1.3314321188593643	22.557736530274997	2.5858459897323733	0.01763577207223438	0.10726414794619268	-3.325353707911037	GET4	1	2.222453548702116	0.03726041279593079	0.15607191774899315	GET4
-1.5046545620529734	25.271602046814383	2.1409458206129326	0.04474618824976852	0.17182536287911113	-4.1451467308401195	SCIN	10	2.22087507688126	0.03738233130481467	0.15608006987476808	SCIN
-1.6429557389056129	26.635342538304855	2.1679914801746687	0.04236494002121214	0.16581228533113856	-4.097827122458515	CBX3	6	2.2203805806896435	0.03742060011618443	0.15608006987476808	CBX3
2.2369693253180643	20.688007888107258	-2.2842429593949456	0.03338931993834122	0.14769472530633626	-3.890450177407063	PALMD	1	-2.2200819602236677	0.03744372749812619	0.15608006987476808	PALMD
-1.1434463220109912	28.130557736632003	2.103397389554009	0.04825349323969763	0.1804172715656905	-4.210238255481501	STIP1	20	2.219461464783444	0.0374918249394698	0.15608006987476808	STIP1
-1.1800021566104597	27.860271218594747	2.1147945075870833	0.04716349914125498	0.17840761336500283	-4.190556050170411	TCPZ	13	2.219424341960212	0.03749470428429724	0.15608006987476808	CCT6A
-1.199514208972527	23.466242578931688	2.156641421566923	0.04334987383483986	0.1676831479120975	-4.117729235291397	GAK	7	2.218938160848253	0.03753243239645463	0.15608006987476808	GAK
-2.1351617573211996	21.721158462355135	2.262236398414024	0.03556122305460616	0.1527394381247162	-3.907504410586541	TBCD4	2	2.2257900134047715	0.03756994925195009	0.15608006987476808	TBC1D4
1.653535510388085	21.302218676306136	-2.401002208143861	0.02616585055376796	0.13261084842555568	-3.676052864116434	ALAT2	1	-2.216062283281863	0.03775631185232952	0.1566710510507879	GPT2
-1.23804000458507	28.614460858390014	2.1417557845293964	0.04467314514741147	0.1717305319952441	-4.14373484825537	ECHM	8	2.215239871359882	0.03782055786080836	0.1567545175281112	ECHS1
-1.604522501706935	26.07187059554166	2.237974344500174	0.03672915672247478	0.15541570618589823	-3.973743652808412	RS26	3	2.2125115959334023	0.03803440207953393	0.1573478902742438	RPS26
-1.4004359287899426	26.723589302636796	2.266856413367822	0.03461017440953637	0.15001292211618153	-3.921864305667724	SURF4	3	2.2122836402351127	0.03805231918512822	0.1573478902742438	SURF4
-1.5211029162607268	24.192420107826063	2.2013610012726548	0.03958601332775702	0.16109847301292674	-4.038952142068865	SCAM3	4	2.2105295362500867	0.03819044755285141	0.15762654486334246	SCAMP3
1.585416892685899	31.49330705235019	-2.2123895777226315	0.03870480730808824	0.15976045884470635	-4.019376728161818	FLNA	102	-2.2096774315806154	0.03825771191958189	0.15762654486334246	FLNA
-1.6957640588291838	25.915623166993218	2.169384341196142	0.04224548303970323	0.16581228533113856	-4.0953804280736446	PLSI	5	2.209208817321042	0.03829474987281064	0.15762654486334246	PLS1
-2.1458985209831276	21.323034303754035	2.230986276539865	0.03725940301023152	0.1562519474525884	-3.9862380184453072	EPS8	2	2.209177640602059	0.0382972151512006	0.15762654486334246	EPS8
-1.454417039486696	25.697867446046683	2.1751274726765466	0.04175616091489907	0.16479764841080166	-4.08528208841806	HMGCL	5	2.2073553508560644	0.0384415628689601	0.1580375362390582	HMGCL
-1.427031848483729	26.73484290234648	2.1564083184798606	0.04337031834920227	0.1676831479120975	-4.118137315134442	SC22B	6	2.2058238904644725	0.03856325626183908	0.15835455056884673	SEC22B
-1.1286769048414556	25.11026965646341	2.1618765131722175	0.04289302622976993	0.16699646304570695	-4.1085574404118415	CD14	6	2.2045624535880184	0.03866375627143734	0.15858390563065294	CD14
-1.7784676948028275	21.23911386251346	2.390755041536402	0.02729397885127375	0.13446354074857747	-3.675512811430247	GPAA1	1	2.2102303943882387	0.03878662458121382	0.15890437198670296	GPAA1
-1.5587785331568649	25.948816495016697	2.232288372615696	0.03716007330615384	0.15601959856200762	-3.983911651750739	THOC4	3	2.2023897477569623	0.03883741717365501	0.15892915414841313	ALYREF
1.6350750532994027	27.453572500910024	-2.222355565542035	0.03792395962721215	0.15808062721369223	-4.00163787431372	CAV1	3	-2.201264907416348	0.0389276024929805	0.15895725596591961	CAV1
-1.1729437582900637	24.976800469714235	2.228398409440213	0.0374575389545461	0.1568754474761612	-3.990859233925406	SEP15	4	2.201187853359419	0.03893378735651747	0.15895725596591961	SELENOF
-1.3749009326300057	21.949082661666555	2.5159704432863483	0.02049606859569575	0.11629718155257396	-3.4594548545853416	SYFM	1	2.199910492403135	0.03903644708192356	0.15919340991388345	FARS2
-1.832470775276608	21.667854034469062	2.3690648624950925	0.02855065092474896	0.136123371925783	-3.7151408965117256	RT18C	1	2.2062941943615733	0.03910006479966586	0.15924090237108696	MRPS18C
-1.6155751141121255	25.228680284426257	2.3911335777925653	0.02671514600080345	0.13400329903140162	-3.6943983259265183	EIF1	1	2.1986529374493347	0.03913775556586681	0.15924090237108696	EIF1
-1.728462414211478	24.36063788256175	2.208203104172744	0.03903718340868431	0.16030066528051637	-4.026814400985526	SRRM1	3	2.196475977996372	0.03931369675368284	0.1597737424131367	SRRM1
-1.1735461262155091	24.41474431500607	2.1638840031098097	0.04338423787477973	0.1676831479120975	-4.080218798249544	MPPB	6	2.202388487086756	0.03941336058877162	0.15999572207007637	PMPCB
-1.4495529389352697	24.27849930195211	2.1397060477864303	0.0448582016501435	0.17206947328435174	-4.147307200293682	TBL2	6	2.1892534975268374	0.039902579767934	0.1617967617987461	TBL2
-1.3314781083075893	26.661190944151816	2.0902315514393273	0.04954093592172282	0.18293747395461152	-4.232892543374586	FUBP2	16	2.1882287931901736	0.039986775197583	0.16185495675095682	KHSRP
-1.249731512991822	25.58473087244816	2.2031217341306872	0.03944410942786624	0.16102555182840264	-4.03583076886826	PFD6	4	2.1879699776864476	0.04000806644913853	0.16185495675095682	PFDN6
-1.8022090068194496	22.07737745062456	2.3198531857905613	0.03101162724037935	0.14155915368958463	-3.825687107296441	AAGAB	1	2.1871251235370144	0.04007763942957575	0.16187982326145087	AAGAB
-1.4079129974181193	23.9378394055784	2.1023622660819146	0.04835360905950336	0.1806014925124668	-4.212022587331415	NU160	11	2.1867888525466777	0.04010536161882792	0.16187982326145087	NUP160
-3.499001669943336	21.59503053749673	2.1846270797088234	0.04161399116148855	0.16479764841080166	-4.044158824755527	HMGB3	1	2.193268652597537	0.04015384407417205	0.16189154841255293	HMGB3
-1.1556467005534152	26.323610566449965	2.084689566642723	0.05009207583096198	0.18380893941278612	-4.242401972899357	PSD12	11	2.18014605959743	0.04065657725700684	0.16373261044998674	PSMD12
-1.1763179453301549	25.0853025201864	2.2807226888658594	0.033633262765204	0.14793019181095615	-3.896821651787293	MTCH1	3	2.1793601513579777	0.040722244667889	0.16381133981918658	MTCH1
-1.1597594550107395	23.43926944989511	2.1621250458860293	0.0428714468871921	0.16699646304570695	-4.108121680984331	WDR11	5	2.178601187596495	0.04078575209934045	0.16388121205526843	WDR11
-1.1377392912499502	25.493833015909885	2.094371631329995	0.04913278885829889	0.1825496296672945	-4.225778325295645	ASPH	9	2.1779127296734644	0.0408434376154454	0.16392755978538087	ASPH
-1.6861996904047487	22.354113366394753	2.314997008595342	0.03258453186726167	0.14560380227569308	-3.795329710387017	PPM1A	2	2.1905480082820143	0.04102036099386842	0.16427909261520007	PPM1A
-1.1614975823186064	26.39293247599379	2.2804707083550126	0.03365078687591569	0.14793019181095615	-3.897277507100032	DDX3X	3	2.175348222720325	0.04105896866654946	0.16427909261520007	DDX3X
-1.1577990104698372	25.22192453678901	2.2814961988547333	0.03357952104055536	0.14793019181095615	-3.8954221242329794	MOB1A	3	2.1752199868753515	0.04106977315380002	0.16427909261520007	MOB1A
-1.5237883391965743	20.29148422348668	2.4573597905641917	0.02374990064056191	0.12534865835850803	-3.552682887651827	TIM14	1	2.1808675822586308	0.04118109682115912	0.1644025291588241	DNAJC19
-1.9422757552264576	23.56934240292223	2.2109895010028686	0.03881567454475833	0.15976045884470635	-4.02186502308542	FN3K	2	2.173757216996818	0.04119320128134951	0.1644025291588241	FN3K
-1.547001939567085	22.926107124689405	2.2714774470767978	0.03428175198892735	0.14977049048662935	-3.9135283452737384	HSP7E	2	2.1722966271662187	0.04131678123412675	0.16471066997039083	HSPA14
1.446855626096891	27.64543067948395	-2.0838061993207098	0.05018043407652452	0.183943139153576	-4.243916270934686	PDLI7	12	-2.168598928740936	0.04163114725267383	0.1657778419747729	PDLIM7
-1.2009468467002868	25.456606186400677	2.0947007097859967	0.04910047742648821	0.1825496296672945	-4.225212467308165	DCPS	8	2.166783724903464	0.0417862624018309	0.16619299062398582	DCPS
-1.3819060305908586	29.47668870266685	2.085983412176634	0.04996291293588807	0.18359659728585273	-4.240183292996436	SET	10	2.1662849149586627	0.04182897905907751	0.16619299062398582	SET
-2.5149819796581028	23.42130263435902	2.1615144009556024	0.0429244850114669	0.16699646304570695	-4.109192287829994	H2AY	2	2.1653871073074993	0.04190596452594156	0.16631283351524517	MACROH2A1
-1.9273698771931225	21.833099519909215	2.2964529759063037	0.03315922729253724	0.1470437116156509	-3.846413233863183	T126A	1	2.1685919375335287	0.04222147091891643	0.16737797399999016	TMEM126A
-1.0849685647006062	24.506268517559864	2.1992308505459492	0.03975831276482224	0.16109847301292674	-4.042726432121913	GCDH	4	2.160886043757597	0.04229386284735228	0.16742953902562238	GCDH
-1.3743394681482002	27.56555220865473	2.305113602527731	0.03197619111199433	0.14428228796740095	-3.8525616636173954	RBM3	2	2.160483039461903	0.04232875170186061	0.16742953902562238	RBM3
-1.2707225670337507	26.59843612984865	2.058684114454016	0.0527527699602956	0.19042463302740853	-4.286811956181344	PUR2	25	2.156720752838546	0.04265572047440737	0.16840364508365133	GART
-1.5217932673043464	23.40846987015844	2.258278596608507	0.03522748193705731	0.15203890138569573	-3.937312182566781	THAS	2	2.156558846136356	0.04266984250430354	0.16840364508365133	TBXAS1
-1.0708773997403431	27.14373940718644	2.0449584540992607	0.05420772206101206	0.19273856732804287	-4.3101088907907386	LMAN2	14	2.155512654249812	0.04276119691411811	0.16857688284011935	LMAN2
1.4994940917200594	28.739492560666516	-2.0949053062672385	0.04908039825391045	0.1825496296672945	-4.224860630973735	DEST	7	-2.154855200761387	0.0428186969489544	0.16861642080120404	DSTN
-1.3717488554173052	29.034156889697897	2.064527373618783	0.05214409389959781	0.1890918382701173	-4.276863999131162	PPIB	13	2.1534445852258695	0.04294230394101749	0.1686783736901432	PPIB
-1.1399710748470469	29.618094271478213	2.092849512083822	0.04928249193110572	0.1825867471286837	-4.228394922263203	SODM	7	2.1533642047608748	0.04294935710377112	0.1686783736901432	SOD2
-1.1759003504097407	24.715444472444975	2.3848961183854867	0.02706783064994242	0.13420250138018572	-3.705972734557163	BAX	2	2.152725378736839	0.0430054496247653	0.1686783736901432	BAX
-1.319710319580821	24.655898320703052	2.1254620095130874	0.04616351383205831	0.17574791118056926	-4.172074341859748	RISC	5	2.152509926720103	0.04302438247839801	0.1686783736901432	SCPEP1
-1.48785320596048	23.676684176280343	2.3785597253036546	0.02743052998907807	0.13476243778866573	-3.7177141165598058	AIF1	1	2.1514754676377215	0.04311539075886459	0.16883814948943765	AIF1
-1.4353254380004614	24.690660202935387	2.077462026681719	0.05081914421308655	0.1857094652725138	-4.254779821669193	NU153	9	2.1509668330820406	0.04316020262849363	0.16883814948943765	NUP153
-1.4751464215983745	22.78118592337736	2.1839460724239297	0.04101484313322099	0.16376905115313098	-4.069744903352758	LRRC1	3	2.1488453582738223	0.04334756446364642	0.16936410558041332	LRRC1
-1.3456689911378064	23.459898618921677	2.2036000853416056	0.03940563765256901	0.16102555182840264	-4.034982507441487	DJC10	3	2.148055218440833	0.0434175350257141	0.16936410558041332	DNAJC10
-1.2336559611396467	27.93517185761188	2.0470531750270258	0.05398337244999577	0.1926524984193621	-4.306559887788793	HNRPQ	16	2.1476462906892815	0.04345378761024842	0.16936410558041332	SYNCRIP
-1.3709049037781185	27.686052573072825	2.0602472440940724	0.05258932036702655	0.19020160622725668	-4.284152530853808	GLU2B	12	2.146411567591428	0.04356341554770165	0.16936410558041332	PRKCSH
-1.578225437029552	26.36390288536018	2.1681241276544956	0.04235355045196684	0.16581228533113856	-4.097594155157356	SMD3	3	2.1458809810173105	0.04361060182187439	0.16936410558041332	SNRPD3
2.0603971249864337	31.44144267851678	-2.076037793235319	0.05096353414115137	0.18590047228166995	-4.257215768550359	TAGL	11	-2.145787022077102	0.04361896262314372	0.16936410558041332	TAGLN
-1.2154424121528002	25.514688248167424	2.0434196596878555	0.0543730633672756	0.1929401808996633	-4.312714530496287	E41L2	16	2.1450053690897213	0.04368857313062171	0.16936410558041332	EPB41L2
-1.7858347247533004	22.935817295058335	2.1970661299465393	0.03993410927955686	0.16137196377814106	-4.046559755056968	SDF2L	2	2.1446815062815383	0.04371744433725046	0.16936410558041332	SDF2L1
-1.275325134310599	28.415852873551557	2.0496692537667864	0.05370435487028117	0.19210258660547708	-4.302124313376762	SAHH	14	2.144610404233375	0.04372378513998846	0.16936410558041332	AHCY
-1.3953648931329248	24.680289846861577	2.2755326358676715	0.03399590663404316	0.14889452572641346	-3.906205140295482	DYLT1	2	2.142680374715493	0.04389622119031936	0.1698468166318239	DYNLT1
-1.8994411435901348	22.549324894732308	2.136248275141934	0.04517195622513384	0.17271344296197566	-4.153328789744684	PCNP	3	2.1404037112448013	0.04410041742881278	0.1704512325431371	PCNP
-1.3795492785159595	24.85358226962566	2.052009844431068	0.05345581775026397	0.19191174229687255	-4.2981527703134486	ZO2	13	2.139664450115615	0.044166907025862893	0.17052266712594022	TJP2
-1.1700486834096608	25.122885264572226	2.093854970078012	0.04918355731745518	0.1825496296672945	-4.226666624260662	SKI8	6	2.137425787167331	0.04436880696686505	0.17111618061488018	SKIC8
-1.2386655420446535	26.17772492364712	2.035868772509485	0.05519097100350959	0.19428972151086824	-4.3254822455611395	SYYC	18	2.136541072385414	0.04444882715861005	0.1712388655828448	YARS1
-1.248968453169315	23.247453488094777	2.2030991437839185	0.03944592712202664	0.16102555182840264	-4.035870825694102	COFA1	3	2.130355343144486	0.04501196462746895	0.17311947332147254	COL15A1
-1.7834702171256858	23.528748160650345	2.1160591350157585	0.04773009475006321	0.1798126489959634	-4.162584515306376	RAB13	4	2.1367273761087917	0.04503445758700468	0.17311947332147254	RAB13
-1.9004771668665512	22.969900201741517	2.227317564569385	0.03754057723950929	0.1568754474761612	-3.992788397004525	SYJ2B	1	2.1290826137232357	0.04512862807201986	0.173242503531835	SYNJ2BP
-1.2722868889679155	28.66598100878089	2.039922719933259	0.05475048837456554	0.19360889651434277	-4.3186312315988715	PLSL	32	2.12835297530167	0.04519563273518787	0.173242503531835	LCP1
-1.192175077480652	23.844313443508614	2.10785790344438	0.04782421699131428	0.1798126489959634	-4.202543042981034	SMC3	5	2.1281663904060677	0.04521278174944005	0.173242503531835	SMC3
1.3384620771150146	25.54267254106427	-2.07591414895796	0.05097608671237234	0.18590047228166995	-4.257427194726503	SYNEM	6	-2.1229027974119803	0.04569898598689891	0.17479044289727882	SYNM
-1.8035813501826257	22.258565058079324	2.1698836893521074	0.04220273175007028	0.16581228533113856	-4.094503044708135	HTRA2	2	2.1227283479943506	0.04571518058884347	0.17479044289727882	HTRA2
-1.734693556933923	24.510456522859272	2.2040837825866224	0.04001377587779762	0.16151014990674675	-4.010154491982761	RS23	2	2.128416756593084	0.04579553522151253	0.17490939903958336	RPS23
-1.042280765384902	25.809067570373987	2.010509330090419	0.05801918882617753	0.2000817074860025	-4.368139355663407	RUVB2	14	2.1203005572035964	0.04594109712721567	0.17498351325278358	RUVBL2
-1.5640516011814043	25.587342847266452	2.0549090699449173	0.05314939429966194	0.1912972687527986	-4.293229328555968	COR1A	8	2.120078828844922	0.04596178004567137	0.17498351325278358	CORO1A
-1.7810056880556075	21.837670617417125	2.2407043223510197	0.03652389346264188	0.15530950118264034	-3.9688563997581494	FCGRN	1	2.1200686444237427	0.04596273025474298	0.17498351325278358	FCGRT
-1.171757611712433	25.974501887622136	2.029375202574346	0.05590315378079794	0.19601974553740795	-4.336437893675416	SRPRB	11	2.1194409378773016	0.04602132966024205	0.17501901815115609	SRPRB
-1.1559820121024558	28.684672222841	2.03860506653442	0.05489331125838965	0.19362566195610728	-4.320858972711587	CATB	9	2.1179333252174044	0.04616234797880861	0.175265086661178	CTSB
-2.69277324066595	21.41687575457365	2.104611194988645	0.04813633410724894	0.1801688711790814	-4.208145218826706	STX5	2	2.1176945431586205	0.04618471878233744	0.175265086661178	STX5
-1.4665643834981277	22.77983079739272	2.107179400305931	0.04788929221570422	0.1798126489959634	-4.203714238960003	RT35	4	2.116656311522084	0.04628210146548462	0.17543517611450468	MRPS35
-1.7938741414978452	24.405616779529495	2.090184763963514	0.04954556586270728	0.18293747395461152	-4.23297289161424	SPCS2	4	2.1161642409145895	0.0463283207194272	0.17543517611450468	SPCS2
-1.5357444994807885	22.612441340037535	2.1012563886353672	0.04846077539520993	0.1806219036765852	-4.213928280447626	BIG1	4	2.1152041273049007	0.04641862224025033	0.17558993205257634	ARFGEF1
-1.6308306992306925	24.734164116411826	2.054845631500005	0.05315608228012731	0.1912972687527986	-4.293337106537981	LIMA1	7	2.1134920217285944	0.04658004483212019	0.1760131055783946	LIMA1
-1.0459960031947233	27.613538170736756	2.0713706307950033	0.05143928758915016	0.18720527614412025	-4.265190902989959	RL15	6	2.1110778356826416	0.04680852183654491	0.17668849050308985	RPL15
-2.0852290537281597	24.070447970689543	2.1763401814146177	0.04165349859707326	0.16479764841080166	-4.0831476926202335	LEG10	1	2.110195599699064	0.04689226781621575	0.17681670412229122	CLC
-1.4531466713696697	22.68855110613266	2.251286137881659	0.03636315288412015	0.15524269115912834	-3.9269482064103833	GLP3L	2	2.1129468100843214	0.04724333935200102	0.17764316490377405	GOLPH3L
-1.3076550614793092	24.3472667509218	2.060190420386556	0.05259525418847224	0.19020160622725668	-4.284249230106591	CCAR1	6	2.1064604448431776	0.04724832444282063	0.17764316490377405	CCAR1
-2.2661355048555656	22.549261459653547	2.111909019001347	0.04743733526013675	0.17912253386171445	-4.195545360848301	PP1R8	2	2.1063228842469934	0.04726148390598718	0.17764316490377405	PPP1R8
-1.4678158697674704	24.04395424290212	2.137080879089439	0.04509622528782325	0.17271344296197566	-4.15187938341734	DP13B	3	2.105651801133259	0.04732572911141258	0.177696606557862	APPL2
-1.306401251100322	25.8100966664204	2.108127770916154	0.04779835623178816	0.1798126489959634	-4.20207714712328	FAHD1	4	2.1051050989624525	0.04737812502705676	0.1777054911257715	FAHD1
-1.2986239255443015	25.75354867397073	2.105555864108525	0.04804533052042201	0.1800179472663913	-4.206515750904172	RM12	4	2.101966856450198	0.04767990628399132	0.17864876278558772	MRPL12
-1.0061099557118889	27.80403770596183	1.9832449363346267	0.06120370274241794	0.20592366167077056	-4.4136127179439	TCPD	19	2.100984120139513	0.04777476398207444	0.1787380393160332	CCT4
-1.0716942377070635	25.079613013557218	2.041535880098713	0.05457608882305932	0.19334840406778456	-4.315902626008672	PCY1A	7	2.100677714262566	0.04780437425400662	0.1787380393160332	PCYT1A
-1.3652336330655857	20.968186476908375	2.365731902366462	0.02817864285330127	0.1356330839791889	-3.741432578260418	TRM11	1	2.098771117979784	0.04798899439511776	0.17923965098996666	TRMT11
-1.1245554578524697	25.35875821413437	1.994677552056514	0.05984985668297045	0.203016470648712	-4.394594020540867	TPP2	25	2.097624552394312	0.04810032783288804	0.17936551176881715	TPP2
-1.2086232149355212	28.57452539393179	2.0149366050230877	0.05751628454696898	0.19868721472782627	-4.3607171377143885	CAZA1	10	2.0971428968115053	0.04814716670614179	0.17936551176881715	CAPZA1
-1.8452968490909465	23.36378504623966	2.135427163252317	0.04524675479268394	0.17281341185334773	-4.154757852181412	FADD	2	2.0964652862635478	0.0482131308364907	0.17936551176881715	FADD
-1.5189092411558178	23.763421972703604	2.1206289146742217	0.04661417180862149	0.1772735955719738	-4.180454899336858	PKHO2	3	2.096346733276513	0.04822468010676249	0.17936551176881715	PLEKHO2
-1.1466094225067032	23.69119302372684	2.117148866324686	0.0469411280197233	0.17807738053818872	-4.186481999454808	OSBL8	4	2.095777216453112	0.04828019637742951	0.179384160598985	OSBPL8
-1.5028387500008833	21.28310611426636	2.347065966099525	0.02987997860373212	0.13836221170289745	-3.7551405549001498	RPR1A	1	2.099825230167399	0.0485036608071818	0.1800261266322986	RPRD1A
-1.2951228783802833	27.820022772946935	2.0060050022835467	0.05853487542380773	0.20127384076027596	-4.375679873605259	PUR9	32	2.09089453816071	0.0487585230851796	0.1804266922737167	ATIC
-2.028459079919795	21.13802789097268	2.1117407185279227	0.04745335145379316	0.17912253386171445	-4.19583623982385	PGFRB	2	2.0908926728426036	0.04875870663091603	0.1804266922737167	PDGFRB
-1.177919108008517	22.626399047138865	2.295965327084837	0.03258868885393468	0.14560380227569308	-3.8691933315075415	SIN3A	2	2.0908391765594816	0.04876397088478829	0.1804266922737167	SIN3A
-1.3668280661420091	23.071460351830964	2.425310208335139	0.02539788892115024	0.13017792416728088	-3.611999342962753	GSKIP	1	2.0964030336570323	0.04883731412685432	0.18051003098708276	GSKIP
-1.1650473288197354	23.94110620741861	2.045345413586981	0.05416621486855492	0.19273856732804287	-4.309453455327557	GOGA4	6	2.088469712315369	0.04899764925042678	0.18091439723234504	GOLGA4
-1.1982676866456252	28.27324953159415	2.0537200167122656	0.05327487570674472	0.1915307272372037	-4.295249104312816	MYH9	65	2.087278431630142	0.04911551423894109	0.1811612737037578	MYH9
1.7142123379705865	32.30485634833596	-2.045737564132799	0.054124179960652	0.19273856732804287	-4.3087891463985235	S10A9	5	-2.0858746726610486	0.04925472890140844	0.18130377905241493	S100A9
-1.334450537430996	23.6407268827594	2.3646066409164455	0.02824516177320071	0.1356330839791889	-3.7435098589201745	CANB1	1	2.0856369051977275	0.04927834405813609	0.18130377905241493	PPP3R1
-1.3039183325841073	24.391549984048496	1.998170571171597	0.05944157526279567	0.20282082164596563	-4.388768958950132	PCCB	13	2.0853457280524426	0.04930727774905204	0.18130377905241493	PCCB
-1.4132268139591702	23.743156198152164	2.025996625588804	0.05627694615293567	0.196941588901702	-4.342129165640543	EI2BE	7	2.084018537050086	0.04943935158754829	0.18160142382520325	EIF2B5
-1.2177334439186218	25.27418424053426	1.9955840641499092	0.0597436593619588	0.20287713007043753	-4.393082933900757	IDE	11	2.080700495402083	0.04977093468459342	0.1824599038007922	IDE
-1.9238198288195747	26.68659622053856	2.009694186690143	0.05884110370860139	0.20172806094873705	-4.341738102323248	THIM	18	2.0868890938053237	0.04977580145916881	0.1824599038007922	ACAA2
-2.2971780088793885	23.093745598866295	2.096339036945874	0.04963440801272667	0.1830751996481881	-4.196226311298909	TXD12	2	2.0861076552639455	0.04985360317399907	0.18255669945777803	TXNDC12
-1.531003468116097	21.590652753542457	2.310127627556404	0.03224187514530642	0.1448408994817715	-3.821858486191458	NR2CA	1	2.083837504398999	0.0500802464152612	0.18319777061483808	NR2C2AP
-1.680093441014435	23.81924146379641	2.0240893232936084	0.05648894945922012	0.1969965177597808	-4.3453393511669285	SSDH	6	2.0743564047631966	0.05041048784959272	0.18421610374665984	ALDH5A1
-1.5492653913564496	24.699614231625535	2.0921871026666232	0.04934776949423884	0.1825867471286837	-4.229533265185397	MCU	3	2.073288399622239	0.05051887710688166	0.1844224578454714	MCU
-1.3833767570029103	25.417686124389945	1.9895167600078707	0.06045765415423453	0.20413078665003903	-4.403188110688654	URP2	13	2.072583168893272	0.05059056390241746	0.18449454104865176	FERMT3
-1.9119718546896252	21.922987794289696	2.1567045301934993	0.04334434034286123	0.1676831479120975	-4.117618750141397	CD11B	1	2.0719633822902055	0.05065364066156828	0.18453510936399029	CDK11B
-1.526862837976097	22.34415037297755	2.30222216222219	0.03276930399397493	0.14622684395301375	-3.836063479707852	RM10	1	2.0770538352571855	0.05076304459676657	0.1847441950898718	MRPL10
-2.037741746938476	22.878517911011503	2.0665906853307607	0.05263743775940127	0.19020160622725668	-4.246613288508847	DHB2	3	2.075269912166694	0.0509439888725959	0.18521294623895665	HSD17B2
-1.1770414599029984	24.00979263514072	2.0820927662213875	0.05035221977036897	0.18438256146840268	-4.246852347560013	MTX2	4	2.067297132308642	0.05113080352601914	0.18570205943192228	MTX2
-1.4072582084338237	24.491803008703194	2.001631064703854	0.05903954838081042	0.20183683912284756	-4.38299158191508	NUCB1	8	2.066325897960734	0.05123062587751526	0.18587454863833935	NUCB1
-1.2130916090839712	24.971592384402115	1.9975528191037637	0.05951359978909412	0.20287169525034773	-4.389799624850463	FA98B	8	2.0649343752028084	0.05137394962521402	0.18620435619261244	FAM98B
-1.3390828935073138	30.142479125058095	1.983031093673376	0.06122928380995795	0.20592366167077056	-4.413967772052479	ACTN4	34	2.062246490090049	0.05165181430977775	0.1869046314648864	ACTN4
-1.2069665939925684	26.4145688637474	1.9665313410989	0.06323201225295161	0.20940578476725263	-4.441287073108564	SYK	16	2.061647776616168	0.051713890528243	0.1869046314648864	KARS1
-1.277477385332805	22.637383072512662	2.2116907078417407	0.03876011218057413	0.15976045884470635	-4.0206189149132285	ICT1	2	2.0615405527494257	0.05172501484515297	0.1869046314648864	MRPL58
-1.530232486109064	23.15360564920462	2.2357174137414324	0.0368996495532049	0.1554775269430413	-3.977781434306656	DPA1	1	2.0610243472503043	0.05177860042849946	0.1869081186199493	HLA-DPA1
-1.4432264940290445	25.30695082979817	1.996327004491849	0.05965674974798379	0.20287713007043753	-4.391844174486787	PAK2	8	2.06040232230639	0.05184323688428608	0.18695144915023773	PAK2
-1.551544674187994	22.932646926430035	2.136320315576243	0.04516539910847528	0.17271344296197566	-4.153203394596769	ARHG6	2	2.0598721596350145	0.05189838474027298	0.18695656097691832	ARHGEF6
-1.439269904392276	25.841836113929492	2.0489544075623884	0.05378046785519085	0.19218130967971617	-4.30333669735312	HM13	4	2.059028446839843	0.05198625670310127	0.18695656097691832	HM13
-2.332134504407531	20.437675942339418	2.092504396496475	0.04931649184022069	0.1825867471286837	-4.228988027499484	C2CD5	1	2.058872078802117	0.05200255693839957	0.18695656097691832	C2CD5
1.4878173588230084	25.96256762135282	-2.0235842603325347	0.05654520857444943	0.1969965177597808	-4.34618909745231	NDRG2	5	-2.058176628238214	0.05207510812167064	0.18702809307196577	NDRG2
-1.1287224407448129	26.99739369756529	1.973069152163777	0.06243159130955694	0.2078312618059477	-4.430480167157124	DHB12	10	2.056087754573723	0.05229357044479103	0.18762299214131084	HSD17B12
1.505532645879832	25.30875385080254	-2.002887832223571	0.05889414392000008	0.20172806094873705	-4.380891765844383	PGH1	6	-2.051155148590408	0.05281270281759202	0.18915159510496352	PTGS1
-1.580688698852068	25.512252360406567	2.0642715598434807	0.05217060853173282	0.1890918382701173	-4.277299887584981	DJB11	3	2.0503575092621267	0.05289708251304851	0.18915159510496352	DNAJB11
-1.685375622308413	22.88903646941584	2.0550934781756993	0.05312995740606097	0.1912972687527986	-4.292916018399253	NUP54	3	2.0500395744936473	0.05293074943822979	0.18915159510496352	NUP54
-1.0787917847767652	29.11744161853605	1.9449464371827745	0.06593977294178961	0.21350781539584016	-4.476797438951221	PSME1	18	2.0498364508108486	0.0529522687660685	0.18915159510496352	PSME1
-1.1968505672421124	26.74811324325513	1.975315275526034	0.06215868693969769	0.2078312618059477	-4.426761893809574	PSB2	9	2.049519360807533	0.05298587757022485	0.18915159510496352	PSMB2
-1.0672107952133096	25.322154308073372	2.034023071311314	0.05539256660092612	0.1948063332341481	-4.328598513068158	BDH	5	2.047690578165565	0.05318008566697855	0.1896376217164211	BDH1
-1.8744631683503137	22.324840291258045	2.2004109587320024	0.04103447509185996	0.16376905115313098	-3.996078762431256	RT05	1	2.059872012159718	0.05322880316758779	0.1896376217164211	MRPS5
-1.4656528668200437	22.048337815145608	2.2389728212110698	0.03665396037823077	0.15541570618589823	-3.971956564024991	EXOS9	1	2.0454047379951756	0.05342372681707234	0.19014136037499096	EXOSC9
-1.797775847539565	27.13600125744682	1.9699762929680575	0.06280911846289279	0.20853739045692843	-4.435595572251768	ILF3	22	2.043663563287249	0.05360998329167116	0.19046366710507515	ILF3
-1.74052507454428	20.126055068285243	2.190154642905862	0.04115352722642746	0.16401936215088794	-4.034516008728111	ATG5	1	2.049517307877195	0.05362152790120359	0.19046366710507515	ATG5
-1.429735446735286	23.10625953460433	2.247592761098628	0.03601062507006643	0.15392267177963417	-3.9565092508107345	GRP2	1	2.040644816061789	0.05393428093491156	0.19138318269810775	RASGRP2
-2.0171205302219626	22.001034325874382	2.0366048110681163	0.05582941120553138	0.1959546132431299	-4.29695299599054	SPD2B	3	2.0456003942306253	0.05403966639193514	0.19151642607443703	SH3PXD2B
1.5629005178980435	25.875589317708176	-1.9826197147333684	0.06127852206813189	0.20592366167077056	-4.414650735193519	GSTM3	7	-2.0392137382711195	0.0540886307093734	0.19151642607443703	GSTM3
1.6849762662387704	24.10535473347238	-2.0154169476511505	0.05746195639616715	0.19868721472782627	-4.359911218963844	GNAI1	4	-2.038797629835475	0.05413358439716632	0.19151642607443703	GNAI1
-1.6409918292401535	24.04761118722853	1.9761367439643216	0.06205914380412973	0.20783119329231	-4.425401323514961	PTN1	8	2.037695561220442	0.05425280626107608	0.1915734345145619	PTPN1
-1.3578102775453615	24.102133395934487	2.1541881541286982	0.04356547934710457	0.16801800503899614	-4.122022686488229	ICLN	2	2.0372396206623296	0.05430219855037133	0.1915734345145619	CLNS1A
2.0447434691199184	29.108138899536243	-2.0857868151756267	0.04998251958767443	0.18359659728585273	-4.240520472151081	AHNK	233	-2.0371537989567305	0.05431150015657766	0.1915734345145619	AHNAK
-1.1652294309214497	28.038254584460955	1.9420273768705496	0.06631374509022733	0.2136474101187523	-4.481579666648827	AMPL	26	2.035840225252003	0.05445404693198046	0.1916657753083899	LAP3
-1.8341080939587435	23.48123407683199	2.006997907868247	0.05842085018228313	0.201256741078798	-4.374018633649545	RBM25	4	2.0356050421546263	0.05447960386598158	0.1916657753083899	RBM25
-2.021537583489117	25.049308713571858	2.05169759191171	0.0534889146604459	0.19191174229687255	-4.2986827711227535	GKN1	2	2.0351135133525693	0.05453305205562365	0.1916657753083899	GKN1
-1.2770057181914396	26.14373843377195	2.036495068340464	0.05512271382667162	0.19424194396065236	-4.3244244005180255	S61A1	4	2.0349254076401544	0.05455351881666166	0.1916657753083899	SEC61A1
-1.622219774057008	25.628371915157235	2.0394770107449083	0.05479876227171828	0.19360889651434277	-4.319384890063243	LYPA2	3	2.0307039772879407	0.0550146388559678	0.19309485890948383	LYPLA2
-1.1040186233019007	25.99107974799995	1.942921721622435	0.06619896790040547	0.2136474101187523	-4.4801149929571	PTN6	11	2.030198301082626	0.05507010832080799	0.1930987411209378	PTPN6
-1.2706310404006622	25.2420157728707	1.9584159849654208	0.06423825124750254	0.20971899671978772	-4.454668589589042	HMOX2	9	2.029613665288388	0.05513430140898748	0.19313317416639403	HMOX2
1.690749760486263	26.36221571453311	-1.988537584443295	0.06057359288659438	0.2043280170305634	-4.404817052761791	PXL2A	5	-2.0280371569966102	0.05530773542640037	0.19354982880253607	PRXL2A
-1.967761901380765	23.66186700204474	2.014660693073751	0.05754751175810793	0.19868721472782627	-4.361180006463508	IGHD	3	2.0273546834286846	0.05538296633508119	0.19361206728435432	IGHD
-1.9214925025339156	21.378033447702364	2.1015363559143023	0.04843362457952795	0.1806219036765852	-4.213445888374553	TRNT1	1	2.0266843805148884	0.0554569445651155	0.19361206728435432	TRNT1
-1.4951965450713054	25.224600479650352	1.991456518739768	0.06022856208249273	0.20374840042396036	-4.399959605922309	PCP	5	2.0263937813275157	0.0554890440584101	0.19361206728435432	PRCP
-3.1643576469048753	22.803408920356407	2.0059081414251563	0.05927630999973617	0.20245139722986816	-4.348008745666881	TBB3	2	2.0310921162273337	0.05561405019229126	0.19385780793230475	TUBB3
-1.9587420019563415	23.413559742179235	1.9858683510965596	0.06162824844853895	0.20670777949878225	-4.381074390403652	I2BP2	5	2.0288578453256063	0.05586012259864467	0.19428939583704588	IRF2BP2
-1.3807328622868624	24.2345844775807	2.0018810570675343	0.05974238672676464	0.20287713007043753	-4.35467038316764	ARMT1	5	2.028835061922565	0.05586263687227799	0.19428939583704588	ARMT1
-1.5406229814973464	25.83852908083318	2.284476090931401	0.03466215702406991	0.15001292211618153	-3.8493291591581262	SNRPA	1	2.0345728601462825	0.05594118404859682	0.19428939583704588	SNRPA
-1.1420112402753588	24.998920544238995	1.9653638306439472	0.06337590614436842	0.20940578476725263	-4.443214454202759	PMM2	7	2.022023495850086	0.05597378870831179	0.19428939583704588	PMM2
-1.530284926591321	25.201203085214384	1.9487304592976296	0.06620820557299745	0.2136474101187523	-4.441787195234377	NASP	13	2.0274890433024324	0.05601135735842764	0.19428939583704588	NASP
-1.0071117302064465	30.02687193318757	1.911497543778988	0.0703390005701704	0.22142286385962973	-4.531306409764938	G6PI	18	2.020132176726305	0.05618473959371488	0.1946605781067977	GPI
-1.3009946998514366	21.124653684901332	2.282980815276553	0.03347659446681871	0.14780048057199072	-3.8927352223521177	FBX22	1	2.0187906615803444	0.05633479698905842	0.1946605781067977	FBXO22
-1.3284453653819206	21.959438616992713	2.2659687049475687	0.03467359489228182	0.15001292211618153	-3.9234645458834945	PARN	1	2.018287776429746	0.05639114009315765	0.1946605781067977	PARN
-1.1961027501057977	25.5583298240171	1.9283254479275544	0.06809437370298471	0.21692485685471005	-4.50396285455498	SYLC	27	2.0179659958163705	0.05642721866198588	0.1946605781067977	LARS1
-1.723077908089195	20.121829777816657	2.1612100339480604	0.04361737048578232	0.1680356832597601	-4.084852643224367	HTR5A	1	2.023565241077967	0.05644691965062284	0.1946605781067977	HEATR5A
-1.6399278026473034	21.669540841342464	2.1459242458150114	0.04429893858295238	0.17047652204403776	-4.136463477371162	DIDO1	1	2.0177880114330984	0.05644718340371668	0.1946605781067977	DIDO1
-1.2902681339654904	22.72905269854906	1.959902218623296	0.06405291324384114	0.20971899671978772	-4.452220665017763	PTN23	7	2.016135035491136	0.05663290102477899	0.1951116046944859	PTPN23
-1.7423774363359463	21.719041331302268	2.116208570807541	0.04702982568684131	0.17809162136424342	-4.188109449960324	IWS1	1	2.012796085467742	0.0570097062845383	0.1961220074628148	IWS1
-1.3284137867745471	26.73519069311283	1.9392171199425423	0.06667555231500179	0.21413341936969835	-4.486179104161899	CYRIB	10	2.0125584516361865	0.05703660858927018	0.1961220074628148	CYRIB
-1.6344885401666789	23.581041278281692	1.9897434062055144	0.06043084644836142	0.20413078665003903	-4.402810990532762	SR140	4	2.0116718780204135	0.05713707664095625	0.1962774625035557	U2SURP
-1.1283791398341094	29.543195612525768	1.9362941966243696	0.06705371875347188	0.2147394144644334	-4.490958204757982	EF1B	9	2.0105225653634418	0.05726755346659997	0.19638057124301825	EEF1B2
-1.0438173104934307	26.813947114870643	1.9252766188539396	0.06849628945661188	0.21781452117268163	-4.508928869305966	ASC	10	2.009379140951973	0.05739762521498767	0.19638057124301825	PYCARD
-1.13198458315399	25.004269931090256	2.2062887018541506	0.03919004023050843	0.16055711983710028	-4.030212751434607	RHOC	2	2.009202394425729	0.05741775471966581	0.19638057124301825	RHOC
-1.2220095242046265	28.046964442524008	2.0145602753267795	0.05755888061794291	0.19868721472782627	-4.361348456671714	RS7	4	2.009179340769696	0.05742038074367049	0.19638057124301825	RPS7
-1.3593342718188488	23.723653511115927	2.0023054716380315	0.05896148159740026	0.2017641451194275	-4.381864884767996	QNG1	4	2.008976168363012	0.05744352858150223	0.19638057124301825	QNG1
-1.8820790991314276	24.946566780362545	1.9458301478504003	0.06582692655427343	0.21337579864488815	-4.475348730238598	ACDSB	8	2.004934136343214	0.05790577634308833	0.19777049766408628	ACADSB
-1.0357934850202746	28.1632383574393	1.899403704524714	0.07199224844868711	0.22450962817360545	-4.550857257218796	TCPE	17	2.0029418854704764	0.05813482697064749	0.19817703981503715	CCT5
-1.4444785331984171	21.687167259950694	2.188369140812559	0.04064755998440092	0.1627735434775559	-4.061937908199906	PLF4	1	2.002654009012777	0.05816799096218	0.19817703981503715	PF4
-1.0648334929682548	23.98750978431647	2.0275489576970274	0.05610492521821234	0.19653322916675567	-4.339514993335742	SMCE1	4	2.0024440595747373	0.05819218821145375	0.19817703981503715	SMARCE1
-1.3434131634605322	26.42396444610905	1.9167230267323725	0.06963509360709978	0.22045976039571732	-4.522832891070277	P5CS	19	2.0014098116402663	0.05831151896276825	0.19839321394229195	ALDH18A1
-1.4386554422034372	23.393677288440173	2.086768231288516	0.04988471187788704	0.18359659728585273	-4.238837068740866	DDX23	2	1.9989064443059084	0.05860125764223846	0.19878827859651144	DDX23
-1.7014345518125928	22.579889155870664	2.1076943880870056	0.04783989243227654	0.1798126489959634	-4.20282531587087	NAAA	1	1.9988964389532216	0.05860241822324123	0.19878827859651144	NAAA
1.1182036667248063	27.08473479177353	-1.9029501390969137	0.07150393172678383	0.2235756738499438	-4.545132847497236	MUC18	16	-1.998593205500741	0.05863760179815806	0.19878827859651144	MCAM
-1.2116845595073895	25.175393515407976	2.0042230674083363	0.05874001138737524	0.20162762186567185	-4.378659905269716	BAP18	4	1.998473496123543	0.05865149661293468	0.19878827859651144	BAP18
-1.2682625637541989	26.243452335336823	1.9089413042736545	0.07068562457243506	0.22207288533374792	-4.535445837238803	PNCB	19	1.9968182629890348	0.05884392206800625	0.19925034431416416	NAPRT
1.9296550597511448	28.854975439037272	-1.927427753326331	0.06821249623675457	0.21710643963526183	-4.505425593123244	LPP	23	-1.9962980298575557	0.05890451650298782	0.1992655643986788	LPP
-1.3283868676938866	22.898480943697177	1.9759774732582445	0.06281954048111302	0.20853739045692843	-4.397316074322178	ANO10	5	2.000940696364937	0.0590179639749006	0.19939712502951448	ANO10
-1.71590232577692	22.74158779526931	2.0840967270134856	0.05162971712718293	0.18770599307651356	-4.194019045136232	SIAE	2	2.006848148386569	0.05905568004815575	0.19939712502951448	SIAE
-1.0577768861160912	25.797152999380508	2.0179556082663166	0.05717558802772601	0.19813433041412953	-4.355649789876121	GRB2	4	1.9926749680363265	0.05932805591176188	0.20012654757699735	GRB2
-1.478052712187047	24.315349126929192	1.966073695604461	0.06403293805330981	0.20971899671978772	-4.413526663924493	HDAC1	5	1.9974878128129487	0.05941941190957786	0.20019063831885736	HDAC1
-1.8591544218120395	21.68031757217418	1.9617061998442575	0.06382858929369381	0.20971899671978772	-4.449247733711783	DPOD1	4	1.9915528919408656	0.05945977573941287	0.20019063831885736	POLD1
-1.9381005202736752	20.84346017318073	2.081655562557325	0.05109674738517098	0.1861493812432075	-4.2211517447102445	COG7	1	1.995691306208772	0.05962924379518618	0.20047658896189463	COG7
-1.3970794284051813	24.792513035678432	1.979728533787103	0.06162556569351363	0.20670777949878225	-4.419447988326164	SRS11	4	1.9898719363797224	0.05965758855087912	0.20047658896189463	SRSF11
-1.2011075634834327	24.60263269297606	1.9639785373761625	0.0635470188936357	0.20945265236373628	-4.445500378153121	DFFA	5	1.9880576465551727	0.05987174811486747	0.2009175316940935	DFFA
-1.1667967596105342	22.96989997220643	2.333149271420413	0.03016463685318537	0.13933002614111112	-3.801362821443804	KISHA	1	1.987370434613546	0.05995304513292129	0.2009175316940935	TMEM167A
-1.4736868611435767	23.631683971451043	2.0065414742186443	0.05847324234046158	0.201256741078798	-4.37478236358054	GSK3A	3	1.987245851185064	0.05996779382250544	0.2009175316940935	GSK3A
-1.2245212034387976	29.67539311648431	1.9166716416616765	0.06964198512262892	0.22045976039571732	-4.522916292073954	1433B	9	1.9868467541009225	0.06001506225434493	0.2009175316940935	YWHAB
-1.0380272130155497	24.845863309124457	1.9728350668047867	0.0624600939656711	0.2078312618059477	-4.43086751571637	LTOR1	5	1.9863222579756457	0.06007723308836878	0.20093628241985492	LAMTOR1
-1.9303241960334991	21.126639713032777	2.046703158867092	0.05402080192164545	0.1926524984193621	-4.307153067772498	GIMA1	1	1.9809856883942552	0.06071305985916936	0.20285788850500264	GIMAP1
-1.2084746571394973	27.92987450162586	1.8920335507865256	0.07301646731716463	0.22611551169186464	-4.5627303612827435	ERP44	16	1.98054368750724	0.06076598912424629	0.20285788850500264	ERP44
1.946853759056765	22.433904138279186	-1.9661776609413824	0.06327557210449707	0.20940578476725263	-4.441871024916813	BICL2	3	-1.979692500316907	0.06086803354619179	0.20300775132025656	BICDL2
-1.169405464591634	24.06901725919448	2.0440512860609648	0.0543051413211514	0.19289186197272976	-4.311645149575236	DRS7B	3	1.978623785796964	0.06099637156382396	0.20306277545528825	DHRS7B
-1.5499869111978697	25.742875984941733	1.9114093793703049	0.07035093057391913	0.22142286385962973	-4.5314492406686	MOGS	10	1.9783845292807225	0.06102513588487403	0.20306277545528825	MOGS
-1.0375574750929637	23.838630309489755	2.0798295372850655	0.05057993937799544	0.18502568967110175	-4.250728209479816	PSMG1	3	1.9781276089985451	0.06105603721459679	0.20306277545528825	PSMG1
-1.3262383326387948	22.39200751904687	2.0867441662361426	0.04988710813002243	0.18359659728585273	-4.238878352977103	STK3	2	1.9759586405540408	0.06131746588935739	0.20374147693077405	STK3
-1.768859506921924	22.625410364775902	2.027173027047741	0.05686882847796383	0.1974565774718744	-4.31269210077537	MIRO1	2	1.9799369946985264	0.06149782862569167	0.20414980119481943	RHOT1
-1.1963764038867843	23.08136941084266	2.1271335305351884	0.04600857480275982	0.17534598465601167	-4.169173203423216	SHOT1	2	1.9731387663030304	0.06165883380189144	0.20449316308526463	SHTN1
-1.557719995176246	22.52672560069837	2.032861055208627	0.05551982543212573	0.19506075166657824	-4.330559521093876	SNX8	2	1.972244611287121	0.06176742972746244	0.20466222984323376	SNX8
-1.2514924351270658	23.50414717653611	2.019250495414667	0.05703001318394413	0.1978228582318062	-4.353474839088738	PRPS2	3	1.9712659765861924	0.06188648016720979	0.2048655895190393	PRPS2
1.3587581235955852	28.312916901957504	-1.9009447798101988	0.0717796944009884	0.2240434749668812	-4.5483706529255326	PGS1	9	-1.9672993116503972	0.06237110917389774	0.2062776348097624	BGN
-1.2106677967517854	26.527157200833383	1.9114917622095615	0.0703397828509482	0.22142286385962973	-4.531315776343336	AHSA1	7	1.9664100774660336	0.06248021219820988	0.20637340145842265	AHSA1
-1.719755742379725	23.024524132545665	1.963828416601484	0.06356558658823626	0.20945265236373628	-4.445748033905716	CAN5	3	1.966116519559805	0.06251626688323839	0.20637340145842265	CAPN5
-1.1073142517613377	24.269206436180045	1.882526617373368	0.07435655711201784	0.22897336255967785	-4.577999125876138	COPG2	11	1.964941103760707	0.0626608158265538	0.20660029487877943	COPG2
-1.183143039588476	23.310813533821396	2.0247928696339343	0.05641066474021085	0.1969965177597808	-4.344155437366845	RPRD2	3	1.964612103669342	0.06270132823179174	0.20660029487877943	RPRD2
-1.690444822728562	23.02440392936382	2.00412523985261	0.05875129184430471	0.20162762186567185	-4.378823457992682	RRFM	2	1.9632664587945905	0.0628672698737192	0.20695509044620072	MRRF
-1.088968108927162	24.13777591222241	2.162097554394952	0.04287383340448542	0.16699646304570695	-4.108169884080395	PABP2	2	1.9610044716900408	0.06314708929625375	0.20740505247531912	PABPN1
-1.249677085108793	26.60942865121645	1.8926480041311409	0.07293059021752682	0.22604664611924544	-4.561741698744905	DDAH2	9	1.960917323616625	0.06315789199194816	0.20740505247531912	DDAH2
-1.207194543911772	27.89573395177614	1.876106229900527	0.07527375554850141	0.23029490069619035	-4.588280839489849	HDGF	14	1.9607460364914004	0.06317912916055611	0.20740505247531912	HDGF
-1.3192265988643967	25.357775288400063	1.879403664842489	0.07480145940770078	0.22983031356807493	-4.583003286908517	HS74L	15	1.9602733080334624	0.0632377735815982	0.20740588343659908	HSPA4L
-1.26613979598606	23.95828483755717	2.1240667059151592	0.04697593062057512	0.17807738053818872	-4.148869890785298	TNPO3	2	1.965074335467311	0.06330824784995048	0.20744422433002832	TNPO3
-1.5384056113467717	22.76761786411104	2.0209237765133605	0.056842389419112	0.1974565774718744	-4.350662985433138	TMX2	2	1.9592388805209653	0.06336626784855877	0.20744422433002832	TMX2
-1.4147211712368168	22.35771686904262	2.1330850766416627	0.04546072268937398	0.1734441321081164	-4.158832169880396	TGT	1	1.9539911291994003	0.06402169873878977	0.20901661965770155	QTRT1
-1.1560110116528115	27.735092211164847	1.9114430109013865	0.07034637949862224	0.22142286385962973	-4.5313947563748815	RS15A	6	1.9532677186724976	0.06411251976697938	0.20901661965770155	RPS15A
-1.0414038243569834	25.355282801986014	1.872753787337167	0.0757566130928859	0.23038625635676732	-4.593639895194462	NUP93	10	1.953098574357796	0.0641337715297296	0.20901661965770155	NUP93
-1.010652454185344	25.62772858499481	1.856410403321325	0.07814969796384229	0.23375936304447864	-4.619670849140405	PML	14	1.9530573178782984	0.06413895605400745	0.20901661965770155	PML
-1.0096501584893325	26.10706876610172	1.8511744092457587	0.07893026018555907	0.2344149533270115	-4.627977050445551	RAGP1	18	1.9527006046091775	0.06418379813946928	0.20901661965770155	RANGAP1
-1.1195287435747758	29.4694193652847	2.025282478502437	0.05635624251624602	0.1969965177597808	-4.343331376755249	NDKB	3	1.9525746131580224	0.06419964303112399	0.20901661965770155	NME2
-1.3262002570939693	23.3606363710312	1.9025068186768912	0.07232986610362503	0.22516712042075032	-4.5163054973174965	SPON1	7	1.9565096583698065	0.06437288041850779	0.20936572428199865	SPON1
-1.1379539478258138	26.053559307866404	1.8748280638175976	0.07545753214368028	0.23038625635676732	-4.590324833254879	GET3	10	1.950756678046804	0.06442865498023159	0.20936572428199865	GET3
-1.2948232294740407	24.26535841488107	1.9457360928632177	0.06583892886114792	0.21337579864488815	-4.4755029399292745	SRPRA	4	1.9503205735875755	0.06448369999000746	0.20936572428199865	SRPRA
-1.052772053307315	28.79464248220857	1.8607931898533032	0.07750153404975915	0.2323083957339616	-4.612705642607242	PHB1	12	1.948595789615396	0.0647018095451775	0.20987815265122436	PHB1
-1.0111021670620275	25.91115495142805	1.93542513716253	0.0671665229363698	0.2147394144644334	-4.492378220833373	PSDE	5	1.9480806580246528	0.06476707748008445	0.20987815265122436	PSMD14
1.3912075400141075	25.42867115897378	-1.8873755662118403	0.07367037486706543	0.22774340428878712	-4.570217972388211	VISL1	8	-1.9476728583561895	0.06481878757274581	0.20987815265122436	VSNL1
-1.4688826337943688	21.417887341804686	2.045785996965323	0.05483405120873559	0.19360889651434277	-4.281588295768898	MTM1	2	1.9520047140943229	0.06493921976483351	0.2100766016436144	MTM1
-1.2379683351908355	24.36160361181026	1.9018777406415983	0.07165128392347768	0.22383936719102265	-4.546864605506906	PDPR	6	1.9451251282647375	0.06514267359350476	0.21054301783815185	PDPR
-1.737415970713876	25.888101598880848	1.9162352361663877	0.06970053798547031	0.22045976039571732	-4.523624543008397	K2C7	4	1.943132572734928	0.06539697763101872	0.21100322033988345	KRT7
-1.0963328775551453	24.41089703123491	1.8608054481207417	0.07749972781738464	0.2323083957339616	-4.612686145587964	ATX10	11	1.9421720427776847	0.06551988028678685	0.21100322033988345	ATXN10
-1.0877098581161242	23.847986562632727	2.0209706619538577	0.05683714015430372	0.1974565774718744	-4.350584175448242	HMOX1	3	1.9419932574099703	0.0655427789153122	0.21100322033988345	HMOX1
-1.0753182030757458	24.747009008848018	1.869530156245592	0.07622347954184842	0.230806500382252	-4.598786811316899	RAD50	9	1.9417084772165536	0.0655792678404669	0.21100322033988345	RAD50
-1.099824667669374	25.287501499903957	1.8774110077133588	0.07508655820193506	0.22993500256947924	-4.586193301112285	ACOT9	8	1.9415208048042591	0.06560332414037078	0.21100322033988345	ACOT9
-1.823565358999911	23.674873814479675	1.879074989163875	0.07484841898461903	0.22983031356807493	-4.583529618880759	MAP2	10	1.9410159295215168	0.06566807895956395	0.21100322033988345	METAP2
-1.3847722662151831	22.99694974854649	1.9657481688303975	0.06332850494488584	0.20940578476725263	-4.442580054332518	SCYL1	3	1.940760277902138	0.06570089011709207	0.21100322033988345	SCYL1
-0.9480521321562492	29.3363423433966	1.884961407642652	0.07401130701711746	0.2283997936792365	-4.574093709813807	RS5	7	1.939695859941387	0.06583765666328448	0.21124010834558132	RPS5
-1.434467114936144	24.779087251038696	1.958477694516986	0.0642305464070482	0.20971899671978772	-4.45456697443567	UCRI	3	1.939261089748665	0.06589359235554733	0.21124010834558132	UQCRFS1
-1.3010864614446014	23.99864334675183	1.9725911578895512	0.06248980507003156	0.2078312618059477	-4.431271087363466	CYGB	3	1.9369172821474907	0.06619586018009677	0.2119577903127699	CYGB
-1.9606209979584823	21.57750211006628	1.9914470441546757	0.06022967917938017	0.20374840042396036	-4.39997538028253	ECE1	1	1.9366004852963967	0.06623680947274059	0.2119577903127699	ECE1
-1.1300089776123308	27.49386538134903	1.843981931182314	0.08001360471079759	0.23703780144516515	-4.6393603506425265	SDHA	15	1.932100966318067	0.06682083782587611	0.21363421778353908	SDHA
-1.16299325856669	23.116341067234483	1.9364313001469473	0.06703593800123862	0.2147394144644334	-4.4907341428349	HDAC2	4	1.9301123877747204	0.06708039566978005	0.21412019392046025	HDAC2
-1.2973669497172864	23.939049446460256	1.9654253821327232	0.06336831275582427	0.20940578476725263	-4.44311286103542	IDI1	3	1.930012893963089	0.06709340535852258	0.21412019392046025	IDI1
-0.9880850522548386	25.529686233771777	1.8744920318409009	0.07550591266515141	0.23038625635676732	-4.590862043462591	IMA4	7	1.9287829440178976	0.06725441598505665	0.21444136946043196	KPNA3
-1.219165486121689	23.73091632679959	1.928372922299088	0.06808813185989822	0.21692485685471005	-4.503885485203876	PCY2	4	1.927758323340787	0.06738880736751567	0.2146631600159874	PCYT2
-1.8565294271826505	21.664313876991457	1.9942585130280288	0.0598990037274353	0.203016470648712	-4.395292375044852	STAR5	1	1.9273316220746692	0.06744484419421226	0.2146631600159874	STARD5
-1.1377358819572017	23.287725211161263	1.904871892785602	0.07124054255209042	0.22294837633922923	-4.542027851305489	DHX36	5	1.9267908554995827	0.06751591974373349	0.2146969981465903	DHX36
-1.6386033288342574	23.33621959154524	1.8727397934231844	0.07575863434336026	0.23038625635676732	-4.593662251370736	CUL4A	7	1.926078173249996	0.06760969184929055	0.21480288501670844	CUL4A
-1.566972261222176	23.945901060080317	1.945474889860146	0.06662378665259266	0.21413341936969835	-4.447073948847466	ALG2	3	1.9302721557091984	0.06773383566264421	0.21500499041439877	ALG2
-1.094389360938628	25.694127840460173	1.884359215452506	0.07409656564797454	0.2284644107479215	-4.575059951276796	OCAD1	6	1.9245953504420472	0.06780516421055847	0.21503923506777117	OCIAD1
-0.9473771738592518	24.85671164505356	1.868760009181884	0.07633538994845614	0.230806500382252	-4.600015539186139	UBP2L	7	1.9229996099117197	0.06801607814706068	0.21551570881209592	UBAP2L
-1.1030876787716757	23.93025174739867	1.8683503556731988	0.07639497558290723	0.230806500382252	-4.6006689768342905	SEC12	7	1.922176725855986	0.06812506701734784	0.21566866135973223	PREB
-1.0063202538494274	26.50250540023811	1.8674038915183784	0.0765327983750838	0.230806500382252	-4.602178302199019	IF5	7	1.9214285071256156	0.06822430018725253	0.2157904846528237	EIF5
1.715165084879704	24.77227050113165	-1.8944184295456483	0.07268364930710108	0.22580328902459548	-4.558891837943365	IL36A	4	-1.920933754640653	0.06828998709159119	0.2158060802040319	IL36A
-1.4127401330857057	22.592570196206655	1.9955980072323376	0.05974202725216906	0.20287713007043753	-4.3930596883409585	EFNMT	2	1.918124177202842	0.06866406428755584	0.21679533897724296	METTL13
-1.1499728727973064	26.361159050954285	1.8402078945431108	0.08058723988672484	0.23814132785161948	-4.64532104132241	RTRAF	11	1.91743632327524	0.0687559221326566	0.21689257141669296	RTRAF
-1.1590120054079946	24.779418084227807	1.92231390006596	0.06888886144456433	0.21867134571143207	-4.513749552276812	MYG1	4	1.9164885103527216	0.06888267284864488	0.21703462902470091	MYG1
0.9715316142855954	26.747950513779312	-1.8146343534181375	0.08456973615363735	0.24303535826676365	-4.685486157679452	CO6A1	17	-1.915412165375647	0.06902686151854619	0.21703462902470091	COL6A1
-1.2690961085327146	23.12852262181364	1.953262864615846	0.0648845544070757	0.211246505273999	-4.463146558077884	GEPH	3	1.91536483091405	0.06903320860322601	0.21703462902470091	GPHN
-1.6133327728127966	21.789343158451747	2.056849483833879	0.05365586643246795	0.19210258660547708	-4.263016575002607	CASP8	1	1.9203453041078835	0.06904536340031307	0.21703462902470091	CASP8
-1.353836261154559	22.095992923440292	1.9373769742662348	0.06691340859504907	0.21470318638628216	-4.489188381845106	MYO1F	3	1.911539160549342	0.0695478947645342	0.2181254784518276	MYO1F
-1.005227569102825	25.86806778751751	1.8364511472695852	0.08116181198683114	0.2386814299152401	-4.651245956988443	NUMA1	40	1.9108505106738911	0.06964089992606054	0.2181254784518276	NUMA1
-1.2044796042030228	23.489027729707416	1.958773750074794	0.06419359334850692	0.20971899671978772	-4.454079439606511	RABL6	3	1.9107313258720455	0.06965700745392497	0.2181254784518276	RABL6
3.2937229171603377	25.972789779278543	-1.870615590313192	0.07606599904265157	0.23073136515755627	-4.597054467354639	RAB1A	3	-1.9104874892483863	0.06968997157519456	0.2181254784518276	RAB1A
1.413286701399343	24.52662662965233	-1.877377321951864	0.07509138597426687	0.22993500256947924	-4.5862472081392065	TM1L2	5	-1.9104174548621564	0.0696994420165609	0.2181254784518276	TOM1L2
-1.5060260811022737	24.74359572791603	1.836984189296225	0.08108006922433313	0.2386814299152401	-4.650405790224996	HCFC1	14	1.9077525947423128	0.07006064134390713	0.2189365502340833	HCFC1
-1.29724658869862	24.381793621136545	1.8361243838460457	0.08121195719550327	0.2386814299152401	-4.651760908592805	ANK3	11	1.9075962352235625	0.07008188559013308	0.2189365502340833	ANK3
1.979856248724708	23.870003667431135	-1.872213323182201	0.07583471095480761	0.23038625635676732	-4.594503237789548	DGKA	4	-1.9054135198162232	0.07037903859214541	0.21959324942631825	DGKA
-1.8220263965364971	20.242805159809095	1.973184375209863	0.06241756579334098	0.2078312618059477	-4.430289492745729	SHRM2	1	1.905144489320683	0.07041574073664877	0.21959324942631825	SHROOM2
-1.17611856186889	23.39770013507273	2.041342459139684	0.05459697333332993	0.19334840406778456	-4.316229863818388	PI42A	2	1.9019018076787568	0.0708594446289386	0.22066739914569075	PIP4K2A
1.8043125030984228	27.05337637859079	-1.8611993007513348	0.07744171400992268	0.2323083957339616	-4.612059667798111	PARVA	5	-1.9017197259866625	0.07088443198908591	0.22066739914569075	PARVA
-1.1471536227101709	25.469808309928315	2.0510737159233683	0.05355509693213298	0.19195530202112648	-4.299741551179103	LSM4	2	1.9005937894950256	0.07103911805631331	0.2209552953905647	LSM4
-1.1343690267651496	26.923992047707817	1.959475705192265	0.0641060521614077	0.20971899671978772	-4.452923286817368	CUTA	3	1.8992833736981352	0.07121952201747013	0.22132260910415913	CUTA
-1.2064057377457544	25.04944518524775	1.8546577786860217	0.07841021682755109	0.23375936304447864	-4.62245296568283	GCP60	6	1.8968176318199883	0.0715600699781637	0.2221865109811517	ACBD3
-1.2833269085621453	27.072842978398647	1.9294608203010652	0.06794523563435587	0.21690067230985813	-4.502112178301495	CY24B	3	1.8959515348123928	0.07168002702135573	0.22235223318247144	CYBB
-1.1106558944406366	26.924662209411792	1.854943816799852	0.07836764684612842	0.23375936304447864	-4.621999033234912	SAR1A	6	1.8952969354257396	0.07177080810504173	0.22235223318247144	SAR1A
1.364844894560811	29.462440339765784	-1.818390685467568	0.08397423911039795	0.24219867593611147	-4.679611314676034	6PGD	21	-1.894805235207803	0.07183906438447438	0.22235223318247144	PGD
-1.3820552941440667	25.227309938920097	1.8188168901905812	0.08390690340242415	0.24219867593611147	-4.678944196786667	SYIM	21	1.894626851515007	0.07186384112992039	0.22235223318247144	IARS2
-1.2122706445256526	25.401156223952658	1.9355431743287583	0.06715119182297745	0.2147394144644334	-4.492185376875012	BPIB1	3	1.8914848120544283	0.07230148833938817	0.22340706839280877	BPIFB1
-1.0812079387403202	27.73246476071751	1.8127115215227991	0.08487598536415043	0.24371827001896712	-4.688490120781058	3HIDH	11	1.891276728178608	0.07233055423753662	0.22340706839280877	HIBADH
-1.719645900461586	22.034303915681715	1.9196567800185609	0.0692426303470821	0.2195980562436032	-4.518068730436596	LYRM7	2	1.8904395723236656	0.07244759476240599	0.22357415864123897	LYRM7
-1.2660357501366768	25.106274678491157	1.8372905085576432	0.08103312725743066	0.2386814299152401	-4.649922900790667	SAC1	7	1.8899277303782616	0.07251923583012966	0.2236009771428998	SACM1L
1.496628638753826	26.580148780486912	-1.8179016499813847	0.08405155936100422	0.24219867593611147	-4.680376642917873	SERA	16	-1.8892848433833649	0.07260930693915332	0.2236845258004099	PHGDH
-1.4810866829823155	21.72264722648283	1.969080800813277	0.06366232044042135	0.2095723468066512	-4.408610158391775	BI2L1	2	1.890712165609264	0.07309475343156775	0.2248633572522359	BAIAP2L1
-1.1760557401363592	27.46452458844361	1.887566257463219	0.0736435040321886	0.22774340428878712	-4.569911688167067	RL23	4	1.885435570200331	0.07315066104547116	0.2248633572522359	RPL23
-0.995304984070188	25.992397757558887	1.7899570064141317	0.08857395997806944	0.25058403872762003	-4.723867214310628	USO1	23	1.8852143453925387	0.07318188090754074	0.2248633572522359	USO1
-1.1833943683095924	26.50904477573709	1.8002570761218952	0.08688305845364279	0.24716997618601297	-4.7078926575376	ERAP1	20	1.8838349940525765	0.0733768023816829	0.22526741751057705	ERAP1
1.4542782171052444	26.653978515889698	-1.8358544635157312	0.08125339964539822	0.2386814299152401	-4.652186231954799	SAMP	6	-1.8808434688626736	0.07380111049681298	0.22637439074670096	APCS
-1.0499115618451782	25.983500495343804	1.817759578138364	0.08407403362309275	0.24219867593611147	-4.680598954603269	PICAL	8	1.8801452625092403	0.07390045064473431	0.22648352087152396	PICALM
-1.235262078322659	25.699220017667336	1.8093723844104035	0.08541010223692935	0.24466466642119	-4.6937013776748575	MCM4	10	1.8779232673658528	0.07421737394890984	0.22712447345275763	MCM4
-0.908518460126686	28.754982532891088	1.781855222209998	0.08992395906801609	0.25269770776075406	-4.736386528708361	RS3	13	1.8777826115188012	0.07423747569781859	0.22712447345275763	RPS3
1.137825115721505	29.478479926654877	-1.8093672801662355	0.08541092092666047	0.24466466642119	-4.693709338467409	MYL6	9	-1.8761087097077116	0.07447706661644203	0.22759219893249177	MYL6
1.9139762839931045	25.62199013024247	-1.831443372094531	0.0827175349088757	0.24162227302329484	-4.628527279956418	SPB4	6	-1.8798455781072527	0.07463123227937674	0.22759219893249177	SERPINB4
2.0802569656493617	21.729811195822123	-1.9081635477795151	0.07079138629138028	0.22207288533374792	-4.536704545902415	ABCBA	1	-1.8739335774451311	0.0747894114153707	0.22759219893249177	ABCB10
-2.2072945328255713	22.10222854744653	1.9134592276485611	0.07083574861574786	0.22207288533374792	-4.498755515883715	RANB9	1	1.878533685304547	0.07481863316038465	0.22759219893249177	RANBP9
-1.096994630875319	23.228139350017244	1.833731707296555	0.08157996286934094	0.23908583177549425	-4.655529612165644	C2D1A	6	1.8736028360667571	0.07483700552083315	0.22759219893249177	CC2D1A
1.4198296221688942	24.173758553229337	-1.941400830857649	0.06639425889487251	0.2136474101187523	-4.482605496066073	MYPT2	2	-1.8734904008985451	0.07485319112062784	0.22759219893249177	PPP1R12B
-1.3621212551264108	24.926653640048418	1.894122079502148	0.07272493317684044	0.22580328902459548	-4.5593690005575045	IN35	3	1.8729992430942797	0.07492393164698506	0.22759219893249177	IFI35
1.3121838712929517	22.325620380827043	-1.917932857270683	0.07023336139316018	0.22142286385962973	-4.491567856367579	AASS	3	-1.8772280678466928	0.07500554773434097	0.22759219893249177	AASS
-1.0356392370686471	24.49374674751555	1.8198302173339984	0.08374699750583721	0.24219867593611147	-4.6773576423250685	KPRA	7	1.872342469698434	0.07501861688611658	0.22759219893249177	PRPSAP1
-2.194606796247669	21.66635957370553	1.8970717726021211	0.07231493641947324	0.22516712042075032	-4.554617336678255	NUFP2	1	1.872255940514039	0.07503109936653937	0.22759219893249177	NUFIP2
-1.2481028845182074	23.626457836673925	1.906260361813257	0.07105077623505957	0.222550579529922	-4.539783163086934	NEUL	3	1.870564001667978	0.07527553959470658	0.22813883672388885	NLN
-1.346373284322329	23.888671214883072	1.9506413514059635	0.06521555324198018	0.21212971164424324	-4.467453794079419	NFU1	2	1.868798081735956	0.07553141082590747	0.2287191570789628	NFU1
-1.306534319517624	25.19780650253498	1.8089299246021289	0.08548109544726824	0.24466466642119	-4.694391397540989	CRYL1	8	1.8670035994664391	0.07579219943057965	0.22931336659064644	CRYL1
-1.346315055691807	27.521085890522937	1.8544156165583203	0.07844627273339486	0.23375936304447864	-4.622837230508961	AN32B	4	1.8662040713438797	0.07590864659753949	0.22947022358677469	ANP32B
1.7175436052879327	21.297074070064937	-1.9427289037368607	0.066223698601467	0.2136474101187523	-4.480430810080707	COPZ2	1	-1.8657415313118535	0.07597608457013193	0.22947878604856173	COPZ2
-1.818073810829702	22.394988057676063	1.8789723871850248	0.07486308355806945	0.22983031356807493	-4.583693909847575	PLBL1	2	1.8614017614813432	0.07661137452101524	0.23120102149417684	PLBD1
-1.1017756935356573	24.106063082254277	1.800072620371659	0.08691309128838125	0.24716997618601297	-4.70817930547543	VP13C	8	1.860636683081342	0.0767238527136192	0.23134390903121851	VPS13C
-1.482654635958248	24.2944411680481	1.8301454004136628	0.08291884520334437	0.24201128854747675	-4.630549973447771	MTREX	5	1.8628068120651136	0.07709754023531516	0.23226564306506145	MTREX
-2.1849688929912574	23.84424318589843	1.8531222766616424	0.07863908603611217	0.2341374967311571	-4.624888922983478	ST1A4	2	1.857677068047573	0.0771603206128301	0.23226564306506145	SULT1A4
1.5445516621105675	24.607147981689423	-1.820556386447422	0.08363256927325308	0.24212433949586623	-4.676220305328437	LIMS2	5	-1.8566536451712503	0.07731175312940546	0.2325244260081695	LIMS2
-0.939374254352817	25.62091614469735	1.9638170470217624	0.06356699303156185	0.20945265236373628	-4.445766789904855	MPRD	3	1.856080919896207	0.07739661058148588	0.23258270794030275	M6PR
-1.1725673265758054	22.65050330123348	1.8553066291133091	0.07831367995853393	0.23375936304447864	-4.621423192953969	NU107	4	1.8546803613924088	0.0776044659820911	0.2329371054844844	NUP107
-1.028242744976037	25.359235703889563	1.7698452271907068	0.09195794814763182	0.2547971944693287	-4.754870267733213	AP1G1	13	1.854402897821052	0.07764570182816147	0.2329371054844844	AP1G1
-1.492842247637455	24.116425987436052	1.9748194606773288	0.0622188370653524	0.2078312618059477	-4.42758291464672	SH3L2	1	1.8535665302373985	0.07777011611442859	0.23311346197337585	SH3BGRL2
-0.989844654165882	25.900966014924343	1.782826605036652	0.0897611630298965	0.25243994543324816	-4.734887634017734	BACH	9	1.8530375522696496	0.07784889427879997	0.23312988773904603	ACOT7
-1.7041797600355617	22.66140465855525	1.929312871431485	0.0679646532322275	0.21690067230985813	-4.5023533789900085	TYB10	1	1.8526486045286048	0.07790686282270486	0.23312988773904603	TMSB10
-1.336553792071161	25.67189421768847	1.8206845017610576	0.08361239526532514	0.24212433949586623	-4.676019616065192	BASI	5	1.8517462623762757	0.07804149242801026	0.23333617938071757	BSG
-1.5687812795343348	24.148299244719272	1.8513017133222869	0.07891120154573072	0.2344149533270115	-4.627775292883425	HIP1R	3	1.8501979381632996	0.07827297562425838	0.23383146292461376	HIP1R
-1.6187609854365554	23.71722296696398	1.8034433430093648	0.08636569545448153	0.2462997837224835	-4.702937848820877	SMRC2	6	1.849108177368056	0.07843625988542377	0.234122348834475	SMARCC2
-1.722032315760245	21.326717551249217	1.887724789185236	0.07439055754331876	0.22897336255967785	-4.539885610471349	PEX14	2	1.8516473506953663	0.07875128117338774	0.23433279588820624	PEX14
-1.6016840062784006	25.80556682043204	1.8229105104569523	0.08326254718775321	0.24207603145441253	-4.672531046728089	AK1C3	4	1.8468594106574152	0.07877414289237686	0.23433279588820624	AKR1C3
-1.2306579408353286	26.42757395642248	1.8418964947577343	0.08033013818283823	0.2377772090212011	-4.64265512931581	DAZP1	4	1.846603397567292	0.07881268985992453	0.23433279588820624	DAZAP1
-1.6384721816984855	20.667251358365466	1.961802983361544	0.06456259718908133	0.21058433904097051	-4.420500776077113	RT63	1	1.8511295077973748	0.07882876916117999	0.23433279588820624	MRPL57
-1.026791037880976	26.675767594900417	1.9235543457565116	0.0687242561139563	0.21834396933521716	-4.511731814085796	CIRBP	3	1.8464444868548884	0.07883662474279461	0.23433279588820624	CIRBP
-1.2045831852913444	25.542535774473087	1.828638128763162	0.08315315487517633	0.24207603145441253	-4.6328975941877095	FUS	5	1.8504799490880812	0.07892606086972748	0.23440248178032777	FUS
-1.2434606526162533	24.96390659865572	1.9466623383098416	0.06572081565098556	0.21337579864488815	-4.473984079292049	HG2A	2	1.8447194651603291	0.0790968527956028	0.2347134679448464	CD74
-1.6805038396171774	25.473915022696616	1.7893290391031431	0.08867796640783175	0.25058403872762003	-4.724839030629058	RBBP7	8	1.8439152943421857	0.07921842156850074	0.23487799116136449	RBBP7
-1.835418023225941	20.973533188873997	1.916847736175543	0.07037905779772578	0.22142286385962973	-4.493312309906109	PSN1	1	1.844396223248916	0.07984239772687052	0.23653060610996168	PSEN1
1.7183085732880023	23.66460008041661	-1.774494818275163	0.0911658313423982	0.25357950894925485	-4.747725030439126	SVIL	16	-1.838670761402784	0.08001525259438129	0.23684514767936865	SVIL
1.1608076144759707	27.906780868190506	-1.7638061483831469	0.0929956561714087	0.25705880989948926	-4.764130693938026	HYEP	12	-1.8381178342406397	0.08009966723822798	0.23689760035818969	EPHX1
-1.37852647262795	23.29545720704836	1.8686206941544936	0.07713037775255721	0.232175509980579	-4.570177476392989	LEMD2	3	1.841424793559764	0.08029332702980888	0.23727279335264653	LEMD2
-1.6154831217292482	23.322403058677704	1.9539447866114856	0.06554738745510501	0.21301401668850228	-4.4333076125593145	LFG3	1	1.840703312305167	0.0804031504639965	0.2373320026710132	TMBIM1
-1.0110684711822593	26.899120828556157	1.7468299977302946	0.09596701280386176	0.2605363190373085	-4.790039938277736	PSD11	16	1.8358481065116512	0.08044699640087272	0.2373320026710132	PSMD11
-1.0558841364753278	27.72077154552554	1.768087142623194	0.09225900626589388	0.25522117621219237	-4.757568490853088	RS2	9	1.8349997848925823	0.08057714847803231	0.23741797519622837	RPS2
-1.162800820407497	23.10652878195908	1.958464002694508	0.06423225584964752	0.20971899671978772	-4.454589520507277	PUS7	2	1.8342844322479812	0.08068704242903244	0.23741797519622837	PUS7
-1.0702001957559268	26.865083965213245	1.7625731069903918	0.09320877097338186	0.2572475170920376	-4.766018662394206	PDXK	10	1.833939809651971	0.08074003059732424	0.23741797519622837	PDXK
1.5852835606710265	24.397300987559053	-1.7762102531230766	0.09087507897999617	0.25317908757368923	-4.745085451710505	CLCA2	9	-1.8339172486087	0.08074350057349208	0.23741797519622837	CLCA2
-1.3743324724084935	26.89962866147266	1.8454798544845143	0.07978691893498208	0.2365635526352724	-4.636992179901606	RS14	3	1.8295419025318131	0.08141890303787153	0.23907044874829908	RPS14
-1.1515739969663557	27.57112353040387	1.760584011656554	0.09355344821413893	0.2577981753736396	-4.7690622576748085	DECR	10	1.828833674093998	0.0815286898160383	0.23907044874829908	DECR1
-1.1735944691759317	24.619263095517137	1.80323724180782	0.08639907953778561	0.2462997837224835	-4.7032585345941715	PAIP1	5	1.828641173932014	0.08155855267002478	0.23907044874829908	PAIP1
-1.1207257452107733	27.253006061283973	1.75379616599247	0.0947379618309645	0.25905253304356113	-4.779429958491952	SAMH1	32	1.8285370217229973	0.08157471393100746	0.23907044874829908	SAMHD1
-1.3059515950738252	25.52452161775601	1.7564612461232747	0.09427135873566916	0.2585410035955382	-4.775362781132985	SC23A	12	1.825084437503286	0.08211202830155982	0.24044676383111335	SEC23A
-1.0203111267362566	25.638975192258105	1.773352352045653	0.09135991619025306	0.253721987730867	-4.749481955540757	DPP2	7	1.8244985151216848	0.08220351809998551	0.24046940721010204	DPP7
1.50305721049455	25.27921862489431	-1.757422603855284	0.0941035309489494	0.25831201076558596	-4.773894560034519	AKA12	26	-1.8241234846430905	0.08226212432065486	0.24046940721010204	AKAP12
-1.5397929215587496	25.95385697619643	1.8654892938327616	0.07681226631934517	0.23141405425471925	-4.6052298944937125	ERH	2	1.8237350714839	0.08232286012598088	0.24046940721010204	ERH
-1.4177408935813105	23.976823791771928	1.7793016010278204	0.09035314559192928	0.25299594913509643	-4.740324115585192	RM37	6	1.822980862366071	0.08244090638379735	0.24054309040270003	MRPL37
-1.786086576553224	21.10572110937602	1.8394530625499657	0.08070240087558722	0.23828339809649693	-4.646512195742618	UBAC2	2	1.822708792384998	0.08248352593200693	0.24054309040270003	UBAC2
1.6391658580974209	24.990531241802476	-1.8164716484287744	0.08427800928841253	0.24258953727102217	-4.682613727404315	FCSK	3	-1.8213435210942384	0.08269768371301903	0.24096978880118425	FCSK
-1.051127510156281	24.091265521789552	1.8860093163500664	0.07386314928286918	0.2281407880458707	-4.5724117940113285	RM13	3	1.8200909657725268	0.08289458534161921	0.2411548284677681	MRPL13
-1.0355045850729176	25.597091940945795	1.7600631236207074	0.09364389100527892	0.2578473650005819	-4.769858880583277	SSRP1	8	1.820075797500622	0.08289697228579528	0.2411548284677681	SSRP1
-1.0478775414058	27.719699460402875	1.7514489095658914	0.09515056771849864	0.2597807967226035	-4.78300841078094	PGRC1	9	1.81766890503862	0.08327648802815349	0.2419188112637309	PGRMC1
-1.1016357865035324	24.428169571320733	1.8228125534296349	0.0832779156199658	0.24207603145441253	-4.672684626634187	PAWR	4	1.8175466393273385	0.08329580691879024	0.2419188112637309	PAWR
-1.1356587024877136	24.417851675702806	1.9441989811250653	0.06603535397115781	0.2136225658520515	-4.478022435840856	ZN207	2	1.8158060503540363	0.08357125505860791	0.2421031963803139	ZNF207
-1.1755853108781693	22.897592840436012	1.8557215332068029	0.07825200450959824	0.23375936304447864	-4.620764579059181	VPS18	3	1.8154571108424804	0.08362656973785249	0.2421031963803139	VPS18
-1.1034751248011003	26.243412687040895	1.7463872115228374	0.09604559623164212	0.2605363190373085	-4.790713300914929	METK2	10	1.815428294384151	0.08363113920768488	0.2421031963803139	MAT2A
-1.142281564755411	22.80662776491126	1.941325657799754	0.06640392476663923	0.2136474101187523	-4.482728560310691	NUMB	2	1.8154232958323824	0.08363193185772669	0.2421031963803139	NUMB
1.6383965957256272	23.96162726741818	-1.7825073517274403	0.09060957026118543	0.25317908757368923	-4.70409937910968	MB214	5	-1.8189575146507708	0.08377538357684776	0.2421671154994441	MAB21L4
-0.8846495515794253	28.12664951473915	1.7256200354568396	0.09979396720776068	0.26725247584102585	-4.822155388850863	RAB7A	12	1.8144250055701032	0.08379036738423898	0.2421671154994441	RAB7A
-1.3006380433228166	23.30960564322273	1.8934598133507683	0.07281726663224344	0.22589251622509057	-4.5604351521024205	KPCD	2	1.8128617589382048	0.08403898850908843	0.24268820096283095	PRKCD
0.9337166947643888	25.451231349739587	-1.7239816807147852	0.1000949552466276	0.2677238562018232	-4.82462424038526	AT2B4	13	-1.8116006594789693	0.08424002174876212	0.24297871365378615	ATP2B4
-0.9632906205806826	22.89703403287585	2.0233623240877705	0.05656994597831543	0.1969965177597808	-4.346562452189023	OXSM	2	1.811372730123296	0.08427640068171863	0.24297871365378615	OXSM
-1.0215928635036349	25.90087548023383	1.7253502420921123	0.0998434784462391	0.26725247584102585	-4.822562060662155	OPA1	15	1.8102778789226104	0.08445133564143074	0.24323919971880512	OPA1
-1.4188681254092508	24.502852202425895	1.867315888804759	0.07654562428217704	0.230806500382252	-4.602318613208111	CEAM1	2	1.80995047990333	0.08450370846086867	0.24323919971880512	CEACAM1
1.0074650923690172	26.514543027625606	-1.749135970912972	0.09555865482751484	0.26045055546651935	-4.786531155566743	RRAS	8	-1.8092267594054163	0.08461957930121244	0.2433755025732037	RRAS
-0.8751416275440462	25.11176995069108	1.7084181342265603	0.10299321213212945	0.27220818877839453	-4.847991448599758	PYR1	20	1.808764757185341	0.08469361989756118	0.24339137368619523	CAD
-1.0107856280232497	26.122631582584603	1.8227878746729789	0.08328178784833674	0.24207603145441253	-4.672723317799238	PRRC1	4	1.8074392834672537	0.08490635240573875	0.24380546786191112	PRRC1
-1.4782083307158302	23.58880560362824	1.8513780954146843	0.07889976834771945	0.2344149533270115	-4.627654234278868	MB12A	2	1.8040011751956768	0.08546031276415089	0.24518018348203777	MVB12A
-1.003471479334877	27.079009662087618	1.9874909378859895	0.06069773957672956	0.2045525341333429	-4.406557657419512	NDUA4	2	1.8036123690938912	0.08552315521797431	0.24518018348203777	NDUFA4
-1.1190785491594788	24.536809501106617	2.0660793542790183	0.05198349361394419	0.1887989461316255	-4.2742188018710205	UBC12	1	1.8020762564887916	0.08577182759651089	0.2456947835667796	UBE2M
-0.9428106923167654	24.481015040196937	1.710636007408119	0.1025758591090657	0.27169981473184296	-4.844671012956879	GOGB1	15	1.8005801523976306	0.08601462485537135	0.24619173850626835	GOLGB1
-0.8381644357097677	27.167424274428893	1.7486100261888808	0.09565166084771004	0.26045055546651935	-4.787331731122931	PSB3	7	1.7995319630209636	0.08618508594687131	0.2464810187466078	PSMB3
-1.0825419291875455	25.955960455884668	1.7166960767421635	0.10144286635004723	0.27031137379997583	-4.835582215375792	NNTM	18	1.7989929374326616	0.08627285841528866	0.24653354230981925	NNT
-1.1749442036290567	26.487779032261553	1.7415013597768347	0.09691639648509522	0.2619840489460108	-4.798135195232527	HSDL2	8	1.7984079707426777	0.08636819925349183	0.24660759143762295	HSDL2
-1.4933686744108954	23.86543607957728	1.7756454656824394	0.09097071719502052	0.25323509990338006	-4.745954704717477	PP1G	4	1.7965848079352726	0.08666593275878519	0.24725895032867873	PPP1CC
1.0846078497140077	26.70185177603724	-1.8138765805941184	0.08547864862411504	0.24466466642119	-4.6558187427384725	HSPB6	4	-1.7979521909870686	0.08714902357748165	0.24827997028976548	HSPB6
-1.1679915893865491	25.589107899995145	1.8322096876229697	0.08181481380239647	0.2395764374493918	-4.657925154811871	TMM33	3	1.7935142523657988	0.08716938034609409	0.24827997028976548	TMEM33
-1.4044641689175918	22.54136107419307	1.8501567493373	0.07908275846358376	0.23467164416261443	-4.629589539672562	T2FA	2	1.7931242660987268	0.08723350307478246	0.24827997028976548	GTF2F1
-1.0755087330168784	24.48816611135198	1.7278187763069202	0.09939124925278706	0.2668463472002265	-4.818839396895117	ADDG	9	1.791865455299225	0.08744075896649456	0.24867059715691647	ADD3
-1.0574303920862107	26.6019491528596	1.7991373346662811	0.0870655120106115	0.24740535892935364	-4.7096324375504	FIS1	4	1.7908834121748467	0.08760274215085014	0.24893195209585575	FIS1
-1.0053381390799707	24.810590528514208	1.7033658895599386	0.10394935524983596	0.2737050480707319	-4.855543472157873	LRBA	20	1.790156689001787	0.08772277850634903	0.24907378837294303	LRBA
-1.1506167617267238	28.745116077222622	1.7187911102993092	0.10105367963506127	0.26967894069401777	-4.83243463989834	KCRU	11	1.7878297302345727	0.08810809029101895	0.24975283430271264	CKMT1A
-0.9750619344891334	27.981342336140788	1.8675664321544672	0.07650911393515063	0.230806500382252	-4.601919136363912	RS24	3	1.787508198781702	0.08816144622262939	0.24975283430271264	RPS24
-1.2351699457552634	21.35217000463608	1.9759628226653576	0.062080207230614	0.20783119329231	-4.425689414571691	STRN4	1	1.7870375351064054	0.08823959995960914	0.24975283430271264	STRN4
-1.990203551253618	22.829355696673822	1.7989536416593104	0.08788706246727716	0.2489432582805171	-4.678859818897525	LACTB	2	1.79129115673444	0.08824318892170731	0.24975283430271264	LACTB
-1.3291860549088703	20.00868316350238	1.979315348932157	0.0624152360590694	0.2078312618059477	-4.391840807341515	DAA10	1	1.7908613313315798	0.08831420084444912	0.2497548100314357	DNAAF10
1.3008036354140842	25.373797147750356	-1.77370360924405	0.09130020578726514	0.253721987730867	-4.748941866087025	TETN	4	-1.7857307424682387	0.08845690683381538	0.24990077744911177	CLEC3B
-1.2495657156052609	23.239032577987125	1.8720871609910548	0.07585295174569465	0.23038625635676732	-4.594704745763102	CK068	2	1.785400219896293	0.08851194270255745	0.24990077744911177	C11orf68
1.0155121588346212	22.30606713731355	-1.9549335707803877	0.06467438540914652	0.21075542841586095	-4.460399521776886	UB2G1	2	-1.7850104598829373	0.08857688029516658	0.24990077744911177	UBE2G1
-1.114876025244243	24.22047407358748	1.7336525856342953	0.09832949247006911	0.2649972361560588	-4.810026328106599	SRC	7	1.7834342530122842	0.08883991062437485	0.2504439385220472	SRC
-1.4501692980496053	24.494817116294865	1.7478829443224029	0.09578036355753744	0.26049912048726875	-4.788438184027906	AGM1	5	1.781879232338331	0.08910006608399536	0.2507073294449862	PGM3
-1.519704039913183	21.946463002302274	1.8780919103515017	0.0749890311028572	0.22993500256947924	-4.585103516087844	GTPB4	1	1.781777990217634	0.08911702670246623	0.2507073294449862	GTPBP4
-1.147616419502736	25.526774035914347	1.8961101151586497	0.0724483791636656	0.22533856636544675	-4.556167025878132	H1X	2	1.7816105143378131	0.08914508927055674	0.2507073294449862	H1-10
-1.2499819621963475	23.38176934021421	1.805864189427819	0.08597440716011907	0.24548319472085445	-4.6991691596212934	GALD1	3	1.7804263223910253	0.0893437323888548	0.2510671973458958	GATD1
1.1530150510711294	29.49186742699399	-1.7083943637391057	0.10299769305128442	0.27220818877839453	-4.848027018877875	ADHX	12	-1.7791803430930646	0.08955315237646402	0.25145675671241124	ADH5
-1.3776207449819111	21.87079766245138	1.9079339932277568	0.0708226284919846	0.22207288533374792	-4.5370759867851405	COQ3	1	1.776617169937825	0.089985293994193	0.25247058788892063	COQ3
1.8305268140547035	23.427161078918928	-1.7561112189850738	0.0943325283389126	0.2585410035955382	-4.775897211604775	LYPL1	3	-1.771738321290371	0.09081282127389503	0.25459127163762835	LYPLAL1
-1.6028155393574224	22.79025825100848	1.7438672982655203	0.09649387306343014	0.2610405461700715	-4.794543078678785	SE1L1	4	1.7689959536393094	0.09128084199595984	0.2556341300182141	SEL1L
-1.6163057759067885	21.75819205717592	1.795237055716384	0.08770363309687397	0.24865884483901352	-4.715686431605139	UN13D	2	1.7686461940173457	0.09134068217980114	0.2556341300182141	UNC13D
1.4452040664982952	27.89078758494658	-1.7137534027006505	0.10199168406385456	0.2714215881418095	-4.839998535295588	COEA1	44	-1.7680258344115685	0.09144690229012437	0.2556341300182141	COL14A1
1.821533554484276	25.969563573979148	-1.711329340457625	0.1032520723104686	0.2724750080585323	-4.81143990099111	CLCA4	13	-1.7720396180821232	0.09147268560054904	0.2556341300182141	CLCA4
1.7890951827541777	22.541561867753444	-1.7370457515390807	0.097716427435333	0.26374525095007817	-4.804890367866982	NCK1	4	-1.76687915277908	0.0916435211660697	0.25579608836485385	NCK1
-1.0609143218613577	25.91405938765502	1.7456380766811097	0.09617867500153808	0.2605363190373085	-4.791852258588313	CRKL	5	1.7666976992304917	0.0916746679303094	0.25579608836485385	CRKL
-1.0952750457840177	28.003943133886935	1.6872853860873338	0.10704325258068516	0.2795717890930836	-4.879470543939314	TYPH	17	1.7658487455976606	0.09182051317094642	0.25600193311083336	TYMP
-0.9580024198193796	25.446767155405414	1.7124172867078888	0.10224171186210115	0.27169981473184296	-4.842001923953659	PYRG1	7	1.7618686982208378	0.09250692836154632	0.2576178627474842	CTPS1
-1.3372751073586713	25.068381782514503	1.7012803010878577	0.10434626220302264	0.2745466098852863	-4.858656180381523	PREP	10	1.761647792617974	0.09254515564915256	0.2576178627474842	PITRM1
-1.8594580883920209	20.44610812614962	1.8413410147478573	0.08206504771874333	0.2399136209851657	-4.585791563007222	TIA1	1	1.7692261788812589	0.0927386937527762	0.2578857257703977	TIA1
-1.1137409725494294	26.259476805654096	1.689175310151636	0.10667560467970964	0.2788165914807422	-4.876667118688674	BGH3	12	1.7602544333741246	0.09278658714374106	0.2578857257703977	TGFBI
-1.4195542086687103	22.255601439124018	1.87378757527492	0.07560742586280329	0.23038625635676732	-4.591988034417252	CX6B1	1	1.7593749405352104	0.09293925825381126	0.2581080885985439	COX6B1
-0.845798383921835	25.256269956661946	1.726534024124553	0.09962639274067488	0.267107237370484	-4.820777347243993	SRP54	6	1.758668010428676	0.09306213079601054	0.2582474129589292	SRP54
-1.9111995629315464	22.3193136941	1.761193451791988	0.09344772565091695	0.2577067713602927	-4.768129991608142	T2FB	2	1.7576917737569857	0.09323204155856872	0.2585169489586543	GTF2F2
-1.2739168571793726	24.650195114848025	1.7453261365543482	0.09623413586062746	0.2605363190373085	-4.792326416745589	TM165	4	1.756814515022298	0.0933849530254281	0.2587389650127306	TMEM165
-1.065991444552239	25.764409441261503	1.807212190419479	0.08575719444024643	0.2452572903798352	-4.6970690880011725	ELOC	3	1.755291616201469	0.09365091550267993	0.2592736179778013	ELOC
-1.342149964929078	26.08094506195748	1.712233094824294	0.1022762208662159	0.27169981473184296	-4.842278013629072	DX39B	6	1.7540585710634926	0.09386673402390884	0.2596687221595983	DDX39B
-1.0630615764644773	25.647496160889173	1.7136429311935617	0.1020123367593794	0.2714215881418095	-4.840164221075517	SPEE	6	1.7516720921209237	0.09428565107220584	0.26053264280479854	SRM
-0.9614461541015622	25.37327783386364	1.6860401112295151	0.10728608631890386	0.27983532975983855	-4.881316456667331	DEOC	9	1.7514442718668897	0.094325725970431	0.26053264280479854	DERA
-1.2856265830678382	22.696691229462555	1.8215495985049384	0.08347628149981326	0.24212433949586623	-4.674664204798904	RBM12	2	1.7501622326118405	0.09455151702016688	0.26085522749663703	RBM12
-1.0636384134640338	26.612511086050052	1.8011554384919872	0.08673691710635517	0.2470645786381504	-4.706496286630916	TMED9	3	1.749624788868815	0.09464630889223334	0.26085522749663703	TMED9
-1.9353057536567704	21.1879439872144	1.7505865028183103	0.09530255196813504	0.2599959021434836	-4.784322301731974	GPKOW	2	1.7489524799091716	0.09476500256162627	0.26085522749663703	GPKOW
-1.3288841251919408	28.5672417545262	1.682414730544538	0.10799572464316508	0.2804099517050602	-4.886684729697363	EF1D	14	1.7485924382863829	0.09482861911857536	0.26085522749663703	EEF1D
-1.5041302289698386	21.22557190893196	1.840334272695207	0.08056797303266755	0.23814132785161948	-4.645121578314799	SRA1	1	1.7485339308444543	0.0948389603916022	0.26085522749663703	SRA1
-1.215088866025063	23.189710015714933	1.79188156395131	0.08904892174233195	0.2512325417226077	-4.689732915286373	DHX29	3	1.752336737735925	0.09488315144303353	0.26085522749663703	DHX29
-0.9844039906661166	22.21497783034517	1.9670462356871965	0.06391286519288827	0.20971899671978772	-4.411937127537626	GIT2	2	1.750542809174092	0.09519904579566842	0.26145229388136243	GIT2
-1.029248408604758	24.836217061089997	1.7264661964554553	0.099638820246591	0.267107237370484	-4.820879630863474	2A5A	5	1.746226686442533	0.09524754174619451	0.26145229388136243	PPP2R5A
-1.3100332288392167	24.50762292577631	1.7316684418283528	0.0986895093665704	0.26574474983041785	-4.813026179581731	UFC1	4	1.7455796155784502	0.09536240004365697	0.2615654401197448	UFC1
-0.8120952637134167	26.870534668298394	1.695066160347365	0.10553655556609869	0.2770627090693145	-4.867914020255144	NNRE	7	1.7444303693253755	0.0955666900062402	0.26192352075784353	NAXE
-1.2715886549327775	27.324450899183468	1.7626186116951053	0.09320089860455574	0.2572475170920376	-4.765949004857033	SRSF2	3	1.7433771461647485	0.0957542405454134	0.2622352061814252	SRSF2
-1.326670235018966	24.04697293600949	1.7108459985179176	0.1025364186888502	0.27169981473184296	-4.844356465906151	MAVS	5	1.7419848205498445	0.09600266059492818	0.26257425735906403	MAVS
-0.864119287153887	24.908716908031305	1.6921742086202285	0.10609443716083676	0.2779110920319264	-4.872213928659422	STK24	7	1.7412685257888798	0.09613067777945487	0.26257425735906403	STK24
-1.2693565108689064	25.15370680210706	1.6924669364240694	0.10603785331750414	0.2779110920319264	-4.871778932068063	ACL6A	7	1.7408384070965432	0.09620761950778392	0.26257425735906403	ACTL6A
-0.9692884602741358	26.51823942343933	1.66406959349058	0.11164819343717942	0.28592241030199084	-4.913717459201064	THIK	12	1.740756251926004	0.09622232183025473	0.26257425735906403	ACAA1
1.7919516323846345	23.444481825207735	-1.7625051429356349	0.09401918286150228	0.2582800754246373	-4.734576875743777	MRGRF	2	-1.7446243729378574	0.09624765852519744	0.26257425735906403	MRGPRF
-1.1230053421730624	26.19368634376848	1.7786825971217477	0.09045744802972196	0.25299594913509643	-4.741277988108587	RAC2	3	1.7395348264844148	0.09644113298868992	0.2629001568502123	RAC2
-1.488668664853556	20.99815302982057	1.8307965131364452	0.08203339763006008	0.2399136209851657	-4.6601481362367885	DIAC	1	1.7381610746364031	0.09668774209039566	0.26330614107240174	CTBS
-0.950696751257908	23.896976270390955	1.7556170294824016	0.09441894955934348	0.2585783414300602	-4.776651622041084	EI2BB	4	1.7378796960725544	0.09673832041089084	0.26330614107240174	EIF2B2
-1.1065196526281724	23.21908346221859	1.7774182065152826	0.09067082226084489	0.25317908757368923	-4.743225650672919	TBL1R	3	1.73593800209134	0.0970879620302204	0.26405546794130386	TBL1XR1
-1.1100324782164286	26.52221986988428	1.6859600085504869	0.10730172272885702	0.27983532975983855	-4.881435161004923	ARL3	7	1.7343328118429255	0.09737782630234038	0.2645577813583448	ARL3
-1.0547272050173362	26.279706811768214	1.660215922872945	0.11242863828205628	0.28729965696249204	-4.919367993296555	PCKGM	13	1.734090675418263	0.09742161543263372	0.2645577813583448	PCK2
-1.35440434182118	22.773270153227756	1.858695079614461	0.07781123053925205	0.23304004289664695	-4.6160414185128005	DPOD2	1	1.733596286638488	0.09751107548437447	0.2645984263716563	POLD2
-1.0347128771529055	26.628714581838256	1.6757783794253711	0.10930509235695664	0.28254890351411516	-4.896489267724403	UCHL3	8	1.732001198654728	0.09780018779292712	0.2646577890234097	UCHL3
-1.129823045432328	23.04717536737432	1.7291525093802165	0.09914764506896914	0.2663936726815268	-4.816826450500657	CLPX	4	1.7316244906820089	0.09786857377174646	0.2646577890234097	CLPX
-1.318102867731369	27.05827804153028	1.6830449540352612	0.10787207729355051	0.2804099517050602	-4.88575214307092	HCDH	7	1.7310950743032982	0.09796475098899304	0.2646577890234097	HADH
-1.0689927040072007	22.655773277272168	1.7088505360416504	0.1029117301785476	0.27220818877839453	-4.847344336870382	PPOX	5	1.7309805648288854	0.09798556416399616	0.2646577890234097	PPOX
-1.3029871259643429	23.689079189822326	1.7951577654518962	0.08771664768673534	0.24865884483901352	-4.715809408770578	PRPK	2	1.730792868960809	0.09801968784293384	0.2646577890234097	TP53RK
-1.0937421442735982	25.98224962028972	1.675419239321131	0.10937633511596516	0.28254890351411516	-4.897019039624973	NDUAA	8	1.730679842143306	0.0980402413688518	0.2646577890234097	NDUFA10
-1.9119186475533176	22.202680072666283	1.797833164994453	0.08894970728636743	0.2511521146909198	-4.652660429323917	BST2	1	1.738735514362019	0.09809153494352094	0.2646577890234097	BST2
-1.4891343788245592	21.56178630919439	1.8832046801850124	0.075887364847246	0.23038625635676732	-4.520446515469647	ARFRP	1	1.7385270661135248	0.098129028193646	0.2646577890234097	ARFRP1
-1.1040563938107013	22.19677810511622	1.8776801960953968	0.07582022036215341	0.23038625635676732	-4.555838355421701	DOPP1	2	1.7325041111162531	0.09842613412966068	0.26516450564034644	DOLPP1
-1.504279580295293	22.738390399816847	1.842706479373733	0.08098855947560409	0.2386814299152401	-4.610934207599718	SCAM4	1	1.7322833031195486	0.09846621141318045	0.26516450564034644	SCAMP4
-1.2471697254679055	22.34633676952909	1.825523069908364	0.08363923551842001	0.24212433949586623	-4.637745180185616	TCOF	2	1.729117335880199	0.09904238582076018	0.2662731606784481	TCOF1
-1.362226788631002	23.279359577266177	1.7078333123221268	0.10310350397737005	0.2722852387565936	-4.8488664734891715	PUS1	4	1.724922444317402	0.09909209466643326	0.2662731606784481	PUS1
-0.894591879106315	24.62224297296375	1.6481177242988887	0.11490888693752264	0.29173163131262303	-4.937043504294608	EDC4	11	1.72486415886102	0.09910279234710258	0.2662731606784481	EDC4
-1.0305122046150643	22.77370672298084	1.8616777010115204	0.07737129767147799	0.2323083957339616	-4.611298581747446	SSU72	2	1.7217171702913552	0.09968185691831868	0.2672856490543005	SSU72
-1.0998566971218473	25.821517426575067	1.6507403776911342	0.11436731999901344	0.29098953491325424	-4.933220026550869	TNPO1	13	1.7216976669500768	0.0996854546478146	0.2672856490543005	TNPO1
-1.2959270432624663	25.792797746557792	1.7363149583150517	0.09784818622078838	0.2639003473471832	-4.80599712733526	PP1A	3	1.7215897000187452	0.0997053730284201	0.2672856490543005	PPP1CA
-1.0459310681686524	26.254526183524337	1.770633622504773	0.0918232176323658	0.2547971944693287	-4.75365965165639	ARP5L	3	1.720032162680723	0.09999309547858438	0.2677417778448919	ARPC5L
-1.2386048929374844	21.61589926767711	1.7951619453017975	0.08771596157035214	0.24865884483901352	-4.715802926027029	ST14	2	1.719759166619058	0.1000435988015351	0.2677417778448919	ST14
-1.1050363733599935	22.92178505442974	1.7589815207816422	0.09383193278491238	0.2579651898235362	-4.7715124931675454	MOV10	3	1.7194454852108425	0.10010165568074789	0.2677417778448919	MOV10
-1.6413781891481385	22.74904410986611	1.7799517414103312	0.09024370873928408	0.25299594913509643	-4.739322006843079	GLCNE	1	1.7183002403158212	0.10031386471624716	0.2681074849301053	GNE
-1.0154959409736115	27.873889060557666	1.6514033317702133	0.11423076544106962	0.29098953491325424	-4.932252805924576	PSA4	10	1.71775190781248	0.10041560438779716	0.2681776141244027	PSMA4
-1.2571002343101334	22.926736475609133	1.8683443609312975	0.07639584784333325	0.230806500382252	-4.600678538303557	SMC4	1	1.716508680790199	0.10064660389881563	0.2682193096004412	SMC4
-1.1276993397728177	26.220118649347157	1.650943506003924	0.11432546517093956	0.29098953491325424	-4.932923702300244	VASP	11	1.7164636806808695	0.10065497370995174	0.2682193096004412	VASP
-1.0294373916989663	24.695824759130943	1.6684657466168622	0.11076350483119474	0.2848891883855204	-4.907259558065629	TIGAR	7	1.7164487370183192	0.1006577532931836	0.2682193096004412	TIGAR
1.2867782324045756	26.571094525261795	-1.6566222120046743	0.1131606008959416	0.28875463676895446	-4.9246285267731755	ARC1A	10	-1.7156983628868594	0.10079741030368634	0.26824184519437305	ARPC1A
-0.9649784744605228	23.59971022110089	1.7294134179230125	0.09910005053492452	0.2663936726815268	-4.81643253995191	ARHGG	4	1.7155918497484888	0.10081724756038513	0.26824184519437305	ARHGEF16
-0.9167185435136034	25.15029333665767	1.6343760909704248	0.11778206786158192	0.2975762325005325	-4.957002185959206	SRP72	13	1.714864593703786	0.1009527825346093	0.2684014098524942	SRP72
1.461153299047016	26.773621295015698	-1.650358444064257	0.1144460530050158	0.29098953491325424	-4.933777118507739	ICAL	18	-1.713198701941696	0.10126383261581076	0.2690270257676588	CAST
-0.97334001427431	25.42643611582449	1.649391066350688	0.11464567664308128	0.2912885861489447	-4.935187711869089	NPL4	9	1.7122003503030208	0.101450633427737	0.2693218609382077	NPLOC4
-0.9191443465829784	24.452700452694696	1.697239027056842	0.10511904047734522	0.2763751530536863	-4.864679719798406	GYS1	5	1.7108151935108706	0.1017102960312582	0.26980953809038766	GYS1
-1.2989803638455903	23.911880041033257	1.723300059334843	0.10022040754461932	0.26785770323437763	-4.825650877271458	MTA2	3	1.709857696590425	0.10189012044370044	0.27008485657912235	MTA2
-1.3077736086712155	23.85981345443547	1.7216278268327898	0.10052875299154918	0.2684797974631449	-4.82816828506285	NIF3L	3	1.7090994110203	0.1020327239859335	0.2702611749426068	NIF3L1
-1.078901509489512	24.18443014010175	1.8235964680709027	0.08315499684893211	0.24207603145441253	-4.671455419698547	GRPE1	2	1.7069367198039576	0.10244037612986132	0.27102334637419645	GRPEL1
1.0433110971894202	25.33953576272926	-1.7107962570001285	0.1025457599414582	0.27169981473184296	-4.844430976610955	INPP	4	-1.7067635749113352	0.10247307268596448	0.27102334637419645	INPP1
-0.8974005916207943	26.572612886280787	1.6185076611095144	0.12117514375910882	0.3014337154356077	-4.979892775502933	EIF3C	19	1.7060667626077357	0.1026047481860421	0.2711696916345398	EIF3C
-2.2213554451210413	20.58423232594391	1.7007362984206955	0.1052576574594141	0.27653491072177433	-4.827146816290823	RCOR1	2	1.7092143312278645	0.10273116811437769	0.27130193988272827	RCOR1
-1.4431322975116814	23.717960488469537	1.6711724815846292	0.1102217646301937	0.28390696734332704	-4.90327707650042	FAF2	5	1.704789129958398	0.10284655507141174	0.2714048763845873	FAF2
-1.493351476605529	21.094556797807545	1.784219595633815	0.08952815435236651	0.2519841555147431	-4.732737158455178	MYCB2	1	1.700999290581858	0.10356668518099824	0.27310235023229823	MYCBP2
-1.300603644019766	19.797069952881294	1.8675950224237703	0.0772799555006358	0.2323083957339616	-4.571797933033412	NRP2	1	1.7034449500510336	0.10382218581962174	0.2733836058236896	NRP2
-1.1022795986773346	24.62416687103049	1.661228498377271	0.11222312469848364	0.28698094955292575	-4.917884229169964	SMC1A	6	1.6993431514754145	0.10388272407615644	0.2733836058236896	SMC1A
1.9208702490150744	25.896203996603173	-1.66695021009949	0.11106781889639213	0.28490350269742437	-4.909487300280221	PSB6	4	-1.6992305467342572	0.1039042420782604	0.2733836058236896	PSMB6
-1.1004531959067378	24.026488202591537	1.6231894545663808	0.120165600347368	0.3001604869436365	-4.973156761132769	LRP1	19	1.6967358086398905	0.1043819438702029	0.27443720549738027	LRP1
-0.9865685011768406	24.16672247959475	1.704873375538163	0.10366327066139476	0.27315425622349715	-4.853291825379055	STING	4	1.6953720689946197	0.1046438671483604	0.27492234919450903	STING1
1.179709198493338	23.24322165936106	-1.6678870684884928	0.1108796175488616	0.28490350269742437	-4.908110356234117	NECT4	5	-1.694932185076253	0.10472847156361442	0.2749412645927261	NECTIN4
-1.003540728332748	22.35986551037038	1.7483979698285494	0.09568918211818912	0.26045055546651935	-4.787654466976714	ELP3	3	1.693062037130784	0.10508881361687936	0.2756835051456097	ELP3
-1.00225404887631	26.07389550746442	1.834571198815539	0.08145067943493198	0.23890405726909855	-4.654207721003113	RB11B	2	1.692351457327744	0.10522600507417862	0.2758396826741568	RAB11B
-1.0718824860651497	28.19908033478377	1.6390529476153937	0.11679746578490044	0.29549465726759244	-4.950223532034316	IF6	7	1.6860907170907933	0.10644135982773828	0.27861593374764543	EIF6
-1.0648716030135643	27.017293648533972	1.6390396612314246	0.11680025304158216	0.29549465726759244	-4.950242810047748	CDC37	7	1.686087669033368	0.1064419544187936	0.27861593374764543	CDC37
-1.4888368097157991	22.402470255918757	1.7908661286477665	0.08921683813425953	0.25150651512134115	-4.691291663836005	NEXN	1	1.6885849606147127	0.1066779513731641	0.27902804365057354	NEXN
-1.1074853208720867	22.80063233514568	1.7849609156141004	0.08940436582254843	0.25183529532251553	-4.73159223234008	NC2A	2	1.683908597251058	0.10686775321435545	0.27931880751831534	DRAP1
1.3128958894903384	26.906585795055054	-1.6184019651173402	0.12119801732603006	0.3014337154356077	-4.980044677158261	FERM2	21	-1.6831383516213767	0.1070186077049094	0.27949150620546087	FERMT2
-1.0612706883348686	24.106982802977363	1.645516182555015	0.11544823704531076	0.29269959884721186	-4.940831692906913	UBA7	6	1.6827680357539088	0.1070911993090181	0.27949150620546087	UBA7
-0.9846414125732784	23.116015757744623	1.7370561194484797	0.09771455924487304	0.26374525095007817	-4.804874663614086	UBE2O	3	1.679676755570221	0.10769880363483614	0.28087088877455063	UBE2O
-1.2061564425917233	22.820216961278454	1.8355017496377053	0.08130758169972988	0.2386814299152401	-4.652741950246291	UBE2A	1	1.678166870334772	0.10799663981434492	0.28135492576048776	UBE2A
-1.218742304429437	23.588987091462137	1.6668403426665517	0.11108990744254862	0.28490350269742437	-4.909648739719755	TTC38	4	1.6779330440794276	0.1080428262210882	0.28135492576048776	TTC38
-1.0208600404846528	25.510237344214925	1.6299248308985448	0.11872567452183684	0.29872499794163443	-4.963440279200152	ERLN2	7	1.676772848356407	0.108272241151483	0.28174578796341954	ERLIN2
-1.3821975797138857	23.908431350939523	1.776185210344508	0.09087931775238	0.25317908757368923	-4.74512399874171	QCR10	1	1.675014675227023	0.10862068634005018	0.2823828094365031	UQCR11
1.6738106177710677	26.10063610350663	-1.6174713992147844	0.12139955705308696	0.3015235401985475	-4.981381720814959	TGM1	18	-1.6747358047933831	0.10867604180734793	0.2823828094365031	TGM1
-1.0217211067331426	23.780654357915925	1.6777042509472733	0.1089237295060537	0.282200647122905	-4.893646951648105	BCS1	4	1.6736142924341233	0.10889890229931427	0.28275504456664063	BCS1L
-1.5648289519918954	22.419962523315252	1.6477532824317116	0.1149843141434888	0.29173163131262303	-4.9375744505721455	NELFD	4	1.6729095157226397	0.1090391495897924	0.2829123881248668	NELFCD
-0.9960614242014714	23.955580908118677	1.6171221119812362	0.12147527759688102	0.3015235401985475	-4.981883428505381	PPM1G	8	1.6714196070056215	0.10933613840106864	0.28347588583985095	PPM1G
-0.8868941201248219	24.871270116814905	1.6905749623025357	0.10640402399883464	0.2784120751102454	-4.874589443453563	DCNL1	4	1.6695015666163924	0.1097194770379239	0.2841127322833789	DCUN1D1
-1.1743674850968162	23.69081924376467	1.6922596503495142	0.1060779187420658	0.2779110920319264	-4.872086967098777	PURB	3	1.6687674438524678	0.10986649940386202	0.2841127322833789	PURB
-0.9599343107857335	27.487243936576796	1.5908280416816762	0.12729055100101197	0.31074641728906843	-5.0194143901312405	CKAP4	24	1.6687291771464448	0.10987416762913133	0.2841127322833789	CKAP4
-1.0939580220596206	26.23492740386585	1.6075835492757664	0.12355850990337888	0.30562662059665857	-4.99555254218584	AIMP1	10	1.6685917228141338	0.1099017156974557	0.2841127322833789	AIMP1
-1.1437459362724276	23.80042346487485	1.661550156622957	0.11215790727491168	0.28698094955292575	-4.91741274999301	RAB23	4	1.668176174293609	0.10998503390572167	0.28412133849681703	RAB23
-0.9874952245445884	25.43878371107232	1.603229578526442	0.12451935039208384	0.30693458195189577	-5.00177147164385	ETFD	10	1.6675785551600586	0.11010495136014233	0.2842244093250186	ETFDH
-0.8960605342184849	25.83631277501103	1.5985615512118363	0.12555645367654	0.3088170709169208	-5.00842468177612	TOIP1	10	1.6667627336114204	0.11026883171296184	0.2844407336560933	TOR1AIP1
1.2086293752107764	23.7308015511167	-1.6850764565105802	0.1074743250137247	0.2800798257144168	-4.882744221516992	ATX2L	3	-1.6659572915770595	0.11043082957543708	0.2846518916197043	ATXN2L
1.69806061068903	23.678266706451645	-1.674902380352389	0.10947893394122854	0.2826084108715435	-4.8977813163215025	RL13A	2	-1.6645692399020962	0.11071047992731246	0.28516579021161265	RPL13A
-0.9683264051867936	24.82529077857841	1.6716607515620876	0.11012427981868649	0.28386171401739796	-4.902558161684327	SNAG	4	1.6624529185894588	0.11113800779103468	0.2860595678795327	NAPG
-1.034513504377898	25.581352444944372	1.5940403772751368	0.1265678239435581	0.31004752458449536	-5.014854450243986	RECQ1	12	1.6618422617959705	0.1112616287259284	0.2861258922131755	RECQL
-0.9827108677719067	26.039045543932765	1.5852337603256028	0.12855742501979137	0.3129365496616669	-5.027338690722628	LETM1	16	1.66125729090329	0.1113801588735754	0.2861258922131755	LETM1
-1.1862510625100988	26.557811492104644	1.6336565125743088	0.11793417841950898	0.29772722227867515	-4.958043848600891	HNRH1	5	1.6611326107907414	0.11140543607286647	0.2861258922131755	HNRNPH1
-1.5838395442637996	22.36136338173698	1.6794896830732369	0.10857118848512552	0.281563305153663	-4.891009738004563	CCHL	2	1.6606475634472062	0.1115038189865416	0.2861716510406038	HCCS
-1.273137057040536	21.618239799135377	1.820276259740392	0.08446357629709786	0.2429268202488191	-4.645897293047604	FAK2	1	1.661824549952315	0.1119895886488808	0.28720337437140575	PTK2B
-1.101693822042524	23.043096420712303	1.7539964154332923	0.09470283304749304	0.25905253304356113	-4.779124512849253	RB27A	2	1.6578752977592184	0.11206753290505866	0.28720337437140575	RAB27A
-0.8799087866412769	27.04662772741121	1.623390650226697	0.12012237539812318	0.3001604869436365	-4.9728669568034105	PA1B2	6	1.6564249899139958	0.11236339770828932	0.2877539932659291	PAFAH1B2
-0.8959253074454097	25.66822049255329	1.6199756869034982	0.12085782521330464	0.30104277360284576	-4.977782214900428	IAH1	6	1.6534377193491483	0.11297488509997522	0.2891115215238559	IAH1
-1.160084327229125	25.64096405522419	1.5848633068744915	0.12864168837341586	0.3129365496616669	-5.027862681991849	SC24C	18	1.6526056463753542	0.11314570811855018	0.2893402125537007	SEC24C
-0.9113311928701292	22.305260612912814	1.6834687950493443	0.10859845947649728	0.281563305153663	-4.852598720516709	GGA1	4	1.6553937532221372	0.11329896320162323	0.28952368150515523	GGA1
-1.0613503139236933	24.768671609231387	1.6252013075811031	0.11973396214964048	0.29992597570911356	-4.970257643094341	DIC	5	1.648250427644081	0.1140433882739196	0.29100374436741366	SLC25A10
-0.9580186745224744	24.93246587620905	1.6296812258796245	0.11877749899654028	0.29872499794163443	-4.963792235190897	AP4A	5	1.647576320452842	0.11418286817867888	0.29100374436741366	NUDT2
-1.0219515784705455	27.089215212586623	1.581583008820972	0.1293898414860159	0.31395936112169537	-5.032498425516188	XPO2	34	1.646504844211649	0.11440486408148416	0.29100374436741366	CSE1L
-0.8693909885151143	25.97669654953836	1.5681463579256172	0.13249243545634126	0.31755271979819444	-5.0514100173747725	SPB9	13	1.6461749744123355	0.1144732820471911	0.29100374436741366	SERPINB9
-1.0235036630745675	27.788525018552175	1.581085795604216	0.12950355994222043	0.31395936112169537	-5.033200447118404	KCY	11	1.6459304470579303	0.11452402148981146	0.29100374436741366	CMPK1
-1.0319380769158677	28.111380813508777	1.57546939334585	0.1307939038257629	0.31518313866289677	-5.04111852315777	GSHR	14	1.6455930253313735	0.11459406766270998	0.29100374436741366	GSR
-1.2077316196896677	21.924808861287	1.7895198310544478	0.08864635549898726	0.25058403872762003	-4.7245437945574205	ULK3	1	1.6450960472991267	0.11469730229611191	0.29100374436741366	ULK3
-1.4438449146514287	21.15868584242297	1.7505539487587989	0.09610898528272488	0.2605363190373085	-4.7526710857111185	DGAT1	1	1.6484522124427063	0.11472686102175804	0.29100374436741366	DGAT1
-1.009147386116819	25.30216057854644	1.6089196315409893	0.12326491270483182	0.30511287102966034	-4.99364159243429	NMT1	6	1.6448337802235566	0.1147518132607997	0.29100374436741366	NMT1
-1.2502599088992916	27.94978847852775	1.605628268092598	0.12398923130231444	0.3062654725909742	-4.998346929394218	TCTP	6	1.644769000439681	0.11476528079439673	0.29100374436741366	TPT1
-0.9831555080083448	22.661584283495465	1.778806515056114	0.09043655946337112	0.25299594913509643	-4.741087052077118	VAMP7	2	1.6446017451003667	0.11480005886819147	0.29100374436741366	VAMP7
-0.988120783421074	22.07484956633216	1.776306745062154	0.09085874823138672	0.25317908757368923	-4.744936923108471	NU4M	2	1.6443074460382718	0.11486127522610191	0.29100374436741366	MT-ND4
-1.0940939830445444	24.699940213820973	1.5976361525286629	0.12576290885344987	0.3088170709169208	-5.009741866811279	PRKRA	7	1.6434162383317246	0.11504682082556585	0.2910599952064538	PRKRA
-1.0154849480373471	25.446926439420896	1.5784221115985109	0.1301141981256696	0.3143983889403935	-5.036958445732061	MCM7	11	1.6434136360932392	0.11504736297011858	0.2910599952064538	MCM7
-1.0782227626706593	26.293659802768975	1.578568891950956	0.13008048687435844	0.3143983889403935	-5.0367514908605795	PSMD2	32	1.6429531683598717	0.11514332970012402	0.2910954498895662	PSMD2
-0.9173293284017312	23.993053830482676	1.6270553366128613	0.11933734222490933	0.2991434294868581	-4.967583545624963	FXR1	5	1.642544598178885	0.11522853687320778	0.2911036721007354	FXR1
1.1432426090074372	26.039420943754237	-1.6807482610375124	0.1091329887979528	0.28253671735446667	-4.856591490435607	LYPD3	3	-1.6441504322657603	0.11561937031380512	0.2918834423273886	LYPD3
-1.2111023440412154	23.26655999529132	1.7791274099818062	0.09038248633214742	0.25299594913509643	-4.740592564470323	ARFP2	1	1.638351097357336	0.11610616566481186	0.2926672027831806	ARFIP2
-0.8314377015589969	26.44494167649964	1.568402573316874	0.13243269907994176	0.31755271979819444	-5.051050567249709	NDUS3	10	1.6380579094940328	0.1161677349254677	0.2926672027831806	NDUFS3
-0.8452662255945569	30.14613320400738	1.5535442072088703	0.13593418328767568	0.3207745858850157	-5.071820594592953	PDIA1	23	1.6380137316917127	0.11617701461832336	0.2926672027831806	P4HB
-0.9357293341621578	28.39039305578675	1.5666269728921305	0.13284714012885668	0.31789216612022264	-5.053540663744508	ACON	32	1.6367357210296896	0.11644573530578424	0.2931362521659431	ACO2
-1.0041634561249315	25.30073427009682	1.5755809658504416	0.13076816645036224	0.31518313866289677	-5.040961437958426	AIP	9	1.6333330143104474	0.11716375715684484	0.2947348905248675	AIP
1.2426763093046205	26.131871286702687	-1.5807563759511165	0.12957894803051956	0.31395936112169537	-5.0336654654293245	AHNK2	43	-1.6324167262249225	0.11735774302368827	0.29495461607252466	AHNAK2
-1.182344945592444	25.305015202940947	1.571165083253621	0.1317900469179129	0.3168508428211913	-5.0471721039298165	SGT1	12	1.6321362269386757	0.11741718106040255	0.29495461607252466	SUGT1
-1.2031814186442524	27.25951166711929	1.5846153674177168	0.12869811048060364	0.3129365496616669	-5.028213329703819	NQO1	7	1.6298900154228364	0.1178940690182879	0.29594327431304496	NQO1
-0.7211737990402689	30.48429619764997	1.5598411484340942	0.13444097688639978	0.3203333319281568	-5.063036989653828	CALM2	9	1.629159803191293	0.11804944902798314	0.29612404162951705	CALM2
-0.8965327166688262	26.82426894718673	1.5562082645619777	0.13530077653144984	0.3207745858850157	-5.068107861169064	GLOD4	12	1.62856046608037	0.11817710905961314	0.29623506801675786	GLOD4
-1.3315851308944424	20.47433100789982	1.7576723049312382	0.09485947625642552	0.25918527666371033	-4.741904324721837	PX11B	1	1.6306221967165897	0.1184644630265064	0.29667740483510635	PEX11B
-0.9571944601176412	31.541089384839445	1.5530874961162684	0.13604301797406704	0.3207745858850157	-5.072456589365014	PGK1	15	1.626950458458554	0.11852061865456529	0.29667740483510635	PGK1
-0.9932983187186152	25.268174560722635	1.552692308334242	0.13613724999882895	0.3207745858850157	-5.073006792516059	EHD4	16	1.625234541920875	0.11888764813909827	0.2973865677394909	EHD4
1.236409811109915	25.936858468308923	-1.5930909596792024	0.12678106996193295	0.3101421215597699	-5.016202890375824	K2C5	5	-1.622113273114855	0.1195577263219738	0.2988522476394447	KRT5
-1.7290604469404087	19.63912766695022	1.6919232388192644	0.10784921812149348	0.2804099517050602	-4.810813663560192	EXOS5	1	1.628193245553677	0.11978261164717116	0.29910015335817874	EXOSC5
-1.4942445736562997	21.73617459308555	1.7092838252034743	0.10363677566410771	0.27315425622349715	-4.814478388719983	RHEB	1	1.6242481022166813	0.11982531481663523	0.29910015335817874	RHEB
-1.0587625273353716	22.245059393276648	1.821634414672812	0.08346294697479144	0.24212433949586623	-4.6745312926388145	CRNL1	1	1.6190032824235836	0.12022853401885931	0.29964091412043325	CRNKL1
-1.133741533931282	29.085909412640696	1.5812508301206891	0.12946580537114008	0.31395936112169537	-5.032967451617167	LEG3	6	1.618717530861489	0.12029032715511684	0.29964091412043325	LGALS3
1.7648772028402178	25.23603353284839	-1.5701175555490725	0.13203343021959055	0.3170944855577996	-5.0486434145231165	DHRS1	9	-1.6186349464827234	0.12030819080488513	0.29964091412043325	DHRS1
-1.2762255666401003	23.07244384871016	1.7637801856399695	0.09379856632920612	0.2579651898235362	-4.7326413134632626	GOSR1	1	1.6216703378616986	0.12037938751403666	0.29964091412043325	GOSR1
1.3766236168120862	25.952636351757395	-1.562811608903865	0.134554428839192	0.3203333319281568	-5.025056315506694	TGFI1	11	-1.6197468958376664	0.12079422173063284	0.30037056417929947	TGFB1I1
-0.8285107653861914	28.528131669295675	1.5433647190632085	0.13837718480904657	0.323520041868513	-5.085961602733322	CISY	11	1.6158849413638527	0.12090431067579609	0.30037056417929947	CS
1.2239667929151068	28.59893940336763	-1.5663899178561211	0.13290255255870795	0.31789216612022264	-5.053872944147889	TRYB2	8	-1.6157841212127937	0.12092621249335536	0.30037056417929947	TPSB2
-1.002798418954363	24.43204138127847	1.7312999540223526	0.09875649486941204	0.26574474983041785	-4.813583025416575	THIOM	2	1.614564358461949	0.12119145319129596	0.3008190368521896	TXN2
-1.5636410607072548	21.75092627011307	1.6298058697473143	0.11875097990621536	0.29872499794163443	-4.96361215702153	UBP24	2	1.6135738734334837	0.1214071955009055	0.3010795180710206	USP24
-0.9915491902702698	25.978086059510066	1.6586616109915795	0.11274472438831536	0.28790025954514464	-4.921644267377321	PFD2	3	1.613304519418643	0.12146592043799904	0.3010795180710206	PFDN2
-1.429418566701674	22.371717319430967	1.6414910680177623	0.11628694024400069	0.29461570024728273	-4.946683924363965	GBP4	2	1.6126283928923268	0.12161343537543828	0.3012349528964831	GBP4
-1.3245531985638266	22.487220460315815	1.710810947622725	0.10254300102712952	0.27169981473184296	-4.844408970840682	PLD1	1	1.6120526206782344	0.12173917369000624	0.30133626825568094	PLD1
-1.203288687034174	20.990945261436895	1.7456218655198352	0.0961815565591733	0.2605363190373085	-4.791876901541977	SPRY7	1	1.6114504365281273	0.12187079642140423	0.30145199783344556	SPRYD7
-1.1183067280762593	26.076820229645477	1.5488568139696506	0.13705463784889346	0.3217568232909911	-5.078341139922113	FBLN3	12	1.6104027007756967	0.12210009002348624	0.3016045852008814	EFEMP1
-1.1502963460150395	23.89599576699128	1.5515473541406195	0.1364105689675552	0.3207745858850157	-5.074600250016623	GOGA2	11	1.610392579771034	0.12210230673391538	0.3016045852008814	GOLGA2
-0.7769973058323885	27.80860036475512	1.5217597499998037	0.1436828703567744	0.32991563274114233	-5.115734111153087	ARPC2	16	1.609605654702294	0.12227476291657428	0.3018206795550186	ARPC2
-0.9567841456657078	27.048458480144888	1.5362694546276303	0.1401014337332706	0.3250947347366147	-5.095775298826125	DDB1	27	1.6074523019692035	0.1227477175522435	0.3023885074579378	DDB1
-1.2178751608029117	24.676594625198156	1.56920643166508	0.1322454259123338	0.3173890221896011	-5.049922522743418	ACTY	6	1.607419740572534	0.1227548809584832	0.3023885074579378	ACTR1B
-1.51418242198201	21.45969137694764	1.6670016476713592	0.1110574787955364	0.28490350269742437	-4.90941171507505	RAB1B	1	1.6063465488530588	0.1229911757304138	0.3023885074579378	RAB1B
-1.619255721153806	21.392162864933965	1.6701685330629148	0.11123309121184502	0.2850648917636894	-4.872073894936051	NUD19	1	1.609551650041691	0.12301319093699296	0.3023885074579378	NUDT19
-1.0991933332766202	21.955741909277023	1.6903767177193103	0.10644245439181116	0.2784120751102454	-4.874883799555881	VAS1	2	1.606100082460138	0.12304549629139738	0.3023885074579378	ATP6AP1
-1.1842024536022322	25.802608904638497	1.542714993625421	0.13853434225281766	0.323520041868513	-5.086861724804688	MX1	16	1.6059045141945376	0.12308861332213816	0.3023885074579378	MX1
-1.0850966904873545	24.28679671749557	1.721461531340523	0.1013645247439299	0.27030539931714637	-4.79635059858504	FUND2	2	1.609077296743655	0.1231172609280966	0.3023885074579378	FUNDC2
-1.0661902372188266	27.03872380325027	1.5380600873503345	0.13966461539914288	0.32487800517207305	-5.093301940976552	DDX1	24	1.6054636431808371	0.1231858587532759	0.3023885074579378	DDX1
-0.9253824873392452	25.681132211852898	1.541569215298172	0.13881184683662584	0.32352997372945863	-5.08844835360542	ABHDA	10	1.6044329511912625	0.12341345522931776	0.30273797857357504	ABHD10
-1.0424307734831757	25.474633828588033	1.5451198842944416	0.1379533791704894	0.32337215429835703	-5.083528542463755	EIF2A	10	1.6040230112962708	0.1235040755320372	0.30275119136631895	EIF2A
-1.6377205760021276	24.009096040385916	1.5536214844877712	0.13591577519515383	0.3207745858850157	-5.0717129674726555	FUBP3	9	1.6022050714331644	0.12390661590614348	0.3035284825507735	FUBP3
-0.9084583197352244	25.487225576044107	1.555718814365241	0.13541696401926637	0.3207745858850157	-5.068790347759052	STT3B	7	1.6005592621755675	0.12427198774665044	0.30421371500765154	STT3B
-1.1565178237465157	21.88290313528834	1.7838075480440645	0.0903916998237316	0.25299594913509643	-4.702109908941794	S39AB	1	1.600740226019992	0.12495845831480426	0.3054944221995845	SLC39A11
-1.3902630788624464	21.064432069587443	1.628930429129558	0.1189373433487636	0.2987732981434288	-4.964876722190075	RM38	2	1.597438958131717	0.1249671721441431	0.3054944221995845	MRPL38
-1.127672805185675	22.856117385794512	1.6721673386344924	0.1100232154025073	0.28380716129971384	-4.901812112016506	MIA2	2	1.597012043394172	0.12506253833520434	0.30551728759741803	MIA2
-0.9154662666634792	23.764837513913733	1.6071343370490243	0.1236573538077323	0.3056582607690084	-4.9961947624364145	NUP37	4	1.5965264474592131	0.1251710869086723	0.3055723028863258	NUP37
1.6618774901892657	27.615089890189907	-1.5429349955791318	0.1384811109948746	0.323520041868513	-5.086556969696989	EHD2	26	-1.5958892674847118	0.12531363947915317	0.3057101974106814	EHD2
-1.361771538196141	23.902388589084804	1.6294156690484496	0.11883401522847112	0.29872499794163443	-4.964175861451025	TM87A	2	1.5948273061847986	0.12555152723277524	0.30604726229909773	TMEM87A
-1.238774547771044	27.27706378390648	1.5563101684410292	0.13527659663807645	0.3207745858850157	-5.067965746044729	NTF2	6	1.5945035345266474	0.1256241296261499	0.30604726229909773	NUTF2
-1.150237360497698	24.50206627939715	1.8292858697860297	0.08392416749325922	0.24219867593611147	-4.604427229714087	SRSF6	1	1.5989191890822156	0.12616538165004007	0.30715519919187273	SRSF6
-1.108066209802011	26.40991159808816	1.551937765265654	0.13631732040388617	0.3207745858850157	-5.074057008930607	PDLI4	6	1.5886512916946487	0.12694248797139027	0.30883542279067006	PDLIM4
-1.1465216396742903	22.681559617368418	1.6558559048295038	0.11331720285129904	0.28894666513123773	-4.925749156224216	GMFB	2	1.587039786931503	0.1273075381297827	0.3090585463964258	GMFB
-1.037303804324857	22.946414748765175	1.6841984641898782	0.10764607546892754	0.28032174491615147	-4.884044541098511	RPAC1	2	1.5869903549023678	0.12731874966704737	0.3090585463964258	POLR1C
-0.904598742146444	25.98999358066003	1.5111412362317285	0.14635144324280183	0.33243117941992123	-5.130246260812768	IPO7	18	1.5869600904907142	0.12732561425807026	0.3090585463964258	IPO7
-0.8630561813065292	26.0382099242638	1.5421760415682024	0.138664817740447	0.32352997372945863	-5.087608158786459	PPAC	7	1.5867104980826214	0.12738223871744578	0.3090585463964258	ACP1
-1.0412314423623847	22.79590203867614	1.5834134905485568	0.1289719077307753	0.3133435131735389	-5.029912483804454	APC7	4	1.5861950792698658	0.1274992370518293	0.30913125597822366	ANAPC7
-1.4177070919822086	21.444325232789534	1.6800406496774245	0.10927238759205742	0.28254890351411516	-4.857629238809495	LRAT2	1	1.587863783758113	0.12784746895376345	0.30960497041124746	LRATD2
-0.8764880896080101	27.761567350045723	1.5206895221771506	0.1439500011103871	0.32991563274114233	-5.11720038814855	ECH1	10	1.5843532589690263	0.12791805631405845	0.30960497041124746	ECH1
-0.9422727029860029	27.826901774073512	1.527324796643132	0.14230041112127728	0.3282149742225824	-5.108096633384468	DLDH	9	1.5841861689952246	0.1279561082668106	0.30960497041124746	DLD
0.9654208682305664	22.13692648993139	-1.6278839295994234	0.1191604453093892	0.29896586645769535	-4.966387706118924	ARMC8	3	-1.5820320012308322	0.12844752924349354	0.3105824532831103	ARMC8
-1.0130884588440878	27.49235217927437	1.5448834684800845	0.13801040179871252	0.32337215429835703	-5.083856394237358	TPD52	6	1.580136598481627	0.12888121848542358	0.31101557899576804	TPD52
-1.0323197591155375	22.740958186382567	1.6133427056691054	0.12229714346969844	0.3031398838830208	-4.987306812156215	NEMF	3	1.5798205809291817	0.128953645278272	0.31101557899576804	NEMF
-1.2549874374466192	25.97717353715087	1.5206232240350113	0.14396656271080255	0.32991563274114233	-5.117291194012941	CALU	15	1.5797226511905604	0.12897609627816342	0.31101557899576804	CALU
-0.858783585989336	27.67516762307823	1.5206850341270253	0.1439511221976794	0.32991563274114233	-5.117206535345953	CAND1	41	1.579719146826883	0.1289768997355761	0.31101557899576804	CAND1
-1.2598170183085742	23.934333567697447	1.5960167808968997	0.12693859300569954	0.3103137524819303	-4.978553374418813	APOD	3	1.5812187170144365	0.12936010500207498	0.3117280142248103	APOD
-0.9211333777283244	23.781325689779084	1.568511166537479	0.1332206780053286	0.3182245112810539	-5.017126990270138	PEPL1	5	1.580298838513199	0.1295706727955881	0.3120045699113271	NPEPL1
-1.0435260598103897	27.637060225394244	1.5227288133270314	0.14344134341774206	0.32977582642059533	-5.114405737989956	ERP29	9	1.5767873354228608	0.1296505476320717	0.3120045699113271	ERP29
0.8476578367863823	25.77046181296364	-1.5935248513345237	0.1266835774727841	0.3101172068803096	-5.015586718432592	ADT1	4	-1.5753334450037535	0.12998569523010656	0.3125435898886752	SLC25A4
-0.8283242285990227	27.457133508090543	1.498179729780574	0.1496639950187844	0.3379570949184502	-5.147852069680293	SUCB2	14	1.57505261708827	0.13005051403588455	0.3125435898886752	SUCLG2
-1.0994821573981426	22.99810573373774	1.6087887746773497	0.12410726932809314	0.30634400323376426	-4.960470316332332	SWP70	3	1.5744798467341807	0.13090932795284546	0.31439481601657004	SWAP70
-1.1515645341760852	25.19784939021509	1.5435518002878328	0.13833196048064977	0.323520041868513	-5.08570236786837	PABP4	5	1.5704239407263334	0.13112275254603806	0.31454715466470673	PABPC4
-0.7951238673557306	27.158155000590103	1.493073973819232	0.15098565417595108	0.33913513410519036	-5.154754410426393	EIF3A	29	1.5703072903298358	0.13114986938581943	0.31454715466470673	EIF3A
0.9962365494817824	25.450276680655623	-1.6254550913956252	0.12049283764404704	0.3005551680559375	-4.936711354954581	CBPA3	3	-1.5724152137916725	0.13138705938011935	0.314744554865405	CPA3
-1.5383273969005025	21.032949148089457	1.6381935343958274	0.11779059203146078	0.2975762325005325	-4.9184289413948905	CLN6	1	1.572318833555704	0.13140939607696947	0.314744554865405	CLN6
-1.0380869346728758	23.737352462335146	1.5448610166783274	0.13801581810706903	0.32337215429835703	-5.083887527447492	RM15	5	1.5679494919659362	0.13169896873865714	0.315225563989023	MRPL15
-1.8440614623364515	23.177716439720115	1.5990863124405883	0.12625322097925618	0.3094902973901435	-4.974217308696779	SMG9	1	1.5698536547562294	0.13198179274197083	0.3156897830434211	SMG9
-1.027697893115068	23.241901429435305	1.8111549161868097	0.0859135569586513	0.24548319472085445	-4.660030833024233	VPS53	1	1.5686781784686887	0.1322554604022361	0.31597346380351327	VPS53
-1.2862872219828176	22.57458748972433	1.5400357801681603	0.13999589262516995	0.3250947347366147	-5.056522139364638	RRP12	5	1.56858014483623	0.13227830537044602	0.31597346380351327	RRP12
-0.9224901059837868	23.555997767064166	1.5714702451182858	0.1317192157952978	0.3168508428211913	-5.04674334485731	COMD4	4	1.5641403929101194	0.13259008967137298	0.31629935144240734	COMMD4
-1.3286373044152242	21.795681369628376	1.614273181379675	0.122907901868148	0.3044413301503917	-4.952672130514875	ERGI3	2	1.566954242283601	0.13265767214278038	0.31629935144240734	ERGIC3
-0.8787684687261077	24.15478630719816	1.5764545095181508	0.13056680477513988	0.31518313866289677	-5.0397312619888774	KPRB	4	1.5637492481465074	0.1326818788426765	0.31629935144240734	PRPSAP2
1.1190236768430175	27.350453133912083	-1.526196599663895	0.1425797845250496	0.32864594070926423	-5.10964673684715	CO6A3	60	-1.5621390110287054	0.13306030555271928	0.316988735964627	COL6A3
-1.1246424809826363	24.95762523051126	1.5518901990937932	0.1363286786134163	0.3207745858850157	-5.074123200985962	PNPO	4	1.561636432241554	0.1331786013103684	0.3170579033876867	PNPO
-0.9626282190193044	25.54700526551836	1.4940982697856764	0.15071974359556042	0.33904783359811946	-5.153371185153343	EEA1	31	1.5583080379964491	0.13396423418981218	0.3187146415554004	EEA1
1.153180205257108	29.16474588480804	-1.5110500322884164	0.14637453958692478	0.33243117941992123	-5.130370561785495	VINC	47	-1.5576923001473553	0.1341099930110859	0.3188478548697302	VCL
-1.343917280613347	21.183658119569618	1.6040608667569722	0.12514910082864836	0.30827295849054015	-4.967176880498079	FRYL	2	1.5600768826800495	0.13427237764715722	0.319020391573714	FRYL
-1.1437180022861	28.56792916635408	1.57093799275041	0.1318427775027367	0.3168508428211913	-5.047491129359241	HMGB1	3	1.5548411944210792	0.13478662738772823	0.32002814203289487	HMGB1
-1.5449317419412232	23.0334167156615	1.6179014059202583	0.1221198414901857	0.30291178559576787	-4.947502310473235	GCSH	1	1.5562073170306328	0.13518805892400274	0.32076685724653153	GCSH
-0.8400173034930276	25.627421694678137	1.6237232037985927	0.12005095818365771	0.3001604869436365	-4.972387883513118	HTAI2	3	1.552203061775874	0.13541523476356446	0.32088547216774965	HTATIP2
-1.2391392156183052	22.73807350989776	1.5978120224635168	0.1257236506263149	0.3088170709169208	-5.009491583626621	ERLEC	2	1.5521884286674146	0.1354187282599822	0.32088547216774965	ERLEC1
1.4581032385193955	27.13092464573734	-1.4963482266776271	0.15013699568478697	0.3381652559748658	-5.150330174434215	PALLD	22	-1.5506076501086865	0.13579656166172455	0.32147908859357094	PALLD
-0.9722457324239392	25.039278454586775	1.48176244496024	0.15475401835943253	0.3435539207579403	-5.135401529237404	MUC5B	22	1.5534224903654483	0.1358502567508305	0.32147908859357094	MUC5B
-1.112469393417708	25.905818961581257	1.506345593643541	0.1475699586746316	0.33490648922444305	-5.136774185622961	RCN1	7	1.5494152487948194	0.13608214310016134	0.32176116532883237	RCN1
-1.3514516264372638	21.645239824270657	1.5559330879321291	0.13617889427836594	0.3207745858850157	-5.034596524053882	RT18B	3	1.5515621052616075	0.1362941325933188	0.32176116532883237	MRPS18B
-0.78769055580997	26.55943940934624	1.5186667605758892	0.14445600483349563	0.33018515390513287	-5.119969484073756	EIF3K	6	1.5484852060467451	0.1363052341606171	0.32176116532883237	EIF3K
-1.730244453922321	24.34693044086682	1.5189414637598424	0.14438720053717416	0.33018515390513287	-5.119593593908553	PDC10	4	1.5480463259259394	0.1364106141647587	0.32176116532883237	PDCD10
-1.3317029559107354	25.95061999780889	1.5138888028543236	0.1456570591868993	0.331225271595305	-5.126498862801232	MYOF	66	1.54799731683248	0.13642238597556913	0.32176116532883237	MYOF
-1.542057902626226	23.62467078816317	1.5361775466769647	0.1401238848203145	0.3250947347366147	-5.095902188415729	EIF3J	3	1.547595662034743	0.13651889370198644	0.32177512304542527	EIF3J
-0.9018527859111884	31.096328811865902	1.5532002677646113	0.1360161376559735	0.3207745858850157	-5.072299562266516	TBB5	4	1.5448817859929422	0.1371724516602763	0.32294959135835555	TUBB
-1.115742562506128	23.65433203431969	1.5349342852049654	0.14042787888242625	0.3255873536490718	-5.097618072974118	CUL2	4	1.544771671512927	0.13719902403146356	0.32294959135835555	CUL2
-1.0109482872947917	23.36685865922857	1.5761388707189976	0.1306395332012201	0.31518313866289677	-5.04017582383311	ILKAP	3	1.5437350893789676	0.1374493763530637	0.3233246256993922	ILKAP
-0.8826382345758468	24.319081612128016	1.4716930654299116	0.15662450918793352	0.3455467432518881	-5.183455611797234	RBP2	15	1.5433287443415	0.13754761858162334	0.3233415891475355	RANBP2
-0.955582867074007	23.8425416370757	1.769400585870628	0.09203400915094276	0.2547971944693287	-4.755552863594315	IF1AX	1	1.5420380305100103	0.13786005999420628	0.32370123284109	EIF1AX
-0.938811007671884	27.78354246973137	1.483357127510779	0.15352735282232496	0.34153636714147895	-5.167838803404428	CAZA2	10	1.541943882891479	0.1378828731105206	0.32370123284109	CAPZA2
-1.2375606158854957	22.31741489817855	1.5580937253428089	0.1356668748557925	0.3207745858850157	-5.0316032737702185	RPB1	3	1.5443562232439985	0.13802478356942352	0.3238203640941825	POLR2A
-0.8534845424821853	30.546579534601104	1.4704161701946106	0.1569666381305645	0.346086591334429	-5.185159264370444	TAGL2	13	1.5407233182227744	0.13817891320181583	0.32396798659594045	TAGLN2
-0.8481199020974515	26.92948969731993	1.4644730300822817	0.1585670603450086	0.34896542648418244	-5.193073168963409	PFKAL	17	1.539787972658201	0.13840613034265745	0.32428665895588343	PFKL
-1.0190060124594955	24.09211525861963	1.534353080299656	0.14057017833335272	0.3257046793477292	-5.098419849639328	PP2BA	4	1.5378141131566692	0.13888663912971752	0.3251979843037288	PPP3CA
-1.4112170308227974	26.121131955194404	1.530161454417907	0.1415999721783475	0.3274499356624286	-5.10419520509086	RUXF	3	1.535871861480135	0.13936079657768527	0.32588146352928676	SNRPF
-0.9555904979192782	28.451018282821224	1.5020922358503537	0.1486576554990569	0.3363261097660192	-5.142550257343488	1433G	6	1.5358668017881956	0.13936203353068316	0.32588146352928676	YWHAG
-1.0603726753314895	26.34093532608204	1.4725003831606494	0.15640851207366788	0.3455467432518881	-5.182377868602789	IF2A	16	1.5354269095822315	0.1394696094885997	0.3259184558575699	EIF2S1
1.6211811878919953	25.11925361290805	-1.4898915924643463	0.15181426545167329	0.3395744778868662	-5.1590471570429575	PAI2	8	-1.5344673129549629	0.13970451725492214	0.32618271212096617	SERPINB2
-0.9511932049670726	25.4486653334548	1.4913775677447492	0.15142689264944592	0.33913513410519036	-5.15704361235171	ARFP1	7	1.5342149333551074	0.1397663535608419	0.32618271212096617	ARFIP1
-0.9307398673213284	25.75755759394945	1.5144381307832018	0.14551855523504537	0.3311222986514293	-5.125748994132726	PBDC1	5	1.5332362148654883	0.14000636593596444	0.32647392671525366	PBDC1
-0.900660257585379	24.229847170521015	1.5845354535603562	0.12871630040982412	0.3129365496616669	-5.0283263386869566	GSH0	3	1.532680291740653	0.14014284694565435	0.32647392671525366	GCLM
-1.169556853198543	24.49983614450218	1.5051267743527266	0.14788097228875682	0.3352094534586243	-5.13843066180826	ARM10	5	1.5325824673732895	0.140166874504719	0.32647392671525366	ARMC10
-0.8455687807824468	23.707853595414395	1.5974489770207472	0.12580470203175234	0.3088170709169208	-5.010008215997721	ASH2L	3	1.531742748054643	0.14037326556316143	0.3267403927132041	ASH2L
-0.9477673563886988	27.53940557423139	1.4613387165663685	0.15941643515992396	0.3503539864782317	-5.1972365235300595	UGDH	20	1.529928358428955	0.14082007214679182	0.3274284710779883	UGDH
-1.4499030499327823	21.944222057357383	1.5863672900468098	0.12829987891357825	0.31278048723474944	-5.025734775464206	PEPC	1	1.5297938651790983	0.1408532386844499	0.3274284710779883	PGC
-0.9287262750541744	24.59544634774742	1.4957569651571392	0.15028995545829543	0.33829526095555473	-5.151129665833605	SAE1	6	1.528966748426264	0.14105735029301825	0.32749164062606073	SAE1
-0.9687203269857676	26.724026776614082	1.4752351191321609	0.15567864175928084	0.3447447228983576	-5.178723587054247	TFG	9	1.5285779418390717	0.1411533821368002	0.32749164062606073	TFG
-1.234027141653769	21.3527807412036	1.6277813239897183	0.1191823386554326	0.29896586645769535	-4.966535813264599	DCAF8	1	1.5285632552918538	0.1411570106414693	0.32749164062606073	DCAF8
-1.2380240659619872	20.35679787459502	1.6222931818924622	0.12035831510972476	0.3004305940054409	-4.9744474309930675	SYRM	1	1.5250722529658634	0.14202169072016058	0.3285895902949764	RARS2
-1.0501267345650227	22.50462348900762	1.603306002181073	0.12450243120023084	0.30693458195189577	-5.001662423944513	UBXN7	2	1.524967645049493	0.14204766800230126	0.3285895902949764	UBXN7
-1.0071436813335914	23.152682586801873	1.502577811262701	0.14853314880431082	0.3362586007348069	-5.141891495913313	ACSF3	5	1.5249360250632342	0.1420555209626701	0.3285895902949764	ACSF3
-1.3403602800835517	22.083894664991035	1.621839240288885	0.12126936355785008	0.3014337154356077	-4.941881523027761	MAGT1	1	1.5277438948029658	0.14208404389710222	0.3285895902949764	MAGT1
-1.1492214503866087	24.36814299333837	1.5199193883958475	0.1449528853342089	0.33067870740353894	-5.084018327285062	CSN7B	4	1.5276898077354897	0.14209741958078048	0.3285895902949764	COPS7B
-1.13592548062633	24.285840350913283	1.487755403983868	0.1523725617517793	0.3403945530454843	-5.161924613582604	KS6A3	6	1.5237955581759806	0.142338999797872	0.3285895902949764	RPS6KA3
-1.1206923826799515	25.835466936798923	1.4976155617946776	0.14980956549531402	0.3379780668152093	-5.148615669215056	ARL1	5	1.52378438845634	0.14234177848661098	0.3285895902949764	ARL1
-1.0919612613692244	22.001857633408623	1.5427159666676755	0.13853410678001504	0.323520041868513	-5.0868603769838945	NBAS	3	1.523669665018889	0.14237032079503625	0.3285895902949764	NBAS
-0.9639605501316026	28.91159424733074	1.560195833450526	0.13435727712681245	0.3203333319281568	-5.062541420685152	TEBP	3	1.5226495700421905	0.14262431973583378	0.328892813335753	PTGES3
-1.52271061643766	22.130976682328175	1.6046939425626428	0.12591211408329497	0.30886728537559643	-4.935909408997134	SPS2L	1	1.5285382253553557	0.14268688776756627	0.328892813335753	SPATS2L
-1.0453920440813889	21.522846591662542	1.682707525958906	0.10793826434043909	0.2804099517050602	-4.8862514916663695	MA7D1	1	1.5196887055982955	0.1433636732750914	0.3302385003068253	MAP7D1
-1.2118852338926338	26.303590303051763	1.47716592728705	0.1551650074675223	0.34382165098230766	-5.176140301839982	PSB4	7	1.519293440647786	0.14346261236501512	0.33025223533411124	PSMB4
-0.9099138914536304	28.552028098138894	1.4516429751653497	0.16206737062947135	0.3544724756624891	-5.210070325396821	ANX11	14	1.5184883010136585	0.1436643211389432	0.3305023760916621	ANXA11
1.7836530056876183	23.276683630799926	-1.5214337554718065	0.14457473128413437	0.3302440164123764	-5.081958121701937	UCHL1	2	-1.520357167810513	0.14392042260467935	0.33087724342512687	UCHL1
-0.9620133206504669	24.602135755761477	1.4833580034109255	0.15352712213916525	0.34153636714147895	-5.16783762699902	MEP50	6	1.5170293406667064	0.14403042316046324	0.33091595282403974	WDR77
-0.9174872928659816	22.92272780757211	1.5611002210817853	0.13414405286745051	0.32021483587713995	-5.0612774077810325	SETD3	3	1.515656310487936	0.14437566226143084	0.3314947332596007	SETD3
1.39396438368928	22.931326427991667	-1.492452739169278	0.1511471160223565	0.33913513410519036	-5.155592969710121	ABLM1	4	-1.51459741756726	0.14464237770345664	0.33168081982850617	ABLIM1
1.0289168848427934	27.418920546688472	-1.4578147278790492	0.16037582721289304	0.3514219236645256	-5.20190897279156	TBB6	11	-1.5145931016547296	0.14464346562904168	0.33168081982850617	TUBB6
-0.8544108256950409	24.64330521637625	1.4988525412508065	0.14949054342681567	0.3377801591934156	-5.1469411245068155	PAPS1	5	1.513715599529699	0.14486479995181234	0.3319265794272165	PAPSS1
-1.034555872870154	23.105346048385854	1.7794725053840554	0.09200335099617338	0.2547971944693287	-4.680553696634272	A16L1	1	1.5194826971917368	0.1449375351046207	0.3319265794272165	ATG16L1
-0.95572849512214475	22.878206098122476	1.550496632437124	0.1366617939186744	0.3210467539676795	-5.076061759078252	EXOC8	3	1.5128321438115329	0.14508791680805275	0.33205688176688364	EXOC8
1.2200571840796144	22.18745450957866	-1.5173103086081448	0.14479614877442626	0.33053722393750773	-5.121824803078501	AN13A	3	-1.5117942037527656	0.1453504090230319	0.33244343390200215	ANKRD13A
-0.9924678445046632	23.562258193072676	1.6282564493761942	0.11989412217087246	0.3001155193452706	-4.932699904415405	RETR3	2	1.512745454472627	0.1458331614497041	0.3333329404564665	RETREG3
-1.0352688950931537	22.250338191075976	1.5030467707583957	0.14841298395056843	0.33620084119414484	-5.14125511721261	COG1	4	1.509083473230974	0.1460377838858508	0.33358598608523604	COG1
-1.236857409859038	23.882610698818095	1.4917606994246135	0.15132714708333714	0.33913513410519036	-5.156526778386743	DX39A	4	1.5086615549043112	0.14614501146908757	0.3336163757957577	DDX39A
-0.9089084084297844	23.76551321473796	1.4655631406393348	0.15827251405964946	0.34853314937376	-5.191623489589532	C163A	7	1.5077026330963368	0.1463889548768893	0.33395861767675705	CD163
-1.2381887353286205	22.863392403307824	1.599199682440431	0.12541425305132198	0.3087120075109464	-5.00751604522	ATD3A	1	1.5068935496249811	0.1465950400098423	0.3342141091880359	ATAD3A
-1.4451421619509013	22.26970113824146	1.5760083323011065	0.13148311452572056	0.3166291679968538	-5.006663396072898	GMFG	1	1.5078247731569707	0.14708077465413663	0.3351064217905666	GMFG
-0.8801711685358562	24.147391346253315	1.5560614163435855	0.1353356271980295	0.3207745858850157	-5.068312642970759	TRADD	3	1.504290195296074	0.14725976599722262	0.3351540815332655	TRADD
-0.7807767237508756	26.841773161629902	1.4284584998309615	0.16855150884400696	0.3615307725929426	-5.240480100061584	GLRX3	15	1.5041704290833346	0.1472904057639154	0.3351540815332655	GLRX3
-0.8992818885608465	25.75329302801033	1.4589654527399367	0.16006203186399906	0.35110461522070346	-5.20038422116186	PSMD8	7	1.5009250787627026	0.14812265329539342	0.3366826327780122	PSMD8
-0.9909665214060048	24.259681481284325	1.4788170843795834	0.15472686492884846	0.3435539207579403	-5.173929038644468	MARH5	5	1.5008119533240707	0.14815173283559488	0.3366826327780122	MARCHF5
0.9751326268628836	26.467216831297954	-1.479041235334497	0.15466746340181609	0.3435539207579403	-5.1736286997253504	GLTP	5	-1.5004006250184685	0.14825750652263203	0.3367075851460288	GLTP
-1.100870135787286	23.069835860583645	1.4636459848897097	0.1587908244828803	0.3492414913703968	-5.194172437221919	PDP1	6	1.4989255181964125	0.14863734093081235	0.3371162316658792	PDP1
-1.0143484040342017	22.44462869565207	1.5803346746975049	0.12967550837539984	0.3139623054074177	-5.034260642399205	KDM3B	2	1.4986603414708726	0.1487057073125782	0.3371162316658792	KDM3B
-0.9238346838280512	27.742245533091452	1.4417952943500774	0.16479637762442442	0.3584785648117988	-5.223035085599565	PSA6	10	1.4983374269449894	0.14878899407595161	0.3371162316658792	PSMA6
-0.853059948092362	30.388586121510233	1.4275517257884882	0.16880931113675846	0.3618652221833229	-5.241661445645734	ANXA5	16	1.4982285856542414	0.1488170752398926	0.3371162316658792	ANXA5
-1.0001203166203538	24.008312493188427	1.5255357734963886	0.14274363400184123	0.32881023863459147	-5.110554272588139	RM50	3	1.497141327063766	0.14909782715167816	0.33753695477550083	MRPL50
1.0068508274985	26.605075162617688	-1.4411973220211696	0.16496328087642015	0.3584785648117988	-5.223820049923833	HMCS1	10	-1.4951623484207357	0.14960995096708748	0.3382890306185681	HMGCS1
-1.0850768501318306	21.636096397907004	1.63114937765033	0.11846545353961828	0.29872499794163443	-4.96167047472966	SENP8	1	1.49512158699039	0.1496205143867597	0.3382890306185681	SENP8
1.352098787584065	24.792896580958732	-1.4395405788639608	0.1654264185607473	0.35850801630736695	-5.225993505196844	NID1	17	-1.492591748243425	0.1502773223600744	0.33915847406131583	NID1
-1.0042703284097847	24.84189224806829	1.434498942871601	0.1668422720055847	0.3603895286601912	-5.232595165282932	RFA1	12	1.4925722382362074	0.15028239677645683	0.33915847406131583	RPA1
-0.8633788709257715	24.879954786879832	1.4331424989518382	0.16722487364069655	0.3603895286601912	-5.234368145138644	ACSL1	10	1.491453887857724	0.15057350602138397	0.33915847406131583	ACSL1
1.5481077201479536	21.718257658968177	-1.544169034652186	0.13899502602672031	0.32374448029305614	-5.050838146615578	GBP7	1	-1.4941423090339154	0.15059607094849206	0.33915847406131583	GBP7
-0.8048412103171287	27.41645219495486	1.4187726748423128	0.17132174675958495	0.36548639308711456	-5.253067432082769	UGPA	15	1.4913665349426095	0.1505962635768262	0.33915847406131583	UGP2
-0.8374560503530333	28.469416898297435	1.431849780592873	0.1675901604776587	0.3603895286601912	-5.236056572001502	RL5	10	1.4912188982001056	0.1506347329211403	0.33915847406131583	RPL5
-0.948499340125526	22.48181744076665	1.5908911970844195	0.127276308765257	0.31074641728906843	-5.019324808349062	MSH6	2	1.4910703659252378	0.15067344371305078	0.33915847406131583	MSH6
-0.9870530422557344	21.833077095802423	1.669348885924128	0.11058650058614296	0.2846400362912897	-4.9059607035514965	TMM65	1	1.490029220643928	0.1509450173551145	0.3395545925556471	TMEM65
-0.8639134254594119	23.757103101297808	1.5403460431575362	0.13910860417780757	0.3237966985842546	-5.090141140870388	FTO	3	1.4876202041946334	0.15157492098946346	0.3404452003898791	FTO
-0.8207996460033726	26.866923505472013	1.551358771190763	0.1364556304257485	0.3207745858850157	-5.07486261745933	LAMP2	3	1.487460338164363	0.15161679817560805	0.3404452003898791	LAMP2
-1.1325153212743049	28.10390464183962	1.4294240356179213	0.16827734975002123	0.36134087574144247	-5.239221533880628	AATM	22	1.4872646231843296	0.15166807891434386	0.3404452003898791	GOT2
-0.8879238614302487	27.15851969297156	1.4927963528556374	0.15105779170254646	0.33913513410519036	-5.15512918482189	ATPK	4	1.4870500737569088	0.15172431087195343	0.3404452003898791	ATP5MF
-0.905672578387307	27.70496421589931	1.5799792313343726	0.12975694378887645	0.3139623054074177	-5.034762210068387	PLEC	160	1.4853464550161706	0.15217142206395828	0.3408828246443173	PLEC
-1.2256821137762657	24.810033095896877	1.523106173751333	0.1433473817269603	0.32977325122678947	-5.113888280356581	RU1C	2	1.4853084274457424	0.15218141457340595	0.3408828246443173	SNRPC
-0.952426739936957	23.85547189784433	1.4301677091164384	0.16806643297959098	0.3611445674189396	-5.238251695018852	RIR1	10	1.4850673243728314	0.15224478171565514	0.3408828246443173	RRM1
-0.8554489303500965	24.101459129716456	1.6205182061060743	0.12074073507815984	0.3009621691211395	-4.977001875194212	AP1S1	2	1.4846398832946572	0.15235717545431507	0.3408828246443173	AP1S1
-1.10605792767403	21.41473069223943	1.5416410569379029	0.13879443344968165	0.32352997372945863	-5.088348897104813	DEN4C	2	1.4842623588221702	0.15245650012382478	0.3408828246443173	DENND4C
-1.796720738772084	21.6960009462229	1.4783204062464894	0.15485855443599908	0.343571258811161	-5.1745944066560465	LAMA5	2	1.4841154701749208	0.15249516001121063	0.3408828246443173	LAMA5
-0.9625353201927496	25.239632124976087	1.4417666165005134	0.16480437892809427	0.3584785648117988	-5.22307273728069	KAT3	7	1.4831139945031389	0.15275895333803144	0.34109668986295627	KYAT3
-0.761062047235896	26.53867989928215	1.506019842530705	0.1476530298776683	0.33490648922444305	-5.137217011783252	RL18A	4	1.4827866453639216	0.1528452592678919	0.34109668986295627	RPL18A
-0.933368614647616	25.312260719527735	1.4835286779802757	0.15348217750696963	0.34153636714147895	-5.16760838659688	CARM1	4	1.4826590078150863	0.15287892180794663	0.34109668986295627	CARM1
-0.8935038864436073	27.184518328548755	1.4403801104591123	0.16519159855308316	0.3584785648117988	-5.22489238825704	TSN	7	1.481795136873118	0.15310691409362112	0.3413909346268313	TSN
-0.7913849343251051	28.09729158723697	1.4387899069095411	0.16563661300890997	0.35852605082732986	-5.2269776376953745	ATP5H	7	1.4803728027204572	0.1534828994490941	0.3419349361130059	ATP5PD
-1.0222585891475795	26.810819562771776	1.4234042125306534	0.16999253866305963	0.3628686882999927	-5.2470571005884565	GSHB	12	1.4801441268881388	0.15354341866560936	0.3419349361130059	GSS
-1.121772567682335	21.84223137557997	1.528964264732505	0.14189523876156937	0.3277060390644307	-5.1058424636282975	HS71L	2	1.4760406005565967	0.15463272852817506	0.34414501988225427	HSPA1L
-1.4486360446669515	22.809437147968023	1.455452264254992	0.1618239440746351	0.3541581326882957	-5.1702346618672275	KCAB2	4	1.477692079790608	0.154913321188377	0.34450009162141787	KCNAB2
-0.8702349920702268	24.69712328225254	1.4425604125900628	0.16458302091508614	0.3584785648117988	-5.222030325316798	RDH11	6	1.4740795590273772	0.15515551828181043	0.34450009162141787	RDH11
-0.761829311172459	27.390408011103425	1.5535725522264314	0.135927431027526	0.3207745858850157	-5.071781117849138	CDC42	3	1.4738913935656115	0.1552057564373922	0.34450009162141787	CDC42
-1.0921221670199834	21.203057235672436	1.6332799368859536	0.11882678685899592	0.29872499794163443	-4.925493574623818	DHX32	1	1.4763262528406895	0.155276274372637	0.34450009162141787	DHX32
-0.9859495110026232	25.761173507409207	1.4401254830153825	0.16526279022937135	0.3584785648117988	-5.22522640833105	MCTS1	6	1.4736238552151957	0.15527720908949605	0.34450009162141787	MCTS1
-1.5399674479911385	22.745397067538743	1.5229989986463106	0.14418473129965317	0.33013440657007903	-5.079827035275644	LSM6	1	1.4751179298082129	0.15559795115954614	0.34499620631629707	LSM6
-0.9289405333132272	26.090610741939376	1.406607040114963	0.1748530654711078	0.3692619511949702	-5.268779076219042	LONM	18	1.4715244471476217	0.1558388367909609	0.3453147525149676	LONP1
-0.7075358486625092	24.146319261233273	1.4291284307627754	0.16836124700227684	0.36134087574144247	-5.239606924750009	WDR44	7	1.4706647373930035	0.15606930019755208	0.34560982188385603	WDR44
-0.8313582994582198	26.88707113165672	1.4118669385970417	0.17331916222819663	0.3679075692790631	-5.261999506832769	EIF3F	10	1.470151873067538	0.15620691626353508	0.34569904459070194	EIF3F
-1.6402615508024674	20.439521009492296	1.5227848219173776	0.1451374169037492	0.33067870740353894	-5.048902363913964	ARY1	1	1.474975466358544	0.15642934104573425	0.34597572814100125	NAT1
-0.7250561071051997	31.85695568406333	1.3933949352333412	0.17875410657514848	0.37570093878989785	-5.2857175295398315	TPIS	13	1.4669339108417727	0.1570726397456234	0.3471823375086835	TPI1
-0.91980432768273	25.446887460453297	1.4337610929088525	0.16705030374254148	0.3603895286601912	-5.233559761444167	GSTT1	6	1.466134626861381	0.15728827318044614	0.34744275269710495	GSTT1
-1.121096100578935	25.79194230561719	1.4075338034492355	0.17458201209623256	0.3692619511949702	-5.267586047536968	PKP3	19	1.4645572889299665	0.15771451797435498	0.34810968744857074	PKP3
-0.9221893787431056	23.806221763871186	1.5655445011151188	0.13310032840529745	0.3181509868745737	-5.055057649753672	RM02	2	1.4642923515289383	0.15778620405185778	0.34810968744857074	MRPL2
-1.1292880616384302	25.363162710359234	1.4069565528411812	0.1747508027201104	0.3692619511949702	-5.268329221133529	DC1I2	17	1.4633780420513012	0.15803379874681758	0.34843951157585107	DYNC1I2
0.981510852005421	24.476848658247377	-1.4075828515793254	0.17456767624508548	0.3692619511949702	-5.267522889758241	CRBG1	11	-1.4627812267754978	0.15819558617048837	0.34857985240544337	CRYBG1
1.171270175205791	23.43793610886102	-1.4317669137675055	0.16761359835209344	0.3603895286601912	-5.236164762926474	BAG3	5	-1.4592609406080388	0.15915261811211695	0.35046935818702424	BAG3
-0.8196245632796746	25.99036589679191	1.444825730276797	0.1639526388490599	0.3579347100134362	-5.219052977381896	IMPA1	5	1.4589021061235183	0.15925043471673905	0.35046935818702424	IMPA1
-0.7927186693355459	23.530996616148332	1.523606361244716	0.14322291473846763	0.3297004492229664	-5.11320224054894	ERGI2	3	1.457614337152252	0.15960187597190834	0.35102530244719404	ERGIC2
-1.022229532265797	24.349877906970768	1.4777522920184556	0.15500929682317502	0.3436910251659911	-5.1753552551695465	MGMT	3	1.456862762694632	0.1598072763240158	0.35125955786070806	MGMT
-0.9552960659477456	26.166282097565553	1.3952237485971768	0.17821000633308287	0.37500115076724544	-5.283380684456492	STRAP	15	1.4563385980326231	0.1599506538484858	0.3513549138527917	STRAP
-0.9046498683993888	27.303954698872623	1.3909864166198491	0.17947270571057403	0.3767653963853186	-5.288791301467889	ERO1A	18	1.4559811291237568	0.16004849397911514	0.3513549138527917	ERO1A
-0.7830889776963659	26.819839902921256	1.4142176866999865	0.1726371391553501	0.3670201035308469	-5.258962949493712	UBC9	7	1.4550773629622231	0.16029607332809262	0.35168107008115196	UBE2I
-0.7717086078132205	27.638539248679976	1.3791152624203689	0.18304836381187653	0.382238558647728	-5.303877831481437	TCPH	23	1.4520604998820588	0.16112476540966267	0.3526540768466745	CCT7
-1.2142378655299026	24.2773657549004	1.4116270895736598	0.17338887133253142	0.3679075692790631	-5.262309099184961	PTBP3	7	1.4518457405346998	0.1611838889413746	0.3526540768466745	PTBP3
-0.7779761268620469	25.70781369464496	1.385877715394926	0.18100457146288376	0.37908504589396413	-5.295296688980445	ACAD9	12	1.4516973136638995	0.1612247613171379	0.3526540768466745	ACAD9
-1.2130359813313412	22.631159742539985	1.560036079401283	0.13520795480918613	0.3207745858850157	-5.028909717486846	ARPIN	1	1.4542329817922948	0.16124427951136913	0.3526540768466745	ARPIN
-1.6723257546970665	22.925116673866963	1.4728077993572757	0.15632632708144936	0.3455467432518881	-5.181967354110451	ENY2	1	1.4513733615260078	0.16131399730447382	0.3526540768466745	ENY2
-0.776071662970363	25.81877679563739	1.440053967456566	0.1652827898421718	0.3584785648117988	-5.225320213837389	CK054	5	1.4512961612276438	0.16133526882765936	0.3526540768466745	C11orf54
-1.1319995820681328	22.11193773333345	1.553036268351522	0.13605523011236667	0.3207745858850157	-5.072527917733747	TF3C4	1	1.448583265898665	0.16208421401626108	0.3540732645668877	GTF3C4
-0.8556368242509045	26.697589960429575	1.3922585155638711	0.17909287826744782	0.3761903628657449	-5.287168378821544	PEDF	10	1.448215367924683	0.16218599530535313	0.35407784592785146	SERPINF1
-1.212829758533598	23.311252015408105	1.5292826725490587	0.1418166592350546	0.3277060390644307	-5.105404452702375	SERB	1	1.4464533606001748	0.1626741825748872	0.3549254892542993	PSPH
-1.6162016483422867	19.97041312752889	1.498171027373788	0.15137108806361135	0.33913513410519036	-5.081980088717893	GATA	1	1.4513938859795623	0.162814389920061	0.35500141826124754	QRSL1
1.3259749385652633	22.907426570841302	-1.440355748077386	0.16519840899402136	0.3584785648117988	-5.224924348864873	UBXN6	3	-1.4456069299634242	0.16290911937128674	0.35500141826124754	UBXN6
1.3179868397667	23.897646309686053	-1.4402346185356951	0.1652322738206336	0.3584785648117988	-5.225083250261518	PPAP	3	-1.4450765301234887	0.16305647781924518	0.35500141826124754	ACP3
-0.9863895226103097	25.085819168407777	1.521241210058278	0.1438122477217974	0.32991563274114233	-5.116444643323025	RAB6A	2	1.44479280359229	0.16313534841797636	0.35500141826124754	RAB6A
-1.0044517992604869	26.876930352678247	1.4043401631721442	0.17551749046225917	0.36999295318809766	-5.271694549914359	MANF	7	1.4445290166784464	0.1632087038346332	0.35500141826124754	MANF
0.8821087145187967	24.35802026566102	-1.483245513237674	0.15355675065454444	0.34153636714147895	-5.167988705973923	IMPA2	3	-1.4418969193462563	0.16394211364001282	0.35623717309885283	IMPA2
-0.8441067410796457	23.936516963621507	1.42577761647781	0.16931462360761604	0.3621498347428091	-5.243971003415374	ACAP2	5	1.4417704682440473	0.16397741498215776	0.35623717309885283	ACAP2
-0.876442683090012	23.631570421441033	1.408843153815326	0.17419963769300317	0.36910483647911135	-5.265899423886568	MRC2	6	1.4401553729009893	0.16442884109404068	0.356750286405257	MRC2
-0.7520777605486018	24.9493108744664	1.5149103744336985	0.1453995735513089	0.33106364439374947	-5.125104179667168	CASP3	3	1.4398187926343793	0.16452304293523903	0.356750286405257	CASP3
-1.052866411620201	23.519128042747937	1.5195075389378074	0.14505587007550297	0.33067870740353894	-5.084578349272541	DNJC5	2	1.4423539130938614	0.1645293942288818	0.356750286405257	DNAJC5
-1.0785198171766837	25.631398956072257	1.3866321456909696	0.18077769709345873	0.3788332625816905	-5.294337233538449	EIF3D	12	1.4394891370063851	0.16461534893530863	0.356750286405257	EIF3D
1.7113288271711298	24.67143799017039	-1.434570313871394	0.1668221605586636	0.3603895286601912	-5.232501840284599	PLP2	2	-1.438917845876818	0.16477541363281126	0.35687943245350345	PLP2
-1.1550262284609438	23.12887406143195	1.5600734329318022	0.13519914199833988	0.3207745858850157	-5.028857892448723	GBG2	1	1.4409397792290393	0.16492405436524982	0.3569836935437949	GNG2
1.44479079439013	23.110858263675475	-1.4262941417156252	0.16916737798324177	0.3621498347428091	-5.243298823806724	PACN3	3	-1.4374120957076086	0.1651978974569912	0.357304816983009	PACSIN3
-0.9733466802320834	24.614832264839663	1.432301835673688	0.16746234882349048	0.3603895286601912	-5.235466279981208	UBXN4	4	1.4371426298685583	0.1652735963691114	0.357304816983009	UBXN4
-1.0620250012840522	22.42336669845664	1.5927915888723707	0.1276620873375102	0.31143937790029963	-4.983102568050446	BNIPL	1	1.438788074054478	0.16552602772765487	0.35763287742617406	BNIPL
1.3912748029113151	22.29119911844385	-1.4846021530327014	0.15319974038226486	0.34153636714147895	-5.166166075961932	APOC1	1	-1.435882911071697	0.16562785044792466	0.35763533421947014	APOC1
1.309182041414534	24.0511633888236	-1.496523450492195	0.15009168970330006	0.3381652559748658	-5.150093192496452	PP14A	1	-1.435268411596223	0.165800880085418	0.3577914496132471	PPP1R14A
-0.9098361099305876	23.760146966604733	1.5304655925916677	0.14152504259430188	0.3274499356624286	-5.1037765692991695	EI2BD	2	1.4337326646429018	0.1662339501990941	0.3583465783837914	EIF2B4
-0.8352734586449628	23.295025040525033	1.4838124948686522	0.15340746234584654	0.34153636714147895	-5.167227133500143	MYD88	3	1.433640747903383	0.1662598989798672	0.3583465783837914	MYD88
-0.921445686418	27.7459781576992	1.3727117490871226	0.18500059740118488	0.3835700382083528	-5.311971785179994	TCPQ	28	1.432155533262865	0.1666796388418112	0.35887079461916316	CCT8
-1.146522242285723	24.15724965527933	1.40930370236622	0.17485884062779836	0.3692619511949702	-5.230135036951359	IVD	5	1.434591558587678	0.16670518331126666	0.35887079461916316	IVD
1.0815255028649062	28.790650857078955	-1.39018226357561	0.179713144564108	0.3770473062561793	-5.2898166016058354	FETUA	7	-1.4298776668656823	0.1673250501127546	0.35998702483373973	AHSG
-0.8512225034691809	25.552731579274813	1.378152715190879	0.1833407615962901	0.3824656587890888	-5.305096450418624	GMPPB	9	1.4294314971467312	0.1674517033496689	0.3600414348050992	GMPPB
-1.3423386156305457	19.345590132119582	1.5005444423277317	0.14986358536991967	0.3379780668152093	-5.110236298754824	FBXL8	1	1.430678860824941	0.1678106984996256	0.3605950399701574	FBXL8
-0.7946288141433692	28.513224312320947	1.3743431575309326	0.1845016643291584	0.38324556239600616	-5.309912640635353	SEPT2	9	1.4272529061529782	0.16807124420251982	0.3606231390272124	SEPTIN2
-0.805322684969056	24.613039957553088	1.4131063024663713	0.17295931573310838	0.3674351013660293	-5.2603990806032614	KTHY	5	1.4271060098795212	0.16811308439686148	0.3606231390272124	DTYMK
-0.9319602234221877	25.799316209938457	1.3675327227366691	0.18659161613793793	0.3851094831620892	-5.3184953791673175	LRC47	14	1.4266644462619165	0.1682389046101202	0.3606231390272124	LRRC47
-0.9202626584561528	23.875666825508603	1.4253074606852414	0.16944874060999618	0.3621498347428091	-5.244582669147324	STABP	4	1.426461225097198	0.1682968363970705	0.3606231390272124	STAMBP
-0.956289853201632	24.298142093925033	1.377377145702424	0.18357663099299745	0.3824656587890888	-5.306077841564989	PGTA	9	1.4260145551239922	0.16842422397591428	0.3606231390272124	RABGGTA
-0.8561393377161615	26.131000668443335	1.371382694311833	0.1854078551652575	0.3837812946078058	-5.313647818281214	NDUA9	10	1.4259840183507344	0.16843293571118956	0.3606231390272124	NDUFA9
0.9208676665501124	26.4025538888444	-1.405110712563589	0.1752914143024219	0.3697403110188697	-5.2707039605630985	CRYAB	5	-1.42517445341587	0.16866402603684913	0.3607307462151758	CRYAB
-1.0821946930054054	23.19370344297851	1.537642215351401	0.13976645275320895	0.3249021205362554	-5.093879338534694	DNJA3	1	1.425096438115056	0.16868630897055378	0.3607307462151758	DNAJA3
-1.0026389028013227	23.882994195431316	1.4900398522077627	0.15177557980068265	0.3395744778868662	-5.158847329048095	LIN7C	2	1.4226392990236272	0.16938933577546908	0.36201619775840327	LIN7C
-0.9730763820182772	27.164643175770088	1.3762795431101678	0.18391085169250104	0.3824656587890888	-5.307465953291471	SYEP	45	1.4210555185411404	0.16984372759644636	0.3627690441506779	EPRS1
-0.9544823973128088	22.585981945328378	1.4998995083574551	0.14922096230274945	0.3373856512408441	-5.145522953310888	RENR	2	1.420544244270435	0.16999062280011135	0.36286459866946846	ATP6AP2
-1.0050677477178027	22.076019607787835	1.5595828214057843	0.13450196505894607	0.3203333319281568	-5.063397871505783	DJC21	1	1.420005449154725	0.17014553550529454	0.36293333063956984	DNAJC21
-1.6893345202696537	19.9731753726648	1.4469223872078427	0.16417182165388333	0.3581930654266545	-5.181421910204257	DPYL1	1	1.4220512449341416	0.17026931282078872	0.36293333063956984	CRMP1
-0.8189774739231055	26.062870243109693	1.3893645648905677	0.17995789758667957	0.37733792929627263	-5.290858675937796	NUP62	6	1.4193071577236562	0.17034647478986456	0.36293333063956984	NUP62
-1.2301911917320716	21.319092689983705	1.4471940569760828	0.1632956863280847	0.35691270043667556	-5.215936230465463	ABC3C	2	1.4186980350744425	0.1705219105913472	0.36293333063956984	APOBEC3C
-0.8140991753293569	28.33760384608064	1.351849129716451	0.1914760724039566	0.3911371194323084	-5.338126830733889	ACADV	24	1.4181637400709193	0.17067591440402288	0.36293333063956984	ACADVL
-0.9490639047816244	21.354473780853844	1.522745171136484	0.14424791638422374	0.33013440657007903	-5.0801727377624575	GIT1	2	1.4204835332983758	0.17071916608851642	0.36293333063956984	GIT1
-1.1379046676360645	23.89627390772873	1.3724203743996324	0.18508982136517924	0.3835700382083528	-5.312339343578143	CK5P3	9	1.4179482378749548	0.17073806179581116	0.36293333063956984	CDK5RAP3
-0.827902626539526	24.38125095767783	1.3775521622935132	0.18352338310385513	0.3824656587890888	-5.305856418405364	XPOT	7	1.4172098540464162	0.17095113767474823	0.363168924055446	XPOT
-0.8010318393351703	26.39898837897645	1.359208805043668	0.18917152543239743	0.3884030395005062	-5.328937823211104	MAOX	10	1.415289136223573	0.17150640020081806	0.3641186433016055	ME1
0.9803769046934754	22.473773277551015	-1.4086196252116008	0.17426486789849935	0.36910483647911135	-5.2661874496970675	PP12C	4	-1.414954764036778	0.17160321196139852	0.3641186433016055	PPP1R12C
-0.9413622622037464	26.64146961831734	1.4094092037461745	0.1740345405269786	0.3690571271354197	-5.265169879234033	SMD1	4	1.4129864509830512	0.1721739923006136	0.3651116541204653	SNRPD1
1.1740018161219332	22.720410643446765	-1.4145182974918529	0.17255007881201304	0.3670201035308469	-5.258574342802767	EHD3	3	-1.4120207829298188	0.17245457721395874	0.3654546424393809	EHD3
1.4595751791682403	22.551069374402683	-1.4280962897381055	0.16945186524283465	0.3621498347428091	-5.205928115425208	KIME	2	-1.4141666138843652	0.172541507705755	0.3654546424393809	MVK
0.985543792568624	25.59275225425324	-1.4317841460889127	0.16760872418127765	0.3603895286601912	-5.236142264824041	FGFP1	3	-1.4109786856579212	0.17275778052750546	0.3656946581845646	FGFBP1
-1.0092285684738125	25.438650808659304	1.358284854370831	0.18945963066736252	0.3887698487177768	-5.330093690969925	ACADM	11	1.409741562059228	0.173118282178726	0.36623951060085447	ACADM
-0.7759460083433716	27.48654809063716	1.3403403256447484	0.19512431983908873	0.3946933850048082	-5.352413597211827	VPS35	24	1.408460524969456	0.1734922152754445	0.3668121122966541	VPS35
-1.003755777593387	26.753049953977648	1.350864175047221	0.19178617223323735	0.3911371194323084	-5.339353482301169	IPYR2	16	1.4073763398409254	0.17380919271363332	0.36726368383035424	PPA2
-0.914813280714064	25.409316716435946	1.40510343521242	0.17529354835466684	0.3697403110188697	-5.270713318119197	PFD5	4	1.4068526379303945	0.1739624706623157	0.36736902246881414	PFDN5
1.493091867672554	22.55931383594206	-1.419827395328532	0.17181407835919843	0.3663166904753138	-5.216610963377967	LAT1	2	-1.408913881186958	0.17406873211992852	0.3673750068270862	SLC7A5
-0.6665055032381666	25.000793839610953	1.3324255928280404	0.19766493809898303	0.3971383378809686	-5.362180013907667	PLAP	13	1.4055404165182028	0.17434700911568704	0.3675921990046644	PLAA
-0.7531103908799892	24.42593911941621	1.472382692202346	0.1564399850384225	0.3455467432518881	-5.182535011559094	AP3S1	3	1.4053385494715225	0.17440622535019565	0.3675921990046644	AP3S1
-1.0681069633433893	24.59691402424517	1.3658643462635969	0.1871064588062742	0.3859478174679941	-5.320592579137167	CSN5	7	1.4048605070494098	0.1745465198185882	0.3675921990046644	COPS5
-0.7240116988834089	25.76228662510675	1.3456192283964303	0.1934441709288218	0.3929782793577376	-5.345873033562891	ANM5	10	1.404727410149913	0.1745855967682626	0.3675921990046644	PRMT5
-0.7425472742959016	28.207247175884213	1.3758284635849871	0.1840483461955893	0.38252763352061625	-5.308036159664841	RS4X	6	1.4037334884499302	0.17487763129777484	0.36794616295229926	RPS4X
-1.2672845475545955	22.921640210076475	1.3685482495749215	0.1862787874593014	0.38491114197524057	-5.3172178005308055	TRIPC	6	1.4034388908264164	0.1749642651459031	0.36794616295229926	TRIP12
-0.8417942585107134	25.825677104111097	1.3386217655750214	0.1956737745502176	0.395073804820951	-5.354538298324252	AP1B1	19	1.4030982734393542	0.17506447505331807	0.36794616295229926	AP1B1
-1.5305914716531248	20.60201938767248	1.4428162053759517	0.16531190573246804	0.3584785648117988	-5.186788732041397	RASL1	1	1.4048773648448452	0.17524970607790435	0.3681176558182828	RASAL1
-1.0472935031873654	23.835927730802368	1.353599762197045	0.19092588892367576	0.39042530653822466	-5.335944790326463	NU205	10	1.401950210406058	0.17540257426400802	0.3682210069655771	NUP205
-0.8154385747861177	28.33581521148293	1.3424929699256016	0.19443779893918903	0.3938013722936045	-5.349749040212112	RL7A	11	1.3999370476210131	0.17599670156720443	0.3692500200630302	RPL7A
-1.2779663041712084	21.171110116341932	1.477537688593431	0.15587190937460438	0.34495764616734875	-5.141027917362117	MED15	1	1.401794425727682	0.17615601288787214	0.3693660907778759	MED15
1.000561184710822	23.940602269668936	-1.3641590658267757	0.18763385546240396	0.3865866906046745	-5.322733992008981	IRF6	6	-1.396753646259244	0.17693947233742877	0.3703562261427727	IRF6
-0.8809345412553675	23.61790693002822	1.3972139275593969	0.17761940503050958	0.373979920965246	-5.280834807780791	LANC2	4	1.3965585116700538	0.17699739277684515	0.3703562261427727	LANCL2
-1.2946504606130027	22.47733008013063	1.4267823393092909	0.1698254607228369	0.3627300279540088	-5.2076289595820935	GSTM1	2	1.3988231650569487	0.17703304137884648	0.3703562261427727	GSTM1
-1.2666750412400702	20.602043282391875	1.4572087433893075	0.16054127631888318	0.35156757921373183	-5.202711536982717	RFC1	1	1.3963971821062249	0.1770452905378457	0.3703562261427727	RFC1
-1.0655148571837358	22.874465107617844	1.461661246889773	0.16013217248241543	0.35110461522070346	-5.1620586663785	IMA5	2	1.3976095607266652	0.17739226634553612	0.3707343488988392	KPNA1
-0.7282004148679597	26.851183205922773	1.3229901343220147	0.2007276562981708	0.3994430095431004	-5.373760124447249	ITIH4	19	1.395086541527914	0.1774347953626201	0.3707343488988392	ITIH4
-0.8817281848660947	25.604833236707243	1.4893913706669628	0.1519448487349479	0.3396526763414317	-5.159721251608669	QCR9	2	1.3942614319780582	0.1776803575104392	0.3709778218754012	UQCR10
-0.7502044205789851	25.653804269993337	1.323891036893652	0.20043362614452884	0.3994430095431004	-5.372657406056629	FLII	20	1.3939933293236806	0.1777602063152964	0.3709778218754012	FLII
-1.1566335567054011	25.23753211926354	1.3603044446088854	0.18961183462489337	0.3888575268981646	-5.292034168725808	LC7L2	6	1.3940217634800438	0.1784576633303001	0.3722146918081186	LUC7L2
-0.7458773288444824	26.34184058495784	1.323781272727976	0.20046943208315773	0.3994430095431004	-5.372791792490262	NIT2	13	1.3887149745581533	0.1793380924861775	0.37383151673175025	NIT2
-1.411897761550705	24.272504566212618	1.351561289187177	0.1915666540803515	0.3911371194323084	-5.338485380493179	LIMS1	6	1.386801906550718	0.17991272430894062	0.37480938225534144	LIMS1
-0.9402328230582242	26.82010727781644	1.332395295780478	0.19767471322453617	0.3971383378809686	-5.362217306834111	EIF3I	12	1.3860725764333215	0.1801321803067615	0.3748560008829811	EIF3I
-0.9296699337617724	23.55431868542732	1.3647089819805185	0.18746365258078593	0.3864601822210979	-5.322043673017123	MRC1	5	1.3855845964861404	0.18027913284121724	0.3748560008829811	MRC1
-0.9565147782667224	23.71515952287764	1.3795485250952415	0.1829168708545509	0.3821886619266852	-5.303329078034057	GABT	4	1.385512843397921	0.18030074894508236	0.3748560008829811	ABAT
1.1322166923554562	23.259398307180316	-1.4716970292137306	0.15662344808701306	0.3455467432518881	-5.183450321423581	HBG1	1	-1.3853253680234898	0.1803572369113217	0.3748560008829811	HBG1
-1.0220626261788477	24.17535757026386	1.359924105438607	0.1889487200196644	0.3882442936637658	-5.328042533330345	AT2A3	5	1.383810631096224	0.1808141573288347	0.375477544083964	ATP2A3
-0.8528467104154522	24.835069970154812	1.3229719122167334	0.2007336069916763	0.3994430095431004	-5.373782422131276	CNOT1	15	1.3836333242544057	0.18086770211927433	0.375477544083964	CNOT1
-0.8355012137543163	28.66341956050871	1.3273843760331128	0.19929669329284577	0.3989223416130105	-5.368375599012169	CAPG	11	1.3828244762446122	0.18111212575766283	0.3756631380689242	CAPG
-0.9562429293635616	23.96706420600303	1.4168863881460092	0.1726606399211839	0.3670201035308469	-5.220398585471689	RS15	3	1.38496906309659	0.18116862486263155	0.3756631380689242	RPS15
-0.8990250671009399	26.535916384045752	1.323525790126874	0.2005527919820592	0.3994430095431004	-5.373104548956267	EIF3B	25	1.3819711438366225	0.1813702768312369	0.3758618572371958	EIF3B
-0.9029071799638332	24.966551488077855	1.3606817448372548	0.1887129537211547	0.38813457534310447	-5.327093827534713	DENR	5	1.380567364297968	0.18179558648791144	0.3765235703819601	DENR
-0.9388392624073596	24.3318756744573	1.3200084995390828	0.20170319669981376	0.4006989679405696	-5.37740523145036	DYSF	19	1.3777076438205451	0.1826644624488354	0.3781026635304565	DYSF
-1.2366470988280902	21.610710599899235	1.4377123327715011	0.16593872068809062	0.35896122770042505	-5.228389617353484	RAB6D	1	1.375793205138043	0.18324797272233984	0.3790895743213461	RAB6D
-0.7990551339960987	28.84769211998673	1.38234719368379	0.18206930364704751	0.38109025725062634	-5.299780993468604	RLA1	4	1.3745459673185645	0.18362891958825947	0.37965653223370055	RPLP1
-0.923088980905014	27.284040557664348	1.31748239453694	0.20253260280205743	0.4018970978507866	-5.380488080455944	XPO1	27	1.3734107129779514	0.18397620940063103	0.38015328434615553	XPO1
-0.7719677479887253	24.853798153233615	1.3213257371721925	0.20127176109923128	0.40006563817821456	-5.375795727403261	FAAA	9	1.371910160106171	0.18443604866866217	0.3808818865529581	FAH
-0.9852296993569888	24.18951564965016	1.3482357514662504	0.1926156417852773	0.39207493388040393	-5.342623275233883	STAM1	5	1.3711018894269102	0.1846841180407185	0.3811725666941499	STAM
-0.8561547445401168	25.65350891857848	1.3511045333934293	0.19171046198006897	0.3911371194323084	-5.339054210817696	RHOG	5	1.3691144836566476	0.18529520554943557	0.38215546826043423	RHOG
-0.983918904998653	23.317718581503275	1.574255884724402	0.13279016443091948	0.31789216612022264	-4.978415298497865	SNG2	1	1.3736578599289688	0.1853755269743041	0.38215546826043423	SYNGR2
-1.1297487288810366	26.111881924611772	1.3403976199692336	0.1951060227986212	0.3946933850048082	-5.352342723815729	COPZ1	5	1.3668279191080084	0.18600026020534277	0.3831501059268335	COPZ1
-0.7848575871381129	22.16945352298843	1.4929362154711352	0.15102144601991768	0.33913513410519036	-5.154940384189645	ARL2	2	1.3665900044937638	0.18607374232088625	0.3831501059268335	ARL2
-0.8389840386461174	27.03991885840828	1.305358923250488	0.2065504014350955	0.4071264225356924	-5.3952148846271015	4F2	16	1.3661148179315925	0.1862205768964225	0.38323029498035494	SLC3A2
-0.8712025565693935	25.53604301701873	1.346643927371769	0.19311936229573773	0.3928751287940781	-5.344600965083498	THEM6	5	1.3653912146992522	0.18644434951020183	0.3832645246450196	THEM6
-1.1161630433269387	25.555318232623968	1.3272237413611128	0.19934886158870876	0.3989223416130105	-5.368572695795399	SF01	7	1.3650550385483136	0.1865483836279142	0.3832645246450196	SF1
-1.0036824925098315	20.020773560393533	1.4842676885383084	0.1532876941635244	0.34153636714147895	-5.166615547990864	NCDN	1	1.3650145609936442	0.18656091303807404	0.3832645246450196	NCDN
0.9636380314412776	26.905561061273534	-1.309475062911694	0.2051793572679228	0.40624140301876355	-5.390227621043753	THRB	16	-1.3646113094695629	0.18668577178550916	0.38329934183938064	F2
-0.7840224275810392	24.7086112834888	1.3498008904059486	0.1921213791650414	0.3915175781951963	-5.340676856025538	TTC1	5	1.3640722211635667	0.18685279300895155	0.3834206359143824	TTC1
-0.9070940895564412	23.092707115611727	1.4640176242266338	0.15949391783088418	0.3503539864782317	-5.158948596583143	RM28	2	1.3642496218132785	0.18749705851199247	0.3841426212351492	MRPL28
-1.019187889737303	23.526490084937823	1.3379959657197675	0.1958741569000046	0.395073804820951	-5.35531142990777	IGBP1	5	1.3618692966443853	0.18753653637356585	0.3841426212351492	IGBP1
-0.7598321312275225	23.548594128345613	1.373310188443254	0.18481745230734548	0.3835700382083528	-5.31121667518522	ZZEF1	4	1.3615322548744622	0.18764132174385365	0.3841426212351492	ZZEF1
-1.9950082464589656	21.94324064581118	1.3424440146235144	0.19609096787706548	0.395073804820951	-5.281432249265225	SMAP	3	1.366126112914948	0.1876883393119501	0.3841426212351492	SMAP
-1.3550986609744378	21.13948039156541	1.4172439008543536	0.17255755124047242	0.3670201035308469	-5.219938492730503	UB2E1	1	1.3634285665659889	0.1877514097938797	0.3841426212351492	UBE2E1
-0.789729970521055	24.400123526443856	1.3687374301406117	0.186220557304636	0.38491114197524057	-5.3169797166985635	ARMC1	4	1.3608501485899605	0.18785352845874273	0.3841426212351492	ARMC1
0.9647423624438396	28.074958237697228	-1.3048590751569358	0.20671738201910064	0.4071264225356924	-5.395819624219004	NIBA2	20	-1.3603527003024272	0.1880084068040044	0.3842381248376431	NIBAN2
-0.9484296560948842	27.42486432455508	1.3254476986643964	0.1999263713674487	0.3994029646215848	-5.3707505559656745	RANG	6	1.3568294352265071	0.1891082521554344	0.3862636639770575	RANBP1
-0.8044418643229108	24.544746908363543	1.3622284993666611	0.1882323511236713	0.3873704004584475	-5.325155651213278	SYMPK	4	1.3563804700606388	0.18924876852349615	0.38632852057210254	SYMPK
-1.4368205682373087	20.88807890429978	1.3968879284626687	0.1785067913596051	0.3754032699285478	-5.245986711074962	RBM7	1	1.3555996165770172	0.19019048210584677	0.3879462822222105	RBM7
-0.7378660925595533	26.080042652368924	1.3256257291588849	0.19986842257317827	0.3994029646215848	-5.370532356709578	NDUB9	6	1.353134262259996	0.19026721681864933	0.3879462822222105	NDUFB9
-0.7535001292650918	27.597836716383693	1.2898302726046638	0.21178732751584467	0.4138835027261777	-5.413911465673401	SYSC	14	1.3528108773259682	0.1903689104485678	0.3879462822222105	SARS1
-0.9631951897197482	24.680868415648685	1.3046940282613173	0.20677254117522215	0.4071264225356924	-5.3960192631017945	HEM6	10	1.3522732949709104	0.1905380568520306	0.3880683359738604	CPOX
1.2485861788053114	24.235880603863144	-1.4451613575675633	0.16554804256024516	0.35852605082732986	-5.151803358664769	CTNA2	1	-1.356185702422693	0.19077591661895796	0.3882297848960374	CTNNA2
-0.885310711131261	22.31689924178656	1.4332370150545866	0.16719819124509466	0.3603895286601912	-5.234244648917667	NUDT9	2	1.3511424340061775	0.19089426122316588	0.3882297848960374	NUDT9
-1.3326116930102394	23.493686569938	1.3074233272584148	0.20586187728796848	0.4066859778236174	-5.392715219492248	ANFY1	11	1.3509807772158433	0.1909452235961085	0.3882297848960374	ANKFY1
-0.758122841356716	26.00606157237413	1.2880578644439369	0.21239157023909705	0.4141039706469926	-5.416033509859132	UBA3	14	1.3505451551602734	0.19108260706717703	0.3882868537200303	UBA3
-1.2039198962487312	27.635784862607125	1.331584629561745	0.1979364102361496	0.3973172649212533	-5.3632149021083295	RL17	4	1.350170844690276	0.1912007167837904	0.3883047147032724	RPL17
-1.4954386249401352	21.286292068171523	1.350742311305692	0.19182456701888548	0.3911371194323084	-5.339505198703801	ARFG2	2	1.349590766636111	0.1913838680364659	0.38845457100887254	ARFGAP2
-1.2346080268211177	21.569045487726797	1.3789108408518986	0.18389682875344843	0.3824656587890888	-5.268738106715732	LAGE3	2	1.350183460921533	0.19189249891329813	0.3888871470492317	LAGE3
-0.7868965784616542	25.887604672719498	1.2867888519395672	0.21282501972632403	0.41414847123728177	-5.41755134833155	KINH	26	1.347957265028183	0.19190036589403783	0.3888871470492317	KIF5B
-0.8370276581448302	23.064728414554132	1.3182657601329322	0.20227511169676352	0.4016105068456703	-5.379532590701247	TNAP2	6	1.347878047433401	0.1919254416602768	0.3888871470492317	TNFAIP2
-0.7832053452910621	26.961245609231476	1.2879897499789488	0.21241481827669495	0.4141039706469926	-5.416115012050752	TXNL1	12	1.3454016063120997	0.19271064449858225	0.3901110817666834	TXNL1
-1.0796818952077842	26.163229793091975	1.331184491715923	0.1980656821069543	0.3973172649212533	-5.363707120616115	COX5A	4	1.3452803975552885	0.19274914090668055	0.3901110817666834	COX5A
-1.118740419971875	21.75614667186756	1.4733639869069235	0.1578758487600302	0.34787531935212607	-5.11489800843988	T179B	1	1.3488956011010762	0.19306583555924284	0.3905295261426142	TMEM179B
-0.6679363134576377	27.21653795108017	1.2963467679262095	0.20957723768955036	0.41150820800070914	-5.406088420879213	RL9	8	1.3428939117409058	0.19350833301546688	0.39120182064367576	RPL9
-0.8739845842624341	28.16614199287537	1.2884684997136606	0.21225145887789004	0.4141039706469926	-5.415542088490663	ETFA	12	1.3416814321004935	0.19389494937765175	0.39176044379375374	ETFA
-0.9997495259279248	25.797242371127396	1.289931119594755	0.21175298737332812	0.4138835027261777	-5.413790651252921	PSMD6	12	1.3391944221988352	0.19468986947750988	0.3931429314292866	PSMD6
-0.7937027320789412	24.447216194822204	1.28055773011848	0.21496332672887083	0.4161033986599178	-5.424985986737683	GDE	13	1.338620646977173	0.19487362791549925	0.39329041270218934	AGL
-0.8119340309206997	25.15437545023811	1.2769899839495884	0.21619513462572448	0.4168995709756835	-5.4292291406323985	IF4G2	18	1.3377837621616115	0.1951418948230002	0.3936081830842117	EIF4G2
-0.7407391240206884	24.38352134946467	1.3087208444817062	0.20543004576460128	0.4064266533600986	-5.391142441781568	EXOC2	6	1.3361961290707849	0.19565161476514076	0.39441233578080587	EXOC2
-0.928938531547594	24.668157034147143	1.3047675763474404	0.2067479597694614	0.4071264225356924	-5.395930302768316	MTX1	6	1.3356001917074525	0.195843214135316	0.3945746435670122	MTX1
-1.243796798498451	20.263409053031317	1.404787009436144	0.17617890428922997	0.3711669442677015	-5.235914713046512	MFAP1	1	1.3373964729940178	0.1959585676957997	0.394583238353447	MFAP1
-1.4071316761935222	23.96610349031418	1.3384663656021314	0.19572351883348055	0.395073804820951	-5.354730312003709	BCCIP	2	1.3332815246239416	0.19659008958572477	0.395517413057702	BCCIP
-0.980355053641926	24.35661217552272	1.323500773857482	0.20056095585492936	0.3994430095431004	-5.373135170649452	HEMH	4	1.3330178093367004	0.196675177443998	0.395517413057702	FECH
-0.7764002752571955	26.381025487063543	1.2780818915719454	0.21581756081067435	0.4168995709756835	-5.427931584390386	PURA2	11	1.3327656899023772	0.1967565509214413	0.395517413057702	ADSS2
-0.7921945701171609	25.78000939748983	1.336352603048	0.19640113527635764	0.3953661566308884	-5.357340261166298	SCAM2	4	1.3309321616789214	0.19734913129272688	0.3964842275745282	SCAMP2
-1.26963421603185	22.88552930275185	1.345460755845094	0.19349444201175428	0.3929782793577376	-5.346069690969374	FBLI1	2	1.3304291314445091	0.1975119508053851	0.3965556942246418	FBLIM1
-0.8456068199349431	26.453962561731014	1.2739141662685547	0.21726148117659252	0.4180459269443427	-5.432879224868662	PSMD3	14	1.3300570417147808	0.19763245561854104	0.3965556942246418	PSMD3
-1.119332092995556	21.807718327451063	1.4530060035099632	0.16338402334178898	0.35691270043667556	-5.1415938215948565	PDES1	1	1.334288584764488	0.19771963245265783	0.3965556942246418	PEDS1
-0.790248831697113	24.725515043649693	1.371491853433386	0.1853743790342363	0.3837812946078058	-5.313510211075121	NUBP2	3	1.3286622951528504	0.19808467082913095	0.39706362911121507	NUBP2
-0.709222452723246	27.725705396827845	1.261245736481974	0.2216964013500602	0.42359635158440767	-5.447834472387629	SPB6	16	1.3272861392437438	0.19853165311554027	0.3976266453631543	SERPINB6
-1.0021328097738935	21.395578608162232	1.462473071285869	0.15991204448184385	0.35105536588350394	-5.160987624322845	RIMC1	1	1.329233961274625	0.19858943380468347	0.3976266453631543	RIMOC1
1.5581196276764722	26.809437043179138	-1.299802543717857	0.2084125135824983	0.4099010233914917	-5.401926346806352	CRIP2	4	-1.325835442332098	0.1990037021051258	0.3982316337337504	CRIP2
-1.0348717547377788	22.631848689429837	1.299149494073878	0.20863222775761064	0.41010607249310066	-5.402713579865943	LIPB1	5	1.323466221069535	0.19977652389833428	0.39948060139264063	PPFIBP1
-0.7580476161146308	26.988343520749332	1.2711789300688985	0.21821316783141811	0.4188067258832799	-5.436118898177863	CYBP	10	1.3232328732937704	0.19985276708184752	0.39948060139264063	CACYBP
1.0033053474876257	25.166558746418016	-1.2722044823344083	0.21785596436532287	0.4187361392995816	-5.434904900703036	KANK2	14	-1.3222915715895898	0.20016055576851985	0.3998708065746808	KANK2
-1.0952357620767543	22.94206420036865	1.3542034893493031	0.1907364419621256	0.39026258171052425	-5.33519174625026	CP20A	2	1.3212592957957972	0.20049851766689192	0.4001003419309829	CYP20A1
-1.0002333550763574	21.632879363452652	1.4258672509735597	0.16928906412706948	0.3621498347428091	-5.243854371760188	RAI14	1	1.3206860642446945	0.20068638348489945	0.4001003419309829	RAI14
-1.0346731071794295	21.65774641040139	1.4151298393775014	0.1723730782893264	0.3670201035308469	-5.257783581439727	KVD33	1	1.3206727488260308	0.20069074899777312	0.4001003419309829	IGKV1D-33
1.6028894046807451	34.859948810932096	-1.281627889645553	0.21459490409414783	0.4159657453582534	-5.423711291328338	HBB	9	-1.3205651874739035	0.20072601613767216	0.4001003419309829	HBB
-0.7533182839714172	26.436968277534625	1.2710835548442083	0.2182464103631619	0.4188067258832799	-5.436231756574764	TWF1	9	1.319378013116821	0.20111558809754915	0.4006520296817132	TWF1
-0.8085963161211431	25.257175476384635	1.3562240862048744	0.19010347040319173	0.38924555469521255	-5.332669389391243	SNX12	3	1.318767276921598	0.2013162317110034	0.4008269366802041	SNX12
1.0531941522467037	24.682080538857424	-1.2689376017960297	0.21899540661183464	0.4200171081453762	-5.4387691914929785	MAP1B	13	-1.3167231998192606	0.20198890563655736	0.40152736394997784	MAP1B
-0.7828850273601908	23.926433876043685	1.322156490298292	0.20100003669453165	0.3997492331125288	-5.374779960530526	FCHO2	4	1.316700697176849	0.20199632066706005	0.40152736394997784	FCHO2
-0.8358529537072883	25.47686235253557	1.261439436346934	0.22162806986927716	0.42359635158440767	-5.447606759182042	COCA1	28	1.3165759715400165	0.20203742389231652	0.40152736394997784	COL12A1
-1.2607258126120264	22.514255045567875	1.3306850556538383	0.1982271273057613	0.39734918520883983	-5.364321315643365	PCID2	2	1.3162126811221158	0.20215718317011871	0.40152736394997784	PCID2
-1.0657847908671911	22.522528263442293	1.2909838973942005	0.21139475685669049	0.41370478036086206	-5.412528952422587	CCD22	5	1.315982061869824	0.20223323595340945	0.40152736394997784	CCDC22
-0.7829280241043541	23.339301076617406	1.5331555302239823	0.14086375696786085	0.3261721412971588	-5.100071131607548	TPRGL	1	1.3144110092903365	0.2027519268418766	0.40216859559278995	TPRG1L
-0.620439515665403	28.126872808117923	1.2554154645271507	0.22376075452324487	0.426393884155883	-5.454674658644337	APT	10	1.314318066435846	0.20278264490616185	0.40216859559278995	APRT
-1.4703888678324477	22.395099089357384	1.3471445009487737	0.1937386436941259	0.3931067512660037	-5.308355250608424	KTAP2	1	1.3155785957508623	0.2030526958092964	0.4022705456983196	KRTCAP2
0.8669189100824894	25.647308751267467	-1.2766066621914902	0.21632780582346856	0.4169269486082259	-5.429684434985649	A2GL	7	-1.31319738714306	0.2031533209566711	0.4022705456983196	LRG1
0.8055993666156382	24.561567618199476	-1.2546898822417003	0.2240186968146047	0.4265873868895008	-5.455524045341778	CLU	16	-1.3131355004136394	0.20317380601992832	0.4022705456983196	CLUH
-0.8748506991869114	25.123378791675968	1.3378849502070476	0.19590972117973648	0.395073804820951	-5.355448550439609	COMD9	3	1.312682617884931	0.20332376327553536	0.4023431794733713	COMMD9
0.924545906256686	23.113225964123274	-1.3731146497757118	0.18487727865699277	0.3835700382083528	-5.311463435334642	KLK11	2	-1.3111173992336902	0.20384269947478256	0.4031454724579218	KLK11
-1.0931479498748828	26.953744194498917	1.3424182360096175	0.19446160107065943	0.3938013722936045	-5.349841605678417	CX7A2	2	1.3106467176631027	0.20399895222187617	0.4032299823550941	COX7A2
-0.9823312483700306	23.410547346167213	1.2647879444044352	0.22044938223826435	0.4218945073870232	-5.443665580534325	MMS19	10	1.309892802940955	0.20424942485957495	0.403480151708596	MMS19
-0.7098791671029048	24.862726181791142	1.2441387236629078	0.227795489288503	0.43038807337912904	-5.4678283882965255	LAMA4	20	1.3095821558023977	0.2043527007105192	0.403480151708596	LAMA4
-0.8861636362653122	22.35799370333655	1.3801357566808907	0.1827387693903188	0.3820412647877648	-5.302585088221133	CMTD1	2	1.3088773519493455	0.2045871664747142	0.40371867517676935	COMTD1
0.9502242948709174	25.17842373335748	-1.2861296946412488	0.21305043544218433	0.41414847123728177	-5.418339255599967	SODE	5	-1.3082517604432755	0.20479545645054284	0.40390530889079856	SOD3
1.1895965339152887	22.321252799670443	-1.3385916739739854	0.19645868987993187	0.3953661566308884	-5.318892935942866	KAPCB	2	-1.3097622510020828	0.20497747480531092	0.4039198264762142	PRKACB
-0.7669813243997581	25.523497746673492	1.3141564581485303	0.20362869551162363	0.40339605491203967	-5.384539527962755	PHS	4	1.3075471614160965	0.20503024975692968	0.4039198264762142	PCBD1
-0.693082541288117	24.732752324602053	1.3237166635139113	0.20049051046830113	0.3994430095431004	-5.372870890488751	NRBP	4	1.3070180920268948	0.2052066892247468	0.40404332601236176	NRBP1
1.42301922756522	23.48724226547063	-1.3053931833848773	0.2065389602632635	0.4071264225356924	-5.395173428017472	FKBP8	2	-1.3031384131861252	0.2065041403560371	0.4063726906064508	FKBP8
-0.951339602770144	23.100536570662335	1.3159433988621685	0.2030392166398939	0.4024527329826469	-5.382363850735139	HGH1	3	1.301781259673624	0.20695950710296465	0.40704328307294046	HGH1
-1.2927549189863117	21.942664947991847	1.338300725714958	0.19577655194304688	0.395073804820951	-5.354934957869863	ROMO1	1	1.2987881968527466	0.20796653233096613	0.40879752232406846	ROMO1
-0.8135243590018781	23.673709943506804	1.3310803256300054	0.19809934577014063	0.3973172649212533	-5.363835237485944	PAXX	3	1.2976375773047206	0.2083546738198568	0.4093339609558248	PAXX
-1.422607194186572	22.263668629306068	1.313386081107004	0.20550176504356335	0.4064266533600986	-5.316705520537303	MYO1E	2	1.30037686102618	0.20886522977111016	0.4100484278581577	MYO1E
-0.869550824107236	24.921658394691352	1.2516899133827224	0.2250876050689181	0.4276125841352669	-5.459031468571573	AP2M1	9	1.2958782889776586	0.208949227033577	0.4100484278581577	AP2M1
-1.0985389776470598	24.086382706853293	1.2539113315057488	0.2242957235745503	0.42672651855211713	-5.45643497504365	NFKB1	9	1.2948538750659084	0.2092960351938649	0.4103680355972573	NFKB1
-1.0335798041623647	21.062121827114144	1.3466431841223212	0.19389724893525853	0.3931067512660037	-5.3089744242302235	TNG2	2	1.2963985126380615	0.2094538989399186	0.4103680355972573	TANGO2
-0.8920316944845048	24.22803102003621	1.4324469214343487	0.16742134474957562	0.3603895286601912	-5.2352767956232205	LSM1	1	1.2943738888563017	0.20945868483610008	0.4103680355972573	LSM1
-0.8065222685062601	28.36791996722711	1.2769868177488348	0.2161962302188088	0.4168995709756835	-5.429232901791979	RL11	5	1.293885706691836	0.20962421240974136	0.410462626244882	RPL11
-1.253034839779879	25.794645342404372	1.285048266673167	0.21342065909517757	0.4144724883029364	-5.419631177910523	CSK22	3	1.2930537169394694	0.20990654849717044	0.410462626244882	CSNK2A2
1.118128416443774	22.46479925640855	-1.3789729896713214	0.18387797287461913	0.3824656587890888	-5.268659863248689	MXRA7	1	-1.294872419939598	0.20996990022982137	0.410462626244882	MXRA7
-0.7644831271038122	23.1166175874707	1.277558743190003	0.21599839795831505	0.4168995709756835	-5.428553378615468	AAMP	5	1.2923369943618417	0.210150005113693	0.410462626244882	AAMP
-0.9206504275577316	24.335383208683048	1.2559338500026882	0.22357661007512095	0.4262716688066719	-5.454067567191389	SNX9	7	1.291850952756786	0.2103152285270719	0.410462626244882	SNX9
-0.6873342685627364	26.251587305673464	1.2383294953050854	0.2298956467010204	0.4329741978165559	-5.474565147001235	HARS1	10	1.2915254346283405	0.21042594043350055	0.410462626244882	HARS1
-0.963685687233987	23.112316308389556	1.2814090491720016	0.21467020419466065	0.4159657453582534	-5.423972030976482	UACA	4	1.2914044465463366	0.210467101186325	0.410462626244882	UACA
-0.7315995907699886	25.57045861878541	1.240161348207442	0.22923179952159775	0.4323869632799485	-5.472443709367826	SF3A1	10	1.291297077283804	0.21050363397753608	0.410462626244882	SF3A1
-1.1207842931901515	21.13516005912964	1.3568783856819655	0.1898988619175534	0.38922144116050184	-5.3318519475884365	FGGY	1	1.291169676272088	0.2105469890253871	0.410462626244882	FGGY
-0.9545213492104664	22.429942341853653	1.303558704179738	0.20715228138161568	0.40764814596537335	-5.397391965629245	PA24A	3	1.290742943569454	0.21069225822582127	0.4105099173543627	PLA2G4A
-0.7226103852183456	25.75659936773263	1.2288487293057202	0.23335491903388927	0.4365172184329414	-5.485501917517814	LAMC1	24	1.2904195801635776	0.21080238999278084	0.4105099173543627	LAMC1
-0.9332551571127432	23.393125667694925	1.3454370160419822	0.1935019737040211	0.3929782793577376	-5.346099149361514	RASA1	2	1.2898238221537024	0.2110054113254909	0.4106801211113115	RASA1
-1.1195789308485755	21.218050522373417	1.3735020437058474	0.18554378297150137	0.3838389732759306	-5.275536664311528	NECP1	1	1.2908751539913252	0.21132614320266363	0.41107911317407514	NECAP1
-0.99882626686695275	23.492928668201703	1.2959263571643114	0.20971927703596707	0.4115595978075995	-5.406594121977989	CHIP	3	1.2877485146217864	0.21171381453908433	0.41160781020406545	STUB1
-0.9637727434862492	22.754632535262445	1.2970778234295182	0.20933042289190124	0.4112509193097529	-5.405208725711283	TOP2B	3	1.285672630276905	0.21242425646961388	0.4127631066630571	TOP2B
-1.494181606285082	21.880296478612372	1.2964279232270342	0.21115631706685145	0.41370478036086206	-5.336999478643721	WBP11	2	1.2894939804326062	0.21254446707120256	0.41277088410984775	WBP11
-0.7187407191940167	27.044917361588848	1.2346253317163438	0.23124249649948875	0.4342306416964613	-5.4788467093798445	EPIPL	39	1.2839269473670785	0.21302311915676816	0.4133865662158731	EPPK1
1.0576387910674363	20.54537254661831	-1.3835358982669412	0.18249781171437696	0.3817622068371419	-5.262907500903721	SEC20	1	-1.2856938176980286	0.2130942575285089	0.4133865662158731	BNIP1
-0.8521831250929033	23.151250165904713	1.356139940622581	0.19012979656424375	0.38924555469521255	-5.332774492141415	CUL5	2	1.281911537553206	0.2137161364426204	0.41436665755687097	CUL5
-0.7810222734332335	22.21618440689663	1.5312390296162803	0.1421459622894567	0.32807177261348286	-5.068580303321334	GBRAP	1	1.2824321389065294	0.21421317223689967	0.41510375765710184	GABARAP
-1.3227012675455576	22.12455443521319	1.286598582432125	0.21289006822434947	0.41414847123728177	-5.417778817112966	WDR4	2	1.2798185628618697	0.21443766925029523	0.41531221438225113	WDR4
1.5335033157600186	22.39851056805221	-1.2617541397565455	0.2215170866025863	0.42359635158440767	-5.447236731294788	ASCC2	3	-1.2792904699414234	0.2146200213024576	0.41543886412334025	ASCC2
-0.7733702413191814	25.91311777872161	1.2324052641734369	0.2320526086803011	0.43524453170416466	-5.481407594483037	NUCB2	9	1.2779102551899135	0.21509717935978	0.4161357195457182	NUCB2
-0.7613990912974806	26.38291141162041	1.248306420877145	0.22629786420397735	0.4284701565311981	-5.462978733947314	CPNE1	6	1.2757527655555323	0.2158446922770959	0.4173545710224522	CPNE1
-0.7160453905155109	25.924566531178193	1.2477881031149418	0.22648370452388908	0.42859356338244753	-5.463582614334021	NDUV2	6	1.274226217383429	0.2163748109369832	0.4181519741284898	NDUFV2
-0.7519509145844658	23.849672741982825	1.3160127021470365	0.20301638172474568	0.4024527329826469	-5.382279421310861	COMD3	3	1.2737072088157264	0.21655527374100692	0.4182731551539187	COMMD3
-0.8691227324044029	27.803348547913988	1.220064402371965	0.23659539502579816	0.440223595144911	-5.495571188636126	SQOR	21	1.2732345241198522	0.2167197304222984	0.41836330568478475	SQOR
-0.7168466866785081	23.703405977841378	1.2248889200084372	0.2348114502982485	0.4382818031841191	-5.490048601302776	G6PE	9	1.271738822948337	0.21724075013449023	0.4190150857588778	H6PD
-0.9770477265279354	26.23679213220617	1.2231552848099272	0.2354513072484857	0.4392452958753263	-5.492035225942302	TKFC	15	1.2715881316625568	0.21729329616212076	0.4190150857588778	TKFC
1.3545832900019723	22.613254607459	-1.2823541112155592	0.2151018955327216	0.4161448436450038	-5.386800348365528	TTC22	2	-1.2729020102120865	0.217508579527818	0.41920264486316305	TTC22
-0.677451941308707	26.878890508810304	1.2076336575787068	0.2412393477648813	0.4457160842647032	-5.509714491005267	PRS6A	15	1.2700726583846211	0.21782228631128597	0.419563871767753	PSMC3
-1.0368996722263368	21.642247178588484	1.370739463356366	0.18638951007499507	0.38491601150371074	-5.279000708506643	GNPAT	1	1.2712999018620228	0.21806640019162576	0.419563871767753	GNPAT
-0.7549014838449928	26.37982651432937	1.2135416521167406	0.2390236576138568	0.4436624770485764	-5.5030080503296634	ODPB	13	1.268411729061251	0.2184031883828245	0.419563871767753	PDHB
-0.8349541760566197	25.85236706696725	1.222119175849333	0.2358343518920022	0.4396486055540647	-5.4932213852649605	TMOD3	10	1.268403507621067	0.21840606675687085	0.419563871767753	TMOD3
-1.594267550558584	22.66893460092257	1.2493684108198764	0.2259174585832545	0.42843503090641744	-5.461740767711639	KLK6	3	1.2683611714484564	0.21842088935981455	0.419563871767753	KLK6
-0.8343680908354187	26.29004514203594	1.2219010682593685	0.23591504566048632	0.4396486055540647	-5.493470969847451	GPX1	10	1.2681896906704764	0.21848093557583084	0.419563871767753	GPX1
-0.8531789394601397	22.920954540407077	1.2486479750136006	0.2261754656334637	0.4284701565311981	-5.462580680403304	PELP1	5	1.2678434857127914	0.21860220246559608	0.419563871767753	PELP1
-0.8897952121566952	22.44624198840569	1.2858760649748429	0.21313721999486235	0.41414847123728177	-5.418642335033966	OAS1	3	1.2677328384724094	0.2186409703384321	0.419563871767753	OAS1
-1.06644577742939	25.332758315513857	1.2511809153624114	0.2252693527206311	0.4276626086925075	-5.45962585799361	RL24	4	1.2664649532046026	0.21908558182133184	0.42002031565833226	RPL24
-0.983704240203572	21.05168185341252	1.3074501377179468	0.20585294722506564	0.4066859778236174	-5.3926827345544055	LTN1	2	1.2658806574074697	0.219290711925598	0.42002031565833226	LTN1
-0.9422560820945556	26.74092277987241	1.2774275588749673	0.2160437629582048	0.4168995709756835	-5.4287092656325155	ABRAL	3	1.2655364317765811	0.2194116291977623	0.42002031565833226	ABRACL
-0.7697531430316111	25.704958410309764	1.208174604583258	0.24103582999483095	0.4457160842647032	-5.5091016051949335	UBA6	22	1.2653809287022026	0.21946627009542297	0.42002031565833226	UBA6
-0.8587629354962942	21.753818117677092	1.333700544269304	0.19725392903725755	0.39674176440562786	-5.360610025690336	NAGA	2	1.2653701018269714	0.21947007484849795	0.42002031565833226	AMDHD2
-0.7496010011076528	26.19687463268702	1.2047350716597285	0.24233208626528097	0.4469177416481194	-5.512994533896002	NCKP1	20	1.2632905739704794	0.22020179863039957	0.4211937472995042	NCKAP1
0.80181964427463	24.823701124149427	-1.2450434348689512	0.22746974512193388	0.43000134894790265	-5.46677681185709	GBB4	5	-1.2622172491208707	0.22058020287496471	0.4215282107684754	GNB4
-0.9444896208630204	23.17623013730189	1.252208861693359	0.2249024205215484	0.4276125841352669	-5.458425248256522	TRXR2	4	1.262121441507	0.2206140044534335	0.4215282107684754	TXNRD2
-0.7004334539899197	27.03427030426296	1.2344777666020257	0.2312962764892187	0.4342306416964613	-5.4790170501828745	PSA3	6	1.260437517672249	0.22120875436007728	0.4224373631650508	PSMA3
-0.6998433679282101	26.974983777459386	1.201915117450846	0.24339877260675288	0.44795463227937105	-5.516179095113779	ODPA	12	1.257319633585818	0.22231321941401433	0.4243184069632342	PDHA1
1.1824958208622576	23.935424680401223	-1.272512138376629	0.21774889492047195	0.4187361392995816	-5.434540551670072	NDUS7	2	-1.2568236485494657	0.2224893044372268	0.42441872982820344	NDUFS7
-1.1879212679166429	22.516349139230993	1.2714394673679048	0.21812237888600247	0.4188067258832799	-5.435810565497892	CPSF7	2	1.2562878615337405	0.222679640223362	0.42441872982820344	CPSF7
-0.7936388791792943	24.063692954900745	1.2566354232700336	0.2233275781644982	0.4260255411602028	-5.45324560243871	MSH2	4	1.2561623564653197	0.22272424335579144	0.42441872982820344	MSH2
-0.9184159862832536	22.383481187976784	1.2260294786098325	0.2343912115393836	0.4377274360609309	-5.488740289003761	NAA25	6	1.2555408025493446	0.22294523787140927	0.424533665271199	NAA25
0.806200379695369	28.11025258313001	-1.2117568127544025	0.23969139631572525	0.4443548223974197	-5.50503706523494	RSU1	9	-1.2553205263161074	0.2230235978029441	0.424533665271199	RSU1
-0.743496188584615	23.608892896864972	1.2944004916928622	0.21023543376352427	0.4123447049851122	-5.408428389295782	EIF2D	3	1.2535361821813222	0.2236591299763074	0.4255153881498896	EIF2D
-0.7629822819079308	24.153968600695944	1.3490530319256182	0.1923574236170723	0.39177383525678944	-5.3416071316314895	CACP	2	1.2526762431432896	0.22396591092770043	0.4258709398368265	CRAT
-0.8241250796371382	24.492913145351363	1.3263875437208663	0.1996206015683239	0.3992412031366478	-5.369598379636925	KDSR	2	1.2515757967528496	0.22435896248690587	0.42639006674879065	KDSR
-0.8417500148944228	25.66284403957775	1.205909216268498	0.2418889946201262	0.44633231630685105	-5.511666686580698	E41L1	10	1.2510833971278084	0.2245350061944985	0.4264964395737213	EPB41L1
-0.8101487103257377	29.961690992720023	1.1982580921127317	0.2447873750699124	0.44934612726011824	-5.520299395530505	HS90B	13	1.249243755019409	0.2251936548999991	0.4275092192471061	HSP90AB1
-1.244640513597666	22.097588512847867	1.2587950463785629	0.2225623341349688	0.4247938800899565	-5.450712940867273	SRXN1	2	1.2489222568882572	0.22530891284644783	0.4275092192471061	SRXN1
-0.7239184972278458	28.09980326047764	1.1910102077047575	0.24755711934741903	0.4513977864076142	-5.528433489697356	SEPT7	15	1.2483211750474947	0.2255245234291605	0.4276898597012162	SEPTIN7
-0.6833613274101218	30.674457191775247	1.198496352912559	0.24469672366112652	0.44934612726011824	-5.520031280709228	EF2	39	1.2469621683776777	0.22601258688299777	0.42838671750715474	EEF2
-0.8103957837112219	28.49619996151294	1.211977316453814	0.2396088255959455	0.4443548223974197	-5.504786534136926	CLH1	52	1.246163217892604	0.2262998928704156	0.42870251705371526	CLTC
-0.7933892215002913	21.17124364085574	1.3286813768158483	0.19887586776288313	0.3984247503066897	-5.366783468261676	TPC6B	2	1.2456369053312415	0.22648930965594272	0.4287039036317152	TRAPPC6B
-1.5257750459554489	23.02613115316413	1.2349121127063587	0.2326953650073333	0.43616566570239984	-5.4087837857674455	NAA10	3	1.249383284103699	0.22654201213871888	0.4287039036317152	NAA10
-0.6153429894712268	29.280728577058525	1.1771609907210718	0.25291506497662997	0.4581103063727638	-5.543857572365288	ALDH2	23	1.243841041571577	0.22713654302697617	0.42944504285077617	ALDH2
-1.3501752220643866	21.936100386018015	1.2302699329662423	0.2328338438101992	0.4361950491634112	-5.483867023692442	PPM1B	3	1.243483762994039	0.22726547545636883	0.42944504285077617	PPM1B
0.9884420507436148	29.029504935325125	-1.1960092292103826	0.2456442526512881	0.450534754765869	-5.522827779276106	SPB5	19	-1.243398195612746	0.227296362770118	0.42944504285077617	SERPINB5
-0.8824917185371035	23.35655699069821	1.363137825030256	0.18795026218036792	0.3870141050809663	-5.324015365246249	USE1	1	1.2423616529673485	0.22767077905833055	0.4299237677911697	USE1
1.1624755090731895	23.65045545892164	-1.2419109787676563	0.22934038255051323	0.4323869632799485	-5.4341314247406585	KCC2G	3	-1.2437984502097854	0.2278149690514614	0.4299674654998889	CAMK2G
0.8301159262762994	28.109318340923178	-1.18796189713941	0.24872904526726072	0.4530176106041232	-5.531841809315055	DPYL3	20	-1.2405649526357343	0.22832089259314067	0.4306367931559423	DPYSL3
-1.1073507881602325	26.16595320073587	1.2375106660037989	0.23019285856240507	0.4332295944732573	-5.475512555224979	LASP1	3	1.2403132451860166	0.22841208285636128	0.4306367931559423	LASP1
-0.7946104768834488	24.87355152287863	1.1869572491268885	0.24911619651581823	0.4531239488134236	-5.532963455931292	NAA15	14	1.2389432324187264	0.228908907796372	0.4313445307653651	NAA15
-0.72291962380136	25.67151835852283	1.344262044969836	0.193875034682532	0.3931067512660037	-5.34755661716709	DNPH1	2	1.2362010018463705	0.22990583361364797	0.4329933833487156	DNPH1
0.9740113301269346	26.10221451178673	-1.1877047792555095	0.248828085103785	0.4530176106041232	-5.532128948444066	ES8L2	18	-1.234901776099436	0.23037931549268997	0.433655182103887	EPS8L2
-0.7229487413067055	30.92292805640462	1.1938494740187129	0.24646930662979877	0.4509434101603941	-5.52525212829787	COF1	8	1.2341584643793548	0.23065053743930425	0.4336895311574579	CFL1
-1.2650253786085486	22.34839200219242	1.267198780934544	0.21960375813916472	0.42095658332990454	-5.4408225642008485	SREK1	1	1.234082780361862	0.23067816690442605	0.4336895311574579	SREK1
-1.1241107664055114	20.29409548996894	1.2863774179074288	0.21296569838485915	0.41414847123728177	-5.4180431855886955	PTPRF	1	1.2335481621041335	0.23087340828050645	0.4336895311574579	PTPRF
-0.8251503731066023	21.494350867761856	1.377121660641382	0.1836543831028739	0.3824656587890888	-5.306401028422874	ERBIN	1	1.233181455076914	0.2310074016162981	0.4336895311574579	ERBIN
-0.7205144617744033	29.40535694297032	1.1885428875611197	0.2485053614662453	0.45289432731046864	-5.53119278454846	PCBP1	9	1.233179681503783	0.23100804981697928	0.4336895311574579	PCBP1
-0.7962167478729256	24.4577333406108	1.2601667224423565	0.22207734226879303	0.42409608588105	-5.449102417286141	FKBP9	3	1.2325176475332829	0.23125010496473364	0.4339146185075192	FKBP9
-0.7389561451309916	23.69000102546766	1.2358272443002412	0.2308048163482119	0.4339961395811798	-5.477458643033268	CH082	4	1.231465945200433	0.2316350290117133	0.4344074039332658	C8orf82
-0.6519564910831264	24.966571059574047	1.2214301870194488	0.2360893303467525	0.43974268557507334	-5.494009678051817	KAIN	5	1.23049669433025	0.23199020741098808	0.4346994209059458	SERPINA4
0.9896646586404004	24.597341435627744	-1.27787342127585	0.2166447090041324	0.4173112832877865	-5.392106674725693	RAB25	2	-1.2315780600111357	0.23225257638112773	0.4346994209059458	RAB25
-0.6058257290629925	25.428929964884095	1.1633524243084774	0.2583433695380313	0.4632183990909071	-5.559080831334836	DMD	16	1.229125470060433	0.2324933951170459	0.4346994209059458	DMD
-0.8081522073519629	23.841221451072084	1.226624648666445	0.23417214891178445	0.43754838134384977	-5.488057167906381	S35U4	4	1.2288983163196174	0.23257683208292376	0.4346994209059458	SLC35A4
0.972919716540833	23.52795900385615	-1.2662075109841728	0.219951151881652	0.42116791993726566	-5.441992088951043	MAAI	2	-1.228819850194538	0.2326056591554368	0.4346994209059458	GSTZ1
-0.9071766050330048	20.46946253438424	1.362323531320068	0.18898490533351664	0.3882442936637658	-5.289518631079067	T22D4	1	1.230234859540886	0.23274433359772648	0.4346994209059458	TSC22D4
-0.922517910319506	24.05484528075283	1.2745232891281817	0.217049983444304	0.41786533398057873	-5.4321569662786855	NADC	2	1.2284111642963034	0.23275584709222555	0.4346994209059458	QPRT
0.8951029538238977	25.859760868161914	-1.1995378709256102	0.2443007535445825	0.448916852866196	-5.518858722119165	ENDOU	6	-1.2283732301078267	0.23276979126213657	0.4346994209059458	ENDOU
-0.5977240250219147	29.63652019191527	1.1648869299186118	0.25773587727234926	0.4623810871955824	-5.557396810422467	RSSA	13	1.227208952232449	0.2331980753650383	0.43527039605707624	RPSA
-0.7812487061517217	23.8069796860178	1.254454297981086	0.22410249547742356	0.4265873868895008	-5.455799737210846	PRAF2	3	1.2252241514958624	0.2339295724680376	0.4364064293101205	PRAF2
-0.8594988781998651	24.566712665984095	1.1863994521030954	0.2493313448524988	0.453236917561963	-5.533585858808636	LMCD1	8	1.2244594074674924	0.2342118831354456	0.4367037317045159	LMCD1
1.086209319726148	22.03151726566397	-1.281104277763802	0.21477510613373785	0.4159657453582534	-5.424335091402057	S100B	1	-1.2235434560007474	0.23455035353557344	0.4371053807756331	S100B
-0.6992295192410687	22.766024536164565	1.337420747169843	0.196058485707586	0.395073804820951	-5.35602180745053	MECR	2	1.2228281856692775	0.2348149246105766	0.4373689628824164	MECR
-0.7083316158870474	23.761373174321943	1.2081496422994982	0.24104521856517316	0.4457160842647032	-5.509129892319701	RBPMS	5	1.2213077645809236	0.23537806498674377	0.4381880958243783	RBPMS
0.9831959569533772	24.57263004445756	-1.174333244355408	0.2547313568459859	0.4595255355596455	-5.51034619551541	FBN1	19	-1.2227345622192598	0.23550486752856525	0.43819449421763423	FBN1
-0.7320756812159281	24.575495162473864	1.1936484670053031	0.24654620003701727	0.4509434101603941	-5.525477568832887	CTBP1	6	1.2199735485479724	0.2358730814181227	0.43864983518176537	CTBP1
-0.8291534427803455	26.5228359377934	1.1691114030617271	0.2560689687162792	0.4607576033314136	-5.552750774018658	SC31A	26	1.218767826056684	0.23632110328985567	0.43907719617435326	SEC31A
-0.8070102373031744	28.204108759881127	1.1742060144042663	0.2540694537358016	0.4592418904735692	-5.547128376258046	RL10A	10	1.2185395639328758	0.23640599340927568	0.43907719617435326	RPL10A
-0.7488296321702137	23.784578537777097	1.1917306999427997	0.24728073409061915	0.4513977864076142	-5.527626805769591	THOP1	6	1.218357480304464	0.23647372643061312	0.43907719617435326	THOP1
-1.1276027501037331	22.49825702058328	1.2662195654363229	0.21994692481303185	0.42116791993726566	-5.441977871459742	ATP5S	1	1.217160606064937	0.2369193160345902	0.43964802287259	DMAC2L
-0.6435553697754699	26.224468641235212	1.1756092001593397	0.25352079514520565	0.45850604091434344	-5.545576105495228	VP26A	8	1.2167780382005438	0.2370618779929512	0.43964802287259	VPS26A
-0.5531765312888695	26.630943855985556	1.1563707526580038	0.26112081620887334	0.4667846699415793	-5.566718412434407	ODP2	11	1.2165349943051371	0.2371524808062732	0.43964802287259	DLAT
-0.919803726985517	25.60701209121325	1.1684913180751129	0.256313138396279	0.4607576033314136	-5.553433651233482	KTN1	30	1.213374247779315	0.23833314507190995	0.44160632827095686	KTN1
-1.5872735287843582	21.038814655657426	1.2177068311201562	0.2374708878005604	0.441621253124393	-5.498263095801596	CNPY3	1	1.2119479036846847	0.2388673953774761	0.44236547882210375	CNPY3
-0.6836051550141775	27.014257020951227	1.1544042468546836	0.26190712796683013	0.46747738354501583	-5.568862449791383	ODO1	25	1.2113767645049436	0.23908157457862217	0.4425313980736144	OGDH
-0.7969352672438212	27.263339386659403	1.2079060055589992	0.24113686738729023	0.4457160842647032	-5.509405953801633	SUCA	4	1.2102306590681058	0.2395118061522811	0.4426487522886649	SUCLG1
-0.6980024969948779	28.71911185796879	1.1534172955736004	0.26230242559530015	0.467584061019608	-5.569937303904918	GDIB	23	1.2101687483088497	0.2395350632137121	0.4426487522886649	GDI2
1.0763826618198884	22.584966357564063	-1.207485456420767	0.24129512745396745	0.4457160842647032	-5.509882359825935	TPBG	3	-1.2099899283259952	0.23960224734742477	0.4426487522886649	TPBG
-1.091952330260515	21.82142769547221	1.2393242463644991	0.23027518985515477	0.4332295944732573	-5.437115292731894	TENS2	2	1.2116144607379145	0.23964345457519776	0.4426487522886649	TNS2
-1.2034589133810414	24.26264455771612	1.2004193321889995	0.2439660130857426	0.4485337880334149	-5.517865673359083	ATOX1	3	1.209279258220353	0.2398693927023812	0.4428358019120884	ATOX1
-0.8031752874048657	23.752702802836936	1.23232646429766	0.23208140288504728	0.43524453170416466	-5.481498419193313	KC1A	3	1.2087554310376774	0.24006644666590712	0.4429693602895076	CSNK1A1
-0.6104195007205178	24.74087781010934	1.1739076052224588	0.25418624906279197	0.4592418904735692	-5.547458283669212	MP2K1	7	1.2079320161461675	0.24037644707840225	0.44331107997013747	MAP2K1
-0.7563932197981771	23.335752441729536	1.2912963800715818	0.21128851861884407	0.41370478036086206	-5.412154291937876	MIC26	2	1.2066092339700891	0.24087508280235384	0.4440001526278987	APOO
-0.8916229197276841	23.81552501610024	1.1726460430168086	0.2546804602093523	0.4595255355596455	-5.548852205992478	MICA1	7	1.2061489668729244	0.24104876800519975	0.44408984644941363	MICAL1
-0.7996944824994507	23.730856660821907	1.2293386453916444	0.23317519403288936	0.4365172184329414	-5.484938520608768	PI42C	3	1.2056166202832046	0.24124977081216217	0.44422974905381024	PIP4K2C
-0.8430902525876505	25.463500146937076	1.1590924066884625	0.2600354565728057	0.46554734967066824	-5.563745818459536	HACL2	12	1.2049513631569089	0.24150113559263933	0.4444038259966073	ILVBL
0.6463399440299824	26.815055872460903	-1.1501306341319435	0.2636220092164767	0.4688960324170882	-5.573510920580871	TMM43	12	-1.2047043074735024	0.24159453490975472	0.4444038259966073	TMEM43
-0.9631966928306888	21.8768542508869	1.2505073740370944	0.22625472080347217	0.4284701565311981	-5.424177583207554	CFA20	2	1.204384426862066	0.24236371077399893	0.4455879403049918	CFAP20
-0.7881492253993301	23.554281665980376	1.293266468900782	0.2113802826190724	0.41370478036086206	-5.37381250541954	RT30	2	1.201482526366833	0.24346207966097144	0.44737574079450104	MRPS30
-0.9331303109558178	23.145279079003004	1.3092600507630878	0.2060168412557493	0.40676588112308026	-5.354611947942697	ARF1	1	1.2000437955049423	0.24400803202630864	0.4481471198332205	ARF1
-0.6761189880615888	28.07972369039421	1.1423161600246323	0.2667792691138507	0.4719123326157359	-5.581971973495544	RL4	14	1.1974671021307537	0.24434266117024475	0.44815710841484135	RPL4
0.9772988156414648	28.03906629524353	-1.1524427888592064	0.2626931738165987	0.4679469174506311	-5.570997819894329	CALD1	18	-1.197363608499595	0.24438212993420017	0.44815710841484135	CALD1
-0.6190913879728903	26.756065921079855	1.1373072971011262	0.2688176557772957	0.4743369663790136	-5.587368796281509	C1TC	26	1.1973377775000795	0.2443919817003231	0.44815710841484135	MTHFD1
-1.140342098971033	21.469473685776887	1.2516078794029188	0.22586201675196887	0.42843503090641744	-5.422899124857648	CO040	1	1.196404309562053	0.24539322803093444	0.449760962830691	C15orf40
-0.685711730292546	28.343937921752804	1.1401999554789783	0.26763907141437676	0.4731976016246223	-5.584254614530052	TCPB	28	1.1939239638495671	0.24569661791491143	0.4500847791819316	CCT2
-0.7372656424150072	28.14240621051899	1.192758378043196	0.24688691287502368	0.4513341814369965	-5.526475459849072	RS19	4	1.190875080848629	0.2468662101029686	0.4519942156112085	RPS19
-0.732358098918521	23.774456423348937	1.278728952209878	0.2155940531281566	0.4168699383294569	-5.427162215916781	CCD12	2	1.1901041958205538	0.2471625930055475	0.4522881838691344	CCDC12
-0.65279581704214	27.35347571894199	1.1311308372613296	0.2713470172541095	0.4771021088661383	-5.593995107428875	MIC60	22	1.1895888769027856	0.24736086706852933	0.4522881838691344	IMMT
-0.6932467505372983	26.59680197651338	1.1958930658332012	0.2456885754452388	0.450534754765869	-5.522958269999723	NDUAD	4	1.1893626730992872	0.24744793891660036	0.4522881838691344	NDUFA13
0.9237925244146084	24.12370666789891	-1.1780685961021564	0.25256129101354174	0.4577029110612757	-5.542851534004685	DAG1	4	-1.1891336987856604	0.24753610063108036	0.4522881838691344	DAG1
-1.2280643549549524	22.13016520919204	1.169863371151198	0.2564826762575634	0.4608125776767148	-5.515258753286893	OSBL2	4	1.1894074702862854	0.24807288949165743	0.4528396719042604	OSBPL2
-0.925610486974243	25.132973051317737	1.1941153444626864	0.24636762808621193	0.4509434101603941	-5.524953889571358	TM205	3	1.1870236204619389	0.24834965128296416	0.4528396719042604	TMEM205
0.8017130689382768	25.567945069802533	-1.1829791375718255	0.2506536534244347	0.4547097941591379	-5.537396800071009	TPD53	4	-1.186821572442056	0.24842765691768592	0.4528396719042604	TPD52L1
-0.9716293301517284	21.971840313826295	1.2301717471653093	0.2336062667849615	0.4367207682211491	-5.447630750896631	RIR2B	2	1.1884454382439682	0.24844304608916035	0.4528396719042604	RRM2B
-0.670241922723271	23.759040743993292	1.1532790390497805	0.2623578360394366	0.467584061019608	-5.570087810351159	CUL4B	7	1.18652680221097	0.2485414932042867	0.4528396719042604	CUL4B
-0.7069107837489774	31.992355568197382	1.1478262435971731	0.26455014925794124	0.4694374391117592	-5.576011207221864	PPIA	8	1.186367938555763	0.2486028604204132	0.4528396719042604	PPIA
-0.7810407349750932	27.083159927441937	1.168467906813036	0.2563223604118449	0.4607576033314136	-5.553459427056707	VAPA	5	1.1857701523965256	0.24883388017953884	0.45302816114696154	VAPA
1.323211244204476	26.938262700030204	-1.154085461005959	0.26203476087785094	0.46747738354501583	-5.569209715786333	RTN4	6	-1.184594230142065	0.24928879527161865	0.4536238733631094	RTN4
-0.7407968189658121	26.314875020171613	1.1308576887418011	0.271459279847541	0.4771021088661383	-5.594287421367065	PP1R7	16	1.1826970382568056	0.2500240525089733	0.4547288451161665	PPP1R7
-0.9801114497914618	22.9999219046897	1.251591837833342	0.22512261608472667	0.4276125841352669	-5.459146013605075	PXL2B	1	1.181474799624611	0.2504985906554827	0.455287399398062	PRXL2B
0.7347714336787554	26.862415078133637	-1.131485132561537	0.2712014547513357	0.4771021088661383	-5.593615861026537	SMTN	13	-1.18102360305287	0.25067393944317873	0.455287399398062	SMTN
-0.6553410297692182	26.299363714085143	1.1478006067646038	0.2645604886291302	0.4694374391117592	-5.576038998860429	ENOPH	7	1.1809161917562832	0.250715696290149	0.455287399398062	ENOPH1
-0.7805989334654875	25.551102891392528	1.2026308449639944	0.24312770321017843	0.44795463227937105	-5.515371434960259	CHCH2	3	1.1791891541984594	0.251387808223152	0.45627465243159726	CHCHD2
0.6919363407262189	23.273737434123973	-1.193534300496024	0.24731042884301063	0.4513977864076142	-5.489060877313239	NXN	4	-1.1802992566508126	0.25159408150928647	0.456383262188947	NXN
-0.6666168473035974	27.801459922712137	1.1447372014756745	0.2657981229063208	0.47088026561758184	-5.579355990655568	TPD54	7	1.17773585500884	0.2519544324786537	0.456383262188947	TPD52L2
-0.8909393058434603	21.97523750496314	1.2206806551818563	0.23636695256102255	0.44002904376140056	-5.494866807869846	SATT	2	1.1776979040874676	0.25196924187562453	0.456383262188947	SLC1A4
1.1700445391702807	24.3703583621376	-1.1733026285701291	0.2551343585722994	0.4600189043902575	-5.511480308822787	YBOX3	3	-1.178872642750497	0.25214898426796134	0.456383262188947	YBX3
-0.6743965308668365	29.34582637695175	1.1235801282733116	0.27446293337768785	0.47999650898010104	-5.602052839834906	RACK1	14	1.17718652603718	0.2521688578067115	0.456383262188947	RACK1
-0.8449495872115236	25.09495813480963	1.129821069585876	0.2718856362954059	0.47737903120182	-5.595396212510312	DNM1L	23	1.1770592321332736	0.2522185652243533	0.456383262188947	DNM1L
-0.8972991082310884	21.54140148900746	1.291579925025484	0.21195216538820863	0.4138835027261777	-5.375825806137731	NHRF2	1	1.1774459315887895	0.25270484209508265	0.45688581204030954	NHERF2
-0.7432744759822931	24.97825319225739	1.1318229276651894	0.2710627249828481	0.4771021088661383	-5.593254180063004	UMPS	10	1.1756018538090844	0.25278818353692	0.45688581204030954	UMPS
-0.7109469966834574	27.64395771952144	1.1223647122503508	0.27496694167135793	0.4800821904923563	-5.603345450565533	PDLI1	16	1.175228098899234	0.25293442083706724	0.45688581204030954	PDLIM1
-0.6518369350821196	27.287889299299906	1.1508604994799805	0.2633285457760002	0.4687784591326444	-5.5727180984839935	RS9	6	1.1750329302688565	0.2530108086383133	0.45688581204030954	RPS9
-0.9562781230769062	22.72442158939917	1.2024852693791974	0.24318281893651136	0.44795463227937105	-5.51553574270382	POF1B	2	1.1712346388932595	0.2545008677333713	0.45934302956754824	POF1B
-0.6670892286661001	28.981847540727635	1.1603971061961202	0.25951635262736583	0.46485228670317874	-5.562318670107147	IQGA1	73	1.1704093985412627	0.25482547088701524	0.4595054566654815	IQGAP1
-0.7845829672283777	23.09506312925845	1.1921347240900326	0.2471258497207918	0.4513977864076142	-5.527174264586346	DOHH	3	1.170348107419161	0.2548495916753937	0.4595054566654815	DOHH
-1.044854430851924	23.817318696812396	1.1648607967520193	0.25774621414618615	0.4623810871955824	-5.557425506016042	UB2L6	3	1.167638572344317	0.2559176157852374	0.4610524492554696	UBE2L6
-0.7617959891636943	27.676680585333948	1.1298667747998898	0.27186682757059627	0.47737903120182	-5.595347343943012	RS8	8	1.1667937576806262	0.2562512992365723	0.4610524492554696	RPS8
-0.6125350214782515	24.753505837448923	1.1582914617242617	0.2603545133813193	0.4658837438440535	-5.564621242485113	CO8G	5	1.166451403844437	0.25638661376148275	0.4610524492554696	C8G
-0.8100179594293948	23.163486937209132	1.1610809140816116	0.2592445929368969	0.4645997952128445	-5.561570128173412	ZPR1	4	1.166428934413736	0.25639549660929756	0.4610524492554696	ZPR1
-0.75196907737787555	28.261500838099817	1.1289666222417365	0.27223743712452825	0.4777605615940338	-5.596309479335586	PSA5	8	1.165989674522798	0.25656919539223205	0.4610524492554696	PSMA5
-0.680317145601343	25.2089674479436	1.13324763733482	0.270478183768413	0.4767933045882893	-5.591727688400051	ECHD1	7	1.1658736352139851	0.25661509603028454	0.4610524492554696	ECHDC1
1.1688101665252049	25.8586451278029	-1.1266532190044416	0.27387982866331234	0.4796948478363341	-5.561913397851369	SYNP2	14	-1.1674726186506696	0.25661618586094126	0.4610524492554696	SYNPO2
0.7111653530795472	24.881314371056597	-1.1241831334435823	0.274213131552856	0.47999650898010104	-5.601411080810225	CO7	9	-1.165533542119929	0.2567496588369453	0.46105904357372585	C7
-0.7282555903035011	26.09932319405518	1.1656667800992382	0.25742755289968333	0.4622763740645476	-5.556540236727471	RFA3	4	1.1645290369150911	0.257147412584556	0.4612619526817068	RPA3
-0.9585316306636606	20.345101930882663	1.2352798435179142	0.23100407540571224	0.4341409925085131	-5.478090968764784	ISLR	1	1.1643893135426122	0.2572027751191312	0.4612619526817068	ISLR
-1.1690539806045557	22.229548559717347	1.180197099844811	0.25244751178131186	0.4577029110612757	-5.503877207831425	MTOR	2	1.1658615610349157	0.2572522320558731	0.4612619526817068	MTOR
0.8427234653650792	23.072203647789383	-1.2134226741991223	0.2390681253015133	0.4436624770485764	-5.503143384732903	RDHE2	2	-1.163453683369472	0.2575737279572529	0.46160538935628775	SDR16C5
-0.6605065860350514	26.05157007676902	1.1192716614712233	0.2762526329620342	0.48141827449606106	-5.606629415035293	APOE	9	1.1618938103659493	0.25819306098532396	0.4622672754599599	APOE
-0.7324594594276732	23.69706058968173	1.241949445134116	0.228585225833644	0.4316505699952703	-5.470370369468579	GNPI2	2	1.161867937094331	0.2582033430497073	0.4622672754599599	GNPDA2
-0.9865570047508924	22.383377170929847	1.1868912893275343	0.24914163063981315	0.4531239488134236	-5.533037068574975	COG3	2	1.161101111037659	0.25850821867327967	0.46236855170129026	COG3
-0.6034991943434953	26.287011169844146	1.105225205769592	0.2821468337899425	0.4882808666513569	-5.6214426575875995	ACPH	13	1.160978946438556	0.2585568137102275	0.46236855170129026	APEH
-1.0058563689128055	21.4062324899748	1.1840759780865515	0.2502290373947808	0.45417145673288783	-5.536175726995598	VPS16	2	1.1606904540219305	0.2586715981112532	0.46236855170129026	VPS16
-1.0526452229364374	24.329996322641747	1.2108922917378162	0.24001533663789051	0.44472325286269543	-5.506018936349389	ACPM	1	1.1603715034166149	0.2587985451700903	0.46236855170129026	NDUFAB1
-0.8986144786726271	23.729338454376716	1.149420838930676	0.26390763567946113	0.46916913009681976	-5.574281521072015	NTPCR	4	1.1600896427566505	0.25891076839354343	0.46236855170129026	NTPCR
-0.6924369429320052	23.98324667276695	1.1952926082611877	0.24591777965066777	0.4505415080606515	-5.523632612669864	CBX1	3	1.1586614399485633	0.2594799649389445	0.4631521786246889	CBX1
-0.9683343493898668	24.72462206024357	1.122695329691457	0.27482977406640047	0.4800821904923563	-5.602993956079026	EIF3G	8	1.1574261058931308	0.2599730442398576	0.4637992230738193	EIF3G
-0.8311247843381651	22.168004012914594	1.2916133881990084	0.211940806776402	0.4138835027261777	-5.375785880936889	AASD1	1	1.1569496050461887	0.2607919389847821	0.4648022238515029	AARSD1
-0.7150101836806932	23.770458182971325	1.2398681030840906	0.22933797015510213	0.4323869632799485	-5.4727834911089746	PPID	2	1.155365764362353	0.2607969685067695	0.4648022238515029	PPID
-0.8773282528130544	21.18795914877495	1.2458298493227922	0.2271868844260793	0.42969532134261634	-5.46586220758364	EMAL3	1	1.1547691235029127	0.26103592449155844	0.46499478625577506	EML3
-0.8057944170123612	24.163173261522203	1.1484631577630704	0.26429337707881667	0.4694374391117592	-5.5753205859950645	SYYM	4	1.1540498682678435	0.261324203506707	0.4652749728600618	YARS2
-0.7033479166082479	23.748037450870783	1.1559291473244002	0.26129723998771265	0.4668650887506817	-5.567200161274947	TPPC3	4	1.153052211333525	0.26172445699382474	0.4657541439088505	TRAPPC3
-0.6839867607334931	24.51039698151683	1.1386755934050343	0.268259680153097	0.47405889746457736	-5.5858965753896195	ACSL4	5	1.1519881943558232	0.26215183395525293	0.4662810787226131	ACSL4
-0.8725841064284587	27.575665360019624	1.1211118120303842	0.2761725604247423	0.48141827449606106	-5.567786330107548	HINT1	7	1.1532185215493562	0.2622845895178142	0.46628272925397024	HINT1
-0.8813513225802616	26.442896121506337	1.1238757202255032	0.27434046012061225	0.47999650898010104	-5.6017382885346585	ITPA	6	1.151332876154343	0.26241530849625183	0.46628272925397024	ITPA
[truncated: 1,553 more rows]
