# Supplementary material for: Comparative analysis of protein expression between oesophageal adenocarcinoma and normal adjacent tissue
Source: PLoS One. 2025 Mar 12;20(3):e0318572. doi: 10.1371/journal.pone.0318572 (PMC11902292; doi:10.1371/journal.pone.0318572)
Supplement: S4 Table — (CSV) [file pone.0318572.s004.csv]

query	significant	p_value	term_size	query_size	intersection_size	precision	recall	term_id	source	term_name	effective_domain_size	source_order	parents
query_1	TRUE	3.3203231399989114e-6	138	74	16	0.21621621621621623	0.11594202898550725	CORUM:351	CORUM	Spliceosome	3383	205
query_1	TRUE	6.91846734906996e-4	77	74	10	0.13513513513513514	0.12987012987012986	CORUM:1181	CORUM	C complex spliceosome	3383	659
query_1	TRUE	0.0020889918474255318	8	74	4	0.05405405405405406	0.5	CORUM:1737	CORUM	SF3b complex	3383	811
query_1	TRUE	0.0020889918474255318	8	74	4	0.05405405405405406	0.5	CORUM:6194	CORUM	B-WICH complex	3383	1965
query_1	TRUE	0.0036979829914329265	9	74	4	0.05405405405405406	0.4444444444444444	CORUM:6302	CORUM	B-WICH complex	3383	2042
query_1	TRUE	0.0052814526377332315	30	74	6	0.08108108108108109	0.2	CORUM:2755	CORUM	17S U2 snRNP	3383	1174
query_1	TRUE	0.00606139736893755	10	74	4	0.05405405405405406	0.4	CORUM:3082	CORUM	DGCR8 multiprotein complex	3383	1382
query_1	TRUE	0.007924281247678237	20	74	5	0.06756756756756757	0.25	CORUM:1332	CORUM	Large Drosha complex	3383	734
query_1	TRUE	0.02896450318287442	6	74	3	0.04054054054054054	0.5	CORUM:924	CORUM	Toposome	3383	515
query_1	TRUE	1.4523893668439808e-11	284	214	26	0.12149532710280374	0.09154929577464789	GO:0000398	GO:BP	mRNA splicing, via spliceosome	16178	123
query_1	TRUE	1.4523893668439808e-11	284	214	26	0.12149532710280374	0.09154929577464789	GO:0000377	GO:BP	RNA splicing, via transesterification reactions with bulged adenosine as nucleophile	16178	111
query_1	TRUE	2.030276177419825e-11	288	214	26	0.12149532710280374	0.09027777777777778	GO:0000375	GO:BP	RNA splicing, via transesterification reactions	16178	109
query_1	TRUE	4.692868590080191e-9	394	214	27	0.1261682242990654	0.06852791878172589	GO:0008380	GO:BP	RNA splicing	16178	3222
query_1	TRUE	4.822773469848752e-9	364	214	26	0.12149532710280374	0.07142857142857142	GO:0006397	GO:BP	mRNA processing	16178	2182
query_1	TRUE	2.4240527580440683e-7	612	214	31	0.14485981308411214	0.05065359477124183	GO:0016071	GO:BP	mRNA metabolic process	16178	5159
query_1	TRUE	4.5764537782058544e-7	827	214	36	0.16822429906542055	0.04353083434099154	GO:0006396	GO:BP	RNA processing	16178	2181
query_1	TRUE	1.8914682791734938e-5	173	214	15	0.07009345794392523	0.08670520231213873	GO:0043484	GO:BP	regulation of RNA splicing	16178	11085
query_1	TRUE	1.0107913573812232e-4	118	214	12	0.056074766355140186	0.1016949152542373	GO:0050684	GO:BP	regulation of mRNA processing	16178	13644
query_1	TRUE	1.037375483908679e-4	9757	214	166	0.7757009345794392	0.01701342625807113	GO:0008152	GO:BP	metabolic process	16178	3159
query_1	TRUE	1.0639725122747824e-4	96	214	11	0.0514018691588785	0.11458333333333333	GO:0048024	GO:BP	regulation of mRNA splicing, via spliceosome	16178	12898
query_1	TRUE	1.839485641168202e-4	8651	214	152	0.7102803738317757	0.017570223095595885	GO:0044237	GO:BP	cellular metabolic process	16178	11299
query_1	TRUE	2.227483883187941e-4	62	214	9	0.04205607476635514	0.14516129032258066	GO:0048002	GO:BP	antigen processing and presentation of peptide antigen	16178	12883
query_1	TRUE	0.001022797589182052	9325	214	158	0.7383177570093458	0.016943699731903485	GO:0071704	GO:BP	organic substance metabolic process	16178	17374
query_1	TRUE	0.0011800553506690736	97	214	10	0.04672897196261682	0.10309278350515463	GO:0019882	GO:BP	antigen processing and presentation	16178	6282
query_1	TRUE	0.001406806004937731	273	214	16	0.07476635514018691	0.05860805860805861	GO:1903311	GO:BP	regulation of mRNA metabolic process	16178	23484
query_1	TRUE	0.0018670268937025127	6662	214	123	0.5747663551401869	0.018462924046832783	GO:1901576	GO:BP	organic substance biosynthetic process	16178	22106
query_1	TRUE	0.0021584932189945677	6604	214	122	0.5700934579439252	0.018473652331920047	GO:0044249	GO:BP	cellular biosynthetic process	16178	11305
query_1	TRUE	0.002697712769529302	6702	214	123	0.5747663551401869	0.018352730528200537	GO:0009058	GO:BP	biosynthetic process	16178	3271
query_1	TRUE	0.0029124536908016673	1424	214	41	0.19158878504672897	0.028792134831460675	GO:0012501	GO:BP	programmed cell death	16178	4630
query_1	TRUE	0.003184132062697618	1429	214	41	0.19158878504672897	0.028691392582225334	GO:0008219	GO:BP	cell death	16178	3180
query_1	TRUE	0.0033573141764070007	8726	214	149	0.6962616822429907	0.01707540683016273	GO:0044238	GO:BP	primary metabolic process	16178	11300
query_1	TRUE	0.0037061428894233834	64	214	8	0.037383177570093455	0.125	GO:0043462	GO:BP	regulation of ATP-dependent activity	16178	11065
query_1	TRUE	0.004661270690567175	88	214	9	0.04205607476635514	0.10227272727272728	GO:1990542	GO:BP	mitochondrial transmembrane transport	16178	25866
query_1	TRUE	0.0055901941977290846	8309	214	143	0.6682242990654206	0.017210253941509206	GO:0006807	GO:BP	nitrogen compound metabolic process	16178	2516
query_1	TRUE	0.009581379439052282	5826	214	109	0.5093457943925234	0.018709234466186064	GO:0009059	GO:BP	macromolecule biosynthetic process	16178	3272
query_1	TRUE	0.013669424122334187	2254	214	54	0.2523364485981308	0.023957409050576754	GO:0033036	GO:BP	macromolecule localization	16178	8276
query_1	TRUE	0.013757610223938722	1354	214	38	0.17757009345794392	0.028064992614475627	GO:0006915	GO:BP	apoptotic process	16178	2593
query_1	TRUE	0.014046134434722087	156	214	11	0.0514018691588785	0.07051282051282051	GO:0006839	GO:BP	mitochondrial transport	16178	2537
query_1	TRUE	0.01827619553869515	908	214	29	0.13551401869158877	0.031938325991189426	GO:1901135	GO:BP	carbohydrate derivative metabolic process	16178	21749
query_1	TRUE	0.02040066243328	456	214	19	0.08878504672897196	0.041666666666666664	GO:0051604	GO:BP	protein maturation	16178	14276
query_1	TRUE	0.020626102073856675	194	214	12	0.056074766355140186	0.061855670103092786	GO:0022618	GO:BP	protein-RNA complex assembly	16178	6862
query_1	TRUE	0.02353805707231388	1071	214	32	0.14953271028037382	0.029878618113912233	GO:0042981	GO:BP	regulation of apoptotic process	16178	10815
query_1	TRUE	0.025327131168366095	40	214	6	0.028037383177570093	0.15	GO:0032781	GO:BP	positive regulation of ATP-dependent activity	16178	8096
query_1	TRUE	0.025737762097561942	24	214	5	0.02336448598130841	0.20833333333333334	GO:1903241	GO:BP	U2-type prespliceosome assembly	16178	23432
query_1	TRUE	0.029843404266658033	5388	214	101	0.4719626168224299	0.01874536005939124	GO:0010467	GO:BP	gene expression	16178	4207
query_1	TRUE	0.031147920061387745	2744	214	61	0.2850467289719626	0.022230320699708456	GO:0051641	GO:BP	cellular localization	16178	14309
query_1	TRUE	0.031773730301703086	85	214	8	0.037383177570093455	0.09411764705882353	GO:1903312	GO:BP	negative regulation of mRNA metabolic process	16178	23485
query_1	TRUE	0.03182748559047589	25	214	5	0.02336448598130841	0.2	GO:0019886	GO:BP	antigen processing and presentation of exogenous peptide antigen via MHC class II	16178	6286
query_1	TRUE	0.03363446996981543	238	214	13	0.06074766355140187	0.0546218487394958	GO:0090150	GO:BP	establishment of protein localization to membrane	16178	18587
query_1	TRUE	0.0341773778569867	204	214	12	0.056074766355140186	0.058823529411764705	GO:0071826	GO:BP	protein-RNA complex organization	16178	17435
query_1	TRUE	0.04304223052656158	5	214	3	0.014018691588785047	0.6	GO:2000371	GO:BP	regulation of DNA topoisomerase (ATP-hydrolyzing) activity	16178	26370
query_1	TRUE	0.04304223052656158	5	214	3	0.014018691588785047	0.6	GO:2000373	GO:BP	positive regulation of DNA topoisomerase (ATP-hydrolyzing) activity	16178	26372
query_1	TRUE	0.04487540362675138	65	214	7	0.03271028037383177	0.1076923076923077	GO:0000380	GO:BP	alternative mRNA splicing, via spliceosome	16178	114
query_1	TRUE	0.04795436074862006	1110	214	32	0.14953271028037382	0.02882882882882883	GO:0043067	GO:BP	regulation of programmed cell death	16178	10863
query_1	TRUE	1.6072711856988563e-16	2108	227	80	0.3524229074889868	0.03795066413662239	GO:0070062	GO:CC	extracellular exosome	16860	2418
query_1	TRUE	1.9016874059600573e-16	11983	227	214	0.9427312775330396	0.017858633063506633	GO:0043227	GO:CC	membrane-bounded organelle	16860	1879
query_1	TRUE	3.1051230052653455e-16	2131	227	80	0.3524229074889868	0.03754106053496011	GO:1903561	GO:CC	extracellular vesicle	16860	3690
query_1	TRUE	3.1945806922211636e-16	2132	227	80	0.3524229074889868	0.0375234521575985	GO:0065010	GO:CC	extracellular membrane-bounded organelle	16860	2398
query_1	TRUE	3.1945806922211636e-16	2132	227	80	0.3524229074889868	0.0375234521575985	GO:0043230	GO:CC	extracellular organelle	16860	1882
query_1	TRUE	1.2462178868732973e-15	10872	227	203	0.8942731277533039	0.018671817512877116	GO:0043231	GO:CC	intracellular membrane-bounded organelle	16860	1883
query_1	TRUE	1.5977916150502377e-13	618	227	39	0.17180616740088106	0.06310679611650485	GO:1990904	GO:CC	ribonucleoprotein complex	16860	4043
query_1	TRUE	2.7550234894611387e-13	5468	227	132	0.5814977973568282	0.024140453547915143	GO:0031974	GO:CC	membrane-enclosed lumen	16860	1221
query_1	TRUE	2.7550234894611387e-13	5468	227	132	0.5814977973568282	0.024140453547915143	GO:0043233	GO:CC	organelle lumen	16860	1885
query_1	TRUE	2.7550234894611387e-13	5468	227	132	0.5814977973568282	0.024140453547915143	GO:0070013	GO:CC	intracellular organelle lumen	16860	2399
query_1	TRUE	3.1900869328001593e-13	12730	227	216	0.9515418502202643	0.01696779261586803	GO:0043226	GO:CC	organelle	16860	1878
query_1	TRUE	7.90295237743807e-12	11912	227	207	0.9118942731277533	0.017377434519811955	GO:0043229	GO:CC	intracellular organelle	16860	1881
query_1	TRUE	1.1402171536574258e-11	180	227	21	0.09251101321585903	0.11666666666666667	GO:0005681	GO:CC	spliceosomal complex	16860	271
query_1	TRUE	3.973540750055587e-11	3566	227	97	0.42731277533039647	0.027201346045989904	GO:0031982	GO:CC	vesicle	16860	1228
query_1	TRUE	2.2127311079495174e-10	164	227	19	0.08370044052863436	0.11585365853658537	GO:0005775	GO:CC	vacuolar lumen	16860	342
query_1	TRUE	3.2837517786271625e-10	317	227	25	0.11013215859030837	0.07886435331230283	GO:0034774	GO:CC	secretory granule lumen	16860	1567
query_1	TRUE	3.777306924679515e-10	319	227	25	0.11013215859030837	0.07836990595611286	GO:0060205	GO:CC	cytoplasmic vesicle lumen	16860	2286
query_1	TRUE	4.04962233665075e-10	320	227	25	0.11013215859030837	0.078125	GO:0031983	GO:CC	vesicle lumen	16860	1229
query_1	TRUE	7.041285914033643e-10	3205	227	88	0.3876651982378855	0.027457098283931357	GO:0005615	GO:CC	extracellular space	16860	232
query_1	TRUE	1.2630357030300071e-9	3589	227	94	0.41409691629955947	0.02619113959320145	GO:0005576	GO:CC	extracellular region	16860	198
query_1	TRUE	1.4113279492179342e-8	117	227	15	0.06607929515418502	0.1282051282051282	GO:0140534	GO:CC	endoplasmic reticulum protein-containing complex	16860	3559
query_1	TRUE	2.1920892356902478e-8	13667	227	217	0.9559471365638766	0.015877661520450722	GO:0005622	GO:CC	intracellular anatomical structure	16860	237
query_1	TRUE	4.8472087001743316e-8	10755	227	188	0.8281938325991189	0.017480241748024174	GO:0005737	GO:CC	cytoplasm	16860	309
query_1	TRUE	7.101038647330786e-8	91	227	13	0.05726872246696035	0.14285714285714285	GO:0035578	GO:CC	azurophil granule lumen	16860	1624
query_1	TRUE	7.149048722575884e-8	772	227	35	0.15418502202643172	0.04533678756476684	GO:0030141	GO:CC	secretory granule	16860	916
query_1	TRUE	9.441589593745695e-8	4051	227	97	0.42731277533039647	0.023944705011108368	GO:0012505	GO:CC	endomembrane system	16860	687
query_1	TRUE	1.1554826213790976e-7	1695	227	55	0.2422907488986784	0.032448377581120944	GO:0005783	GO:CC	endoplasmic reticulum	16860	348
query_1	TRUE	5.342378515718388e-7	87	227	12	0.05286343612334802	0.13793103448275862	GO:0043202	GO:CC	lysosomal lumen	16860	1869
query_1	TRUE	7.077594479152765e-7	154	227	15	0.06607929515418502	0.09740259740259741	GO:0005766	GO:CC	primary lysosome	16860	334
query_1	TRUE	7.077594479152765e-7	154	227	15	0.06607929515418502	0.09740259740259741	GO:0042582	GO:CC	azurophil granule	16860	1797
query_1	TRUE	1.9246158620710588e-6	1989	227	58	0.2555066079295154	0.029160382101558573	GO:0031410	GO:CC	cytoplasmic vesicle	16860	1106
query_1	TRUE	2.0721505679146183e-6	1993	227	58	0.2555066079295154	0.029101856497742096	GO:0097708	GO:CC	intracellular vesicle	16860	3137
query_1	TRUE	3.2941823188989643e-6	894	227	35	0.15418502202643172	0.039149888143176735	GO:0099503	GO:CC	secretory vesicle	16860	3364
query_1	TRUE	8.303559417197737e-6	89	227	11	0.048458149779735685	0.12359550561797752	GO:0071013	GO:CC	catalytic step 2 spliceosome	16860	2605
query_1	TRUE	1.0509727688202553e-5	91	227	11	0.048458149779735685	0.12087912087912088	GO:0005684	GO:CC	U2-type spliceosomal complex	16860	274
query_1	TRUE	2.154692284967789e-5	2924	227	72	0.31718061674008813	0.024623803009575923	GO:0031090	GO:CC	organelle membrane	16860	1045
query_1	TRUE	4.2067436412911765e-5	855	227	32	0.14096916299559473	0.03742690058479532	GO:0005789	GO:CC	endoplasmic reticulum membrane	16860	354
query_1	TRUE	4.374511676748445e-5	5	227	4	0.01762114537444934	0.8	GO:0034663	GO:CC	endoplasmic reticulum chaperone complex	16860	1508
query_1	TRUE	5.7564887773692945e-5	867	227	32	0.14096916299559473	0.03690888119953864	GO:0098827	GO:CC	endoplasmic reticulum subcompartment	16860	3269
query_1	TRUE	6.245667245717293e-5	653	227	27	0.11894273127753303	0.04134762633996937	GO:0005764	GO:CC	lysosome	16860	332
query_1	TRUE	6.245667245717293e-5	653	227	27	0.11894273127753303	0.04134762633996937	GO:0000323	GO:CC	lytic vacuole	16860	53
query_1	TRUE	7.069867296255591e-5	875	227	32	0.14096916299559473	0.036571428571428574	GO:0042175	GO:CC	nuclear outer membrane-endoplasmic reticulum membrane network	16860	1778
query_1	TRUE	1.3069196274894095e-4	721	227	28	0.12334801762114538	0.038834951456310676	GO:0005773	GO:CC	vacuole	16860	340
query_1	TRUE	1.4999874669282767e-4	1142	227	37	0.16299559471365638	0.03239929947460595	GO:0031984	GO:CC	organelle subcompartment	16860	1230
query_1	TRUE	1.635836226408903e-4	297	227	17	0.07488986784140969	0.05723905723905724	GO:0030139	GO:CC	endocytic vesicle	16860	914
query_1	TRUE	3.8356302083744127e-4	104	227	10	0.04405286343612335	0.09615384615384616	GO:0005793	GO:CC	endoplasmic reticulum-Golgi intermediate compartment	16860	357
query_1	TRUE	5.932063321075422e-4	8	227	4	0.01762114537444934	0.5	GO:0042824	GO:CC	MHC class I peptide loading complex	16860	1842
query_1	TRUE	5.932063321075422e-4	8	227	4	0.01762114537444934	0.5	GO:0110016	GO:CC	B-WICH complex	16860	3421
query_1	TRUE	0.0012331765379204832	50	227	7	0.030837004405286344	0.14	GO:0071005	GO:CC	U2-type precatalytic spliceosome	16860	2597
query_1	TRUE	0.0016144187861139314	52	227	7	0.030837004405286344	0.1346153846153846	GO:0071011	GO:CC	precatalytic spliceosome	16860	2603
query_1	TRUE	0.0018972845365570635	124	227	10	0.04405286343612335	0.08064516129032258	GO:1904813	GO:CC	ficolin-1-rich granule lumen	16860	3709
query_1	TRUE	0.0022538020148306667	100	227	9	0.039647577092511016	0.09	GO:0045335	GO:CC	phagocytic vesicle	16860	2188
query_1	TRUE	0.0023532925077750675	1442	227	40	0.1762114537444934	0.027739251040221916	GO:0005739	GO:CC	mitochondrion	16860	310
query_1	TRUE	0.0026172327794360393	290	227	15	0.06607929515418502	0.05172413793103448	GO:0005788	GO:CC	endoplasmic reticulum lumen	16860	353
query_1	TRUE	0.003228685290956987	23	227	5	0.022026431718061675	0.21739130434782608	GO:0071682	GO:CC	endocytic vesicle lumen	16860	2750
query_1	TRUE	0.0036437258992566735	81	227	8	0.03524229074889868	0.09876543209876543	GO:0030134	GO:CC	COPII-coated ER to Golgi transport vesicle	16860	910
query_1	TRUE	0.004987188499941793	25	227	5	0.022026431718061675	0.2	GO:0005686	GO:CC	U2 snRNP	16860	276
query_1	TRUE	0.005279173434776333	385	227	17	0.07488986784140969	0.04415584415584416	GO:0062023	GO:CC	collagen-containing extracellular matrix	16860	2360
query_1	TRUE	0.005989891171706271	646	227	23	0.1013215859030837	0.03560371517027864	GO:0005740	GO:CC	mitochondrial envelope	16860	311
query_1	TRUE	0.007243515844083044	65	227	7	0.030837004405286344	0.1076923076923077	GO:0097525	GO:CC	spliceosomal snRNP complex	16860	3045
query_1	TRUE	0.009478113499188633	487	227	19	0.08370044052863436	0.039014373716632446	GO:0031012	GO:CC	extracellular matrix	16860	1028
query_1	TRUE	0.009478113499188633	487	227	19	0.08370044052863436	0.039014373716632446	GO:0030312	GO:CC	external encapsulating structure	16860	927
query_1	TRUE	0.011243519324246996	184	227	11	0.048458149779735685	0.059782608695652176	GO:0101002	GO:CC	ficolin-1-rich granule	16860	3383
query_1	TRUE	0.016900217278518526	74	227	7	0.030837004405286344	0.0945945945945946	GO:0030532	GO:CC	small nuclear ribonucleoprotein complex	16860	946
query_1	TRUE	0.018824848017042973	1199	227	33	0.14537444933920704	0.027522935779816515	GO:0140513	GO:CC	nuclear protein-containing complex	16860	3557
query_1	TRUE	0.020858610764332285	607	227	21	0.09251101321585903	0.03459637561779242	GO:0031966	GO:CC	mitochondrial membrane	16860	1214
query_1	TRUE	0.02237676808178181	7	227	3	0.013215859030837005	0.42857142857142855	GO:0005757	GO:CC	mitochondrial permeability transition pore complex	16860	325
query_1	TRUE	0.024853039788215545	167	227	10	0.04405286343612335	0.059880239520958084	GO:0030666	GO:CC	endocytic vesicle membrane	16860	954
query_1	TRUE	0.03860941041479807	879	227	26	0.1145374449339207	0.02957906712172924	GO:0005730	GO:CC	nucleolus	16860	305
query_1	TRUE	0.04402735446512044	86	227	7	0.030837004405286344	0.08139534883720931	GO:0120114	GO:CC	Sm-like protein family complex	16860	3462
query_1	TRUE	0.04419185618425193	21	227	4	0.01762114537444934	0.19047619047619047	GO:0005697	GO:CC	telomerase holoenzyme complex	16860	285
query_1	TRUE	0.04609893688646942	61	227	6	0.02643171806167401	0.09836065573770492	GO:0035580	GO:CC	specific granule lumen	16860	1626
query_1	TRUE	0.049858171239201686	2	227	2	0.00881057268722467	1	GO:0061779	GO:CC	Tapasin-ERp57 complex	16860	2327
query_1	TRUE	0.049858171239201686	2	227	2	0.00881057268722467	1	GO:0042825	GO:CC	TAP complex	16860	1843
query_1	TRUE	4.167388232787957e-17	1506	222	66	0.2972972972972973	0.043824701195219126	GO:0003723	GO:MF	RNA binding	17314	346
query_1	TRUE	0.0031453523471232534	4	222	3	0.013513513513513514	0.75	GO:0046978	GO:MF	TAP1 binding	17314	6267
query_1	TRUE	0.0034408736131015245	4904	222	93	0.4189189189189189	0.01896411092985318	GO:0003824	GO:MF	catalytic activity	17314	368
query_1	TRUE	0.003878095282758775	82	222	8	0.036036036036036036	0.0975609756097561	GO:0004197	GO:MF	cysteine-type endopeptidase activity	17314	663
query_1	TRUE	0.008503308974579063	45	222	6	0.02702702702702703	0.13333333333333333	GO:0017069	GO:MF	snRNA binding	17314	3131
query_1	TRUE	0.009615260286302642	4187	222	81	0.36486486486486486	0.019345593503701936	GO:0097159	GO:MF	organic cyclic compound binding	17314	9069
query_1	TRUE	0.010512866692989033	3391	222	69	0.3108108108108108	0.020347979946918313	GO:0003676	GO:MF	nucleic acid binding	17314	323
query_1	TRUE	0.014639497355116214	303	222	14	0.06306306306306306	0.0462046204620462	GO:0003729	GO:MF	mRNA binding	17314	351
query_1	TRUE	0.016369989346396496	31	222	5	0.02252252252252252	0.16129032258064516	GO:0036002	GO:MF	pre-mRNA binding	17314	5384
query_1	TRUE	0.016456308787965092	129	222	9	0.04054054054054054	0.06976744186046512	GO:0016853	GO:MF	isomerase activity	17314	3031
query_1	TRUE	0.018352229136836096	1869	222	44	0.1981981981981982	0.023542001070090957	GO:0016787	GO:MF	hydrolase activity	17314	2979
query_1	TRUE	0.02414912752811778	78	222	7	0.03153153153153153	0.08974358974358974	GO:0003727	GO:MF	single-stranded RNA binding	17314	350
query_1	TRUE	0.02674675806466228	7	222	3	0.013513513513513514	0.42857142857142855	GO:0046977	GO:MF	TAP binding	17314	6266
query_1	TRUE	0.035451846687181036	329	222	14	0.06306306306306306	0.0425531914893617	GO:0004175	GO:MF	endopeptidase activity	17314	656
query_1	TRUE	0.00820725427781628	39	90	7	0.07777777777777778	0.1794871794871795	HP:0031979	HP	Abnormal urine carbohydrate level	4958	12008
query_1	TRUE	0.009645110306140467	3	90	3	0.03333333333333333	1	HP:0040301	HP	Increased urinary glycerol	4958	15275
query_1	TRUE	1.099788885986969e-12	6496	203	171	0.8423645320197044	0.026323891625615763	HPA:0040000	HPA	bone marrow	11019	50
query_1	TRUE	1.099788885986969e-12	6496	203	171	0.8423645320197044	0.026323891625615763	HPA:0040081	HPA	bone marrow; hematopoietic cells[≥Low]	11019	51
query_1	TRUE	1.9091849847669575e-12	6942	203	177	0.8719211822660099	0.02549697493517718	HPA:0350471	HPA	pancreas; exocrine glandular cells[≥Low]	11019	500
query_1	TRUE	3.2944322745300457e-12	7899	203	189	0.9310344827586207	0.023927079377136347	HPA:0150000	HPA	duodenum	11019	256
query_1	TRUE	7.883647252617489e-12	6530	203	170	0.8374384236453202	0.026033690658499236	HPA:0310000	HPA	lymph node	11019	459
query_1	TRUE	1.2747163543109725e-11	7409	203	182	0.896551724137931	0.024564718585504117	HPA:0350000	HPA	pancreas	11019	499
query_1	TRUE	2.9943024163819743e-11	7304	203	180	0.8866995073891626	0.024644030668127054	HPA:0610000	HPA	urinary bladder	11019	852
query_1	TRUE	2.9943024163819743e-11	7304	203	180	0.8866995073891626	0.024644030668127054	HPA:0610831	HPA	urinary bladder; urothelial cells[≥Low]	11019	853
query_1	TRUE	3.024511836080627e-11	7379	203	181	0.8916256157635468	0.024529068979536522	HPA:0300000	HPA	lung	11019	443
query_1	TRUE	1.2009483655807316e-10	1021	203	54	0.2660098522167488	0.05288932419196866	HPA:0471441	HPA	skin 2; fibrohistiocytic cells[≥Low]	11019	704
query_1	TRUE	2.1587720362748394e-10	6061	203	160	0.7881773399014779	0.02639828411153275	HPA:0310441	HPA	lymph node; non-germinal center cells[≥Low]	11019	463
query_1	TRUE	2.227921485357567e-10	4887	203	140	0.6896551724137931	0.02864743196234909	HPA:0170052	HPA	endometrium 2; glandular cells[≥Medium]	11019	318
query_1	TRUE	2.3403173074319373e-10	7055	203	175	0.8620689655172413	0.024805102763997167	HPA:0160000	HPA	endometrium 1	11019	306
query_1	TRUE	2.827760038372376e-10	234	203	25	0.12315270935960591	0.10683760683760683	HPA:0151303	HPA	duodenum; enterocytes[High]	11019	262
query_1	TRUE	3.632765774263121e-10	7664	203	183	0.9014778325123153	0.02387787056367432	HPA:0220000	HPA	gallbladder	11019	360
query_1	TRUE	3.632765774263121e-10	7664	203	183	0.9014778325123153	0.02387787056367432	HPA:0220051	HPA	gallbladder; glandular cells[≥Low]	11019	361
query_1	TRUE	4.057769683503992e-10	1333	203	62	0.3054187192118227	0.046511627906976744	HPA:0170053	HPA	endometrium 2; glandular cells[High]	11019	319
query_1	TRUE	1.0494211497131948e-9	7877	203	185	0.9113300492610837	0.023486098768566714	HPA:0480000	HPA	small intestine	11019	725
query_1	TRUE	1.4027949557968172e-9	885	203	48	0.23645320197044334	0.05423728813559322	HPA:0461441	HPA	skin 1; fibrohistiocytic cells[≥Low]	11019	652
query_1	TRUE	1.5423080025393938e-9	699	203	42	0.20689655172413793	0.060085836909871244	HPA:0461442	HPA	skin 1; fibrohistiocytic cells[≥Medium]	11019	653
query_1	TRUE	1.862215659296194e-9	7831	203	184	0.9064039408866995	0.023496360618056444	HPA:0030000	HPA	appendix	11019	22
query_1	TRUE	2.066511174382139e-9	8237	203	189	0.9310344827586207	0.02294524705596698	HPA:0270000	HPA	kidney	11019	407
query_1	TRUE	2.6872845316284485e-9	6917	203	171	0.8423645320197044	0.02472170015902848	HPA:0170000	HPA	endometrium 2	11019	313
query_1	TRUE	3.0044010105984704e-9	6723	203	168	0.8275862068965517	0.0249888442659527	HPA:0170051	HPA	endometrium 2; glandular cells[≥Low]	11019	317
query_1	TRUE	3.392826473497427e-9	7788	203	183	0.9014778325123153	0.02349768875192604	HPA:0600000	HPA	tonsil	11019	842
query_1	TRUE	4.2263344167424516e-9	6677	203	167	0.8226600985221675	0.025011232589486298	HPA:0390000	HPA	prostate	11019	539
query_1	TRUE	4.2263344167424516e-9	6677	203	167	0.8226600985221675	0.025011232589486298	HPA:0390051	HPA	prostate; glandular cells[≥Low]	11019	540
query_1	TRUE	4.604892796406717e-9	5987	203	156	0.7684729064039408	0.02605645565391682	HPA:0600431	HPA	tonsil; germinal center cells[≥Low]	11019	843
query_1	TRUE	4.9263751782021475e-9	6818	203	169	0.8325123152709359	0.02478732766207099	HPA:0160051	HPA	endometrium 1; glandular cells[≥Low]	11019	310
query_1	TRUE	4.928014416340042e-9	244	203	24	0.11822660098522167	0.09836065573770492	HPA:0481303	HPA	small intestine; enterocytes[High]	11019	731
query_1	TRUE	5.847910571174185e-9	1233	203	57	0.28078817733990147	0.046228710462287104	HPA:0301372	HPA	lung; alveolar cells type II[≥Medium]	11019	451
query_1	TRUE	8.768704171223037e-9	833	203	45	0.22167487684729065	0.05402160864345738	HPA:0471442	HPA	skin 2; fibrohistiocytic cells[≥Medium]	11019	705
query_1	TRUE	1.2083779106210469e-8	841	203	45	0.22167487684729065	0.0535077288941736	HPA:0460201	HPA	skin 1; endothelial cells[≥Low]	11019	643
query_1	TRUE	1.344392709153992e-8	6615	203	165	0.812807881773399	0.024943310657596373	HPA:0220052	HPA	gallbladder; glandular cells[≥Medium]	11019	362
query_1	TRUE	1.73737405957343e-8	104	203	16	0.07881773399014778	0.15384615384615385	HPA:0151343	HPA	duodenum; glands of Brunner[High]	11019	271
query_1	TRUE	1.8501293313089512e-8	662	203	39	0.1921182266009852	0.05891238670694864	HPA:0301373	HPA	lung; alveolar cells type II[High]	11019	452
query_1	TRUE	2.264688385203081e-8	7973	203	184	0.9064039408866995	0.023077887871566536	HPA:0400000	HPA	rectum	11019	543
query_1	TRUE	2.7754974022129815e-8	467	203	32	0.15763546798029557	0.06852248394004283	HPA:0471443	HPA	skin 2; fibrohistiocytic cells[High]	11019	706
query_1	TRUE	3.5722561642730107e-8	5748	203	150	0.7389162561576355	0.026096033402922755	HPA:0290401	HPA	liver; hepatocytes[≥Low]	11019	440
query_1	TRUE	3.899561219995726e-8	4898	203	135	0.6650246305418719	0.027562270314414047	HPA:0300412	HPA	lung; macrophages[≥Medium]	11019	457
query_1	TRUE	4.0930091708387586e-8	6117	203	156	0.7684729064039408	0.02550269740068661	HPA:0600441	HPA	tonsil; non-germinal center cells[≥Low]	11019	846
query_1	TRUE	4.332616078852761e-8	1842	203	71	0.3497536945812808	0.03854505971769816	HPA:0180053	HPA	epididymis; glandular cells[High]	11019	323
query_1	TRUE	5.7859107441765236e-8	8342	203	188	0.9261083743842364	0.022536561975545433	HPA:0130000	HPA	colon	11019	212
query_1	TRUE	7.8639956263427545e-08	6787	203	166	0.8177339901477833	0.024458523648150876	HPA:0300411	HPA	lung; macrophages[≥Low]	11019	456
query_1	TRUE	8.464257928235094e-8	1471	203	61	0.30049261083743845	0.04146838885112169	HPA:0160053	HPA	endometrium 1; glandular cells[High]	11019	312
query_1	TRUE	8.694895673293744e-8	2874	203	94	0.4630541871921182	0.032707028531663185	HPA:0220053	HPA	gallbladder; glandular cells[High]	11019	363
query_1	TRUE	9.070579778250027e-8	962	203	47	0.2315270935960591	0.04885654885654886	HPA:0471391	HPA	skin 2; cells in basal layer[≥Low]	11019	680
query_1	TRUE	9.09220475695384e-8	2038	203	75	0.3694581280788177	0.03680078508341511	HPA:0610833	HPA	urinary bladder; urothelial cells[High]	11019	855
query_1	TRUE	9.82184609647125e-8	5692	203	148	0.729064039408867	0.02600140548137737	HPA:0630051	HPA	cervix; glandular cells[≥Low]	11019	202
query_1	TRUE	1.0858431821017291e-7	307	203	25	0.12315270935960591	0.08143322475570032	HPA:0151293	HPA	duodenum; endocrine cells[High]	11019	259
query_1	TRUE	1.25529910750563e-7	1258	203	55	0.270935960591133	0.04372019077901431	HPA:0250133	HPA	hippocampus; neuronal cells[High]	11019	387
query_1	TRUE	1.4383473637098183e-7	5893	203	151	0.7438423645320197	0.025623621245545562	HPA:0530000	HPA	spleen	11019	775
query_1	TRUE	1.466099547128239e-7	362	203	27	0.1330049261083744	0.07458563535911603	HPA:0031302	HPA	appendix; enterocytes[≥Medium]	11019	27
query_1	TRUE	1.5921738697483866e-7	1533	203	62	0.3054187192118227	0.04044357469015003	HPA:0301371	HPA	lung; alveolar cells type II[≥Low]	11019	450
query_1	TRUE	1.753000954375887e-7	5155	203	138	0.6798029556650246	0.02677012609117362	HPA:0160052	HPA	endometrium 1; glandular cells[≥Medium]	11019	311
query_1	TRUE	2.0224377035016107e-7	5333	203	141	0.6945812807881774	0.02643915244702794	HPA:0530711	HPA	spleen; cells in red pulp[≥Low]	11019	776
query_1	TRUE	2.2389495569558423e-7	6284	203	157	0.7733990147783252	0.02498408656906429	HPA:0550052	HPA	stomach 2; glandular cells[≥Medium]	11019	788
query_1	TRUE	2.434494318952589e-7	6351	203	158	0.7783251231527094	0.02487797197291765	HPA:0540052	HPA	stomach 1; glandular cells[≥Medium]	11019	784
query_1	TRUE	2.4696441537097953e-7	888	203	44	0.21674876847290642	0.04954954954954955	HPA:0470201	HPA	skin 2; endothelial cells[≥Low]	11019	695
query_1	TRUE	2.599777315172971e-7	453	203	30	0.1477832512315271	0.06622516556291391	HPA:0151292	HPA	duodenum; endocrine cells[≥Medium]	11019	258
query_1	TRUE	2.8921045334144394e-7	7612	203	177	0.8719211822660099	0.02325275880189175	HPA:0550051	HPA	stomach 2; glandular cells[≥Low]	11019	787
query_1	TRUE	2.8921045334144394e-7	7612	203	177	0.8719211822660099	0.02325275880189175	HPA:0550000	HPA	stomach 2	11019	786
query_1	TRUE	3.0160706486137454e-7	7337	203	173	0.8522167487684729	0.02357911953114352	HPA:0180000	HPA	epididymis	11019	320
query_1	TRUE	3.0160706486137454e-7	7337	203	173	0.8522167487684729	0.02357911953114352	HPA:0180051	HPA	epididymis; glandular cells[≥Low]	11019	321
query_1	TRUE	4.0206038848132776e-7	640	203	36	0.17733990147783252	0.05625	HPA:0470672	HPA	skin 2; melanocytes[≥Medium]	11019	717
query_1	TRUE	5.680558768222409e-7	497	203	31	0.15270935960591134	0.06237424547283702	HPA:0151291	HPA	duodenum; endocrine cells[≥Low]	11019	257
query_1	TRUE	6.601390297254464e-7	2431	203	82	0.4039408866995074	0.0337309749074455	HPA:0550053	HPA	stomach 2; glandular cells[High]	11019	789
query_1	TRUE	6.6189469722535e-7	7664	203	177	0.8719211822660099	0.023094989561586638	HPA:0540000	HPA	stomach 1	11019	782
query_1	TRUE	6.6189469722535e-7	7664	203	177	0.8719211822660099	0.023094989561586638	HPA:0540051	HPA	stomach 1; glandular cells[≥Low]	11019	783
query_1	TRUE	7.653803861584099e-7	5304	203	139	0.6847290640394089	0.02620663650075415	HPA:0350472	HPA	pancreas; exocrine glandular cells[≥Medium]	11019	501
query_1	TRUE	9.105314333931769e-7	724	203	38	0.18719211822660098	0.052486187845303865	HPA:0470671	HPA	skin 2; melanocytes[≥Low]	11019	716
query_1	TRUE	9.24430552574083e-7	478	203	30	0.1477832512315271	0.06276150627615062	HPA:0031301	HPA	appendix; enterocytes[≥Low]	11019	26
query_1	TRUE	9.312666193911845e-7	537	203	32	0.15763546798029557	0.0595903165735568	HPA:0151301	HPA	duodenum; enterocytes[≥Low]	11019	260
query_1	TRUE	1.0254864398757707e-6	342	203	25	0.12315270935960591	0.07309941520467836	HPA:0480892	HPA	small intestine; goblet cells[≥Medium]	11019	742
query_1	TRUE	1.1875721518799607e-6	426	203	28	0.13793103448275862	0.06572769953051644	HPA:0151302	HPA	duodenum; enterocytes[≥Medium]	11019	261
query_1	TRUE	1.3413960788702427e-6	4256	203	119	0.5862068965517241	0.027960526315789474	HPA:0040082	HPA	bone marrow; hematopoietic cells[≥Medium]	11019	52
query_1	TRUE	1.4208323960362204e-6	2604	203	85	0.4187192118226601	0.032642089093702	HPA:0150053	HPA	duodenum; glandular cells[High]	11019	274
query_1	TRUE	1.5411359705180182e-6	5693	203	145	0.7142857142857143	0.025469875285438256	HPA:0180052	HPA	epididymis; glandular cells[≥Medium]	11019	322
query_1	TRUE	1.7059702981630463e-6	405	203	27	0.1330049261083744	0.06666666666666667	HPA:0150891	HPA	duodenum; goblet cells[≥Low]	11019	275
query_1	TRUE	1.9982035471145714e-6	408	203	27	0.1330049261083744	0.0661764705882353	HPA:0461443	HPA	skin 1; fibrohistiocytic cells[High]	11019	654
query_1	TRUE	2.00166325629228e-6	6930	203	165	0.812807881773399	0.023809523809523808	HPA:0630000	HPA	cervix	11019	201
query_1	TRUE	2.0135918664478873e-6	252	203	21	0.10344827586206896	0.08333333333333333	HPA:0151352	HPA	duodenum; paneth cells[≥Medium]	11019	279
query_1	TRUE	2.2183995192815854e-6	410	203	27	0.1330049261083744	0.06585365853658537	HPA:0400891	HPA	rectum; goblet cells[≥Low]	11019	565
query_1	TRUE	2.420840308989081e-6	440	203	28	0.13793103448275862	0.06363636363636363	HPA:0481302	HPA	small intestine; enterocytes[≥Medium]	11019	730
query_1	TRUE	2.438186380409556e-6	208	203	19	0.09359605911330049	0.09134615384615384	HPA:0150893	HPA	duodenum; goblet cells[High]	11019	277
query_1	TRUE	2.441571577817361e-6	5958	203	149	0.7339901477832512	0.025008392077878482	HPA:0610832	HPA	urinary bladder; urothelial cells[≥Medium]	11019	854
query_1	TRUE	2.778841169791611e-6	754	203	38	0.18719211822660098	0.050397877984084884	HPA:0471392	HPA	skin 2; cells in basal layer[≥Medium]	11019	681
query_1	TRUE	2.8780657010723116e-6	7415	203	172	0.8472906403940886	0.023196223870532703	HPA:0020051	HPA	adrenal gland; glandular cells[≥Low]	11019	16
query_1	TRUE	2.9315854505613037e-6	789	203	39	0.1921182266009852	0.049429657794676805	HPA:0471461	HPA	skin 2; langerhans cells[≥Low]	11019	710
query_1	TRUE	2.945229228820316e-6	6828	203	163	0.8029556650246306	0.02387229056824839	HPA:0430000	HPA	seminal vesicle	11019	603
query_1	TRUE	2.945229228820316e-6	6828	203	163	0.8029556650246306	0.02387229056824839	HPA:0430051	HPA	seminal vesicle; glandular cells[≥Low]	11019	604
query_1	TRUE	3.060631379976485e-6	3302	203	99	0.4876847290640394	0.02998182919442762	HPA:0310432	HPA	lymph node; germinal center cells[≥Medium]	11019	461
query_1	TRUE	3.1974838179432537e-6	7422	203	172	0.8472906403940886	0.023174346537321477	HPA:0020000	HPA	adrenal gland	11019	6
query_1	TRUE	3.646503983289947e-6	5238	203	136	0.6699507389162561	0.025964108438335243	HPA:0430052	HPA	seminal vesicle; glandular cells[≥Medium]	11019	605
query_1	TRUE	3.828129622752691e-6	365	203	25	0.12315270935960591	0.0684931506849315	HPA:0131332	HPA	colon; mucosal lymphoid cells[≥Medium]	11019	238
query_1	TRUE	4.115409561940801e-6	313	203	23	0.11330049261083744	0.07348242811501597	HPA:0030892	HPA	appendix; goblet cells[≥Medium]	11019	42
query_1	TRUE	4.889236592835254e-6	217	203	19	0.09359605911330049	0.08755760368663594	HPA:0131303	HPA	colon; enterocytes[High]	11019	221
query_1	TRUE	5.0661906514170764e-6	343	203	24	0.11822660098522167	0.06997084548104957	HPA:0400892	HPA	rectum; goblet cells[≥Medium]	11019	566
query_1	TRUE	5.1833505674573065e-6	291	203	22	0.10837438423645321	0.07560137457044673	HPA:0481293	HPA	small intestine; endocrine cells[High]	11019	728
query_1	TRUE	5.777888985048067e-6	7131	203	167	0.8226600985221675	0.02341887533305287	HPA:0590000	HPA	thyroid gland	11019	838
query_1	TRUE	5.777888985048067e-6	7131	203	167	0.8226600985221675	0.02341887533305287	HPA:0590051	HPA	thyroid gland; glandular cells[≥Low]	11019	839
query_1	TRUE	7.1048695765195845e-6	5061	203	132	0.6502463054187192	0.026081802015411975	HPA:0310431	HPA	lymph node; germinal center cells[≥Low]	11019	460
query_1	TRUE	7.476840167685475e-6	3750	203	107	0.5270935960591133	0.028533333333333334	HPA:0290402	HPA	liver; hepatocytes[≥Medium]	11019	441
query_1	TRUE	7.6105466969894075e-6	5628	203	142	0.6995073891625616	0.02523098791755508	HPA:0351181	HPA	pancreas; pancreatic endocrine cells[≥Low]	11019	503
query_1	TRUE	7.655046995381298e-6	464	203	28	0.13793103448275862	0.0603448275862069	HPA:0481292	HPA	small intestine; endocrine cells[≥Medium]	11019	727
query_1	TRUE	8.092540513095217e-6	379	203	25	0.12315270935960591	0.06596306068601583	HPA:0131302	HPA	colon; enterocytes[≥Medium]	11019	220
query_1	TRUE	1.0500996866068436e-5	204	203	18	0.08866995073891626	0.08823529411764706	HPA:0151342	HPA	duodenum; glands of Brunner[≥Medium]	11019	270
query_1	TRUE	1.0615594786456364e-5	6298	203	153	0.7536945812807881	0.024293426484598285	HPA:0290000	HPA	liver	11019	436
query_1	TRUE	1.1306906536497243e-5	278	203	21	0.10344827586206896	0.07553956834532374	HPA:0151351	HPA	duodenum; paneth cells[≥Low]	11019	278
query_1	TRUE	1.1857233027118088e-5	728	203	36	0.17733990147783252	0.04945054945054945	HPA:0271141	HPA	kidney; proximal tubules (cell body)[≥Low]	11019	423
query_1	TRUE	1.187084042319822e-5	2535	203	81	0.39901477832512317	0.03195266272189349	HPA:0570801	HPA	testis; sertoli cells[≥Low]	11019	825
query_1	TRUE	1.2231112306274203e-5	3143	203	94	0.4630541871921182	0.029907731466751512	HPA:0530712	HPA	spleen; cells in red pulp[≥Medium]	11019	777
query_1	TRUE	1.2518655004536625e-5	505	203	29	0.14285714285714285	0.05742574257425743	HPA:0131301	HPA	colon; enterocytes[≥Low]	11019	219
query_1	TRUE	1.2841233808998075e-5	388	203	25	0.12315270935960591	0.06443298969072164	HPA:0401302	HPA	rectum; enterocytes[≥Medium]	11019	551
query_1	TRUE	1.2991300018303574e-5	7517	203	172	0.8472906403940886	0.022881468671012373	HPA:0380000	HPA	placenta	11019	517
query_1	TRUE	1.4519482202830199e-5	802	203	38	0.18719211822660098	0.04738154613466334	HPA:0471471	HPA	skin 2; lymphocytes[≥Low]	11019	713
query_1	TRUE	1.4767446214407896e-5	571	203	31	0.15270935960591134	0.0542907180385289	HPA:0481301	HPA	small intestine; enterocytes[≥Low]	11019	729
query_1	TRUE	1.539596573853546e-5	336	203	23	0.11330049261083744	0.06845238095238096	HPA:0150892	HPA	duodenum; goblet cells[≥Medium]	11019	276
query_1	TRUE	1.6666630932019174e-5	422	203	26	0.12807881773399016	0.061611374407582936	HPA:0031291	HPA	appendix; endocrine cells[≥Low]	11019	23
query_1	TRUE	1.9258496955445037e-5	189	203	17	0.08374384236453201	0.08994708994708994	HPA:0031303	HPA	appendix; enterocytes[High]	11019	28
query_1	TRUE	1.9406729918936037e-5	881	203	40	0.19704433497536947	0.04540295119182747	HPA:0461391	HPA	skin 1; cells in basal layer[≥Low]	11019	628
query_1	TRUE	1.9692472553520003e-5	167	203	16	0.07881773399014778	0.09580838323353294	HPA:0151353	HPA	duodenum; paneth cells[High]	11019	280
query_1	TRUE	2.0775438648396042e-5	1371	203	53	0.26108374384236455	0.03865791393143691	HPA:0300413	HPA	lung; macrophages[High]	11019	458
query_1	TRUE	2.264905854343496e-5	371	203	24	0.11822660098522167	0.0646900269541779	HPA:0031292	HPA	appendix; endocrine cells[≥Medium]	11019	24
query_1	TRUE	2.343118214977488e-5	1182	203	48	0.23645320197044334	0.04060913705583756	HPA:0630053	HPA	cervix; glandular cells[High]	11019	204
query_1	TRUE	2.5092193223669893e-5	716	203	35	0.1724137931034483	0.04888268156424581	HPA:0461461	HPA	skin 1; langerhans cells[≥Low]	11019	661
query_1	TRUE	2.9059219340494187e-5	150	203	15	0.07389162561576355	0.1	HPA:0481353	HPA	small intestine; paneth cells[High]	11019	746
query_1	TRUE	2.910629863412654e-5	218	203	18	0.08866995073891626	0.08256880733944955	HPA:0461463	HPA	skin 1; langerhans cells[High]	11019	663
query_1	TRUE	2.954823928174374e-5	405	203	25	0.12315270935960591	0.06172839506172839	HPA:0131292	HPA	colon; endocrine cells[≥Medium]	11019	214
query_1	TRUE	3.0863208230563115e-5	1881	203	65	0.32019704433497537	0.03455608718766613	HPA:0590053	HPA	thyroid gland; glandular cells[High]	11019	841
query_1	TRUE	3.151832807667987e-5	7185	203	166	0.8177339901477833	0.023103688239387615	HPA:0050000	HPA	breast	11019	54
query_1	TRUE	3.3609515152104225e-5	1471	203	55	0.270935960591133	0.037389530931339225	HPA:0430053	HPA	seminal vesicle; glandular cells[High]	11019	606
query_1	TRUE	3.415685302748126e-5	498	203	28	0.13793103448275862	0.05622489959839357	HPA:0481291	HPA	small intestine; endocrine cells[≥Low]	11019	726
query_1	TRUE	3.920094710748837e-5	411	203	25	0.12315270935960591	0.06082725060827251	HPA:0480891	HPA	small intestine; goblet cells[≥Low]	11019	741
query_1	TRUE	4.100202419882146e-5	176	203	16	0.07881773399014778	0.09090909090909091	HPA:0401333	HPA	rectum; mucosal lymphoid cells[High]	11019	570
query_1	TRUE	4.178339434072336e-5	7466	203	170	0.8374384236453202	0.02276989016876507	HPA:0210000	HPA	fallopian tube	11019	341
query_1	TRUE	5.2591874758832114e-5	637	203	32	0.15763546798029557	0.05023547880690738	HPA:0461392	HPA	skin 1; cells in basal layer[≥Medium]	11019	629
query_1	TRUE	5.3678946757196976e-5	227	203	18	0.08866995073891626	0.07929515418502203	HPA:0401303	HPA	rectum; enterocytes[High]	11019	552
query_1	TRUE	5.373530606622651e-5	509	203	28	0.13793103448275862	0.0550098231827112	HPA:0131331	HPA	colon; mucosal lymphoid cells[≥Low]	11019	237
query_1	TRUE	5.595646822047069e-5	180	203	16	0.07881773399014778	0.08888888888888889	HPA:0030893	HPA	appendix; goblet cells[High]	11019	43
query_1	TRUE	6.123926913758937e-5	3989	203	109	0.5369458128078818	0.027325144146402608	HPA:0310442	HPA	lymph node; non-germinal center cells[≥Medium]	11019	464
query_1	TRUE	6.281326414785514e-5	205	203	17	0.08374384236453201	0.08292682926829269	HPA:0130893	HPA	colon; goblet cells[High]	11019	236
query_1	TRUE	6.332382479523202e-5	482	203	27	0.1330049261083744	0.056016597510373446	HPA:0381212	HPA	placenta; syncytiotrophoblasts - cell body[≥Medium]	11019	531
query_1	TRUE	6.640407869994978e-5	336	203	22	0.10837438423645321	0.06547619047619048	HPA:0130892	HPA	colon; goblet cells[≥Medium]	11019	235
query_1	TRUE	6.877524872555814e-5	712	203	34	0.16748768472906403	0.047752808988764044	HPA:0461471	HPA	skin 1; lymphocytes[≥Low]	11019	664
query_1	TRUE	6.976033715984755e-5	231	203	18	0.08866995073891626	0.07792207792207792	HPA:0031293	HPA	appendix; endocrine cells[High]	11019	25
query_1	TRUE	7.737997708306442e-5	208	203	17	0.08374384236453201	0.08173076923076923	HPA:0480893	HPA	small intestine; goblet cells[High]	11019	743
query_1	TRUE	8.079447559860466e-5	551	203	29	0.14285714285714285	0.05263157894736842	HPA:0381211	HPA	placenta; syncytiotrophoblasts - cell body[≥Low]	11019	530
query_1	TRUE	8.35053801281038e-5	398	203	24	0.11822660098522167	0.06030150753768844	HPA:0401332	HPA	rectum; mucosal lymphoid cells[≥Medium]	11019	569
query_1	TRUE	8.478348091983459e-5	2418	203	76	0.37438423645320196	0.03143093465674111	HPA:0130053	HPA	colon; glandular cells[High]	11019	233
query_1	TRUE	8.803863023330874e-5	1848	203	63	0.3103448275862069	0.03409090909090909	HPA:0100133	HPA	cerebral cortex; neuronal cells[High]	11019	191
query_1	TRUE	9.067370469440583e-5	3965	203	108	0.5320197044334976	0.027238335435056747	HPA:0291161	HPA	liver; cholangiocytes[≥Low]	11019	437
query_1	TRUE	1.0158190557702274e-4	212	203	17	0.08374384236453201	0.08018867924528301	HPA:0400893	HPA	rectum; goblet cells[High]	11019	567
query_1	TRUE	1.0378346622848767e-4	263	203	19	0.09359605911330049	0.07224334600760456	HPA:0030442	HPA	appendix; non-germinal center cells[≥Medium]	11019	48
query_1	TRUE	1.082898437133495e-4	3624	203	101	0.4975369458128079	0.027869757174392936	HPA:0351182	HPA	pancreas; pancreatic endocrine cells[≥Medium]	11019	504
query_1	TRUE	1.1731176535437462e-4	6902	203	160	0.7881773399014779	0.023181686467690525	HPA:0420051	HPA	salivary gland; glandular cells[≥Low]	11019	600
query_1	TRUE	1.1731176535437462e-4	6902	203	160	0.7881773399014779	0.023181686467690525	HPA:0420000	HPA	salivary gland	11019	599
query_1	TRUE	1.199595958864985e-4	436	203	25	0.12315270935960591	0.05733944954128441	HPA:0381201	HPA	placenta; hofbauer cells[≥Low]	11019	527
query_1	TRUE	1.2039228112035456e-4	4036	203	109	0.5369458128078818	0.02700693756194252	HPA:0630052	HPA	cervix; glandular cells[≥Medium]	11019	203
query_1	TRUE	1.216992810694867e-4	871	203	38	0.18719211822660098	0.04362801377726751	HPA:0471411	HPA	skin 2; cells in spinous layer[≥Low]	11019	689
query_1	TRUE	1.2495087821859352e-4	662	203	32	0.15763546798029557	0.04833836858006042	HPA:0471462	HPA	skin 2; langerhans cells[≥Medium]	11019	711
query_1	TRUE	1.3093087735789217e-4	267	203	19	0.09359605911330049	0.07116104868913857	HPA:0151341	HPA	duodenum; glands of Brunner[≥Low]	11019	269
query_1	TRUE	1.312824824952292e-4	408	203	24	0.11822660098522167	0.058823529411764705	HPA:0401292	HPA	rectum; endocrine cells[≥Medium]	11019	545
query_1	TRUE	1.4748047726782445e-4	381	203	23	0.11330049261083744	0.06036745406824147	HPA:0381202	HPA	placenta; hofbauer cells[≥Medium]	11019	528
query_1	TRUE	1.4868102387537377e-4	7428	203	168	0.8275862068965517	0.022617124394184167	HPA:0060000	HPA	bronchus	11019	64
query_1	TRUE	1.5493656635071488e-4	2453	203	76	0.37438423645320196	0.030982470444353854	HPA:0540053	HPA	stomach 1; glandular cells[High]	11019	785
query_1	TRUE	1.567068982646152e-4	1964	203	65	0.32019704433497537	0.03309572301425662	HPA:0291162	HPA	liver; cholangiocytes[≥Medium]	11019	438
query_1	TRUE	1.6365581342701007e-4	413	203	24	0.11822660098522167	0.05811138014527845	HPA:0130891	HPA	colon; goblet cells[≥Low]	11019	234
query_1	TRUE	1.672002692230171e-4	705	203	33	0.1625615763546798	0.04680851063829787	HPA:0271131	HPA	kidney; distal tubules[≥Low]	11019	420
query_1	TRUE	1.6761890690031593e-4	637	203	31	0.15270935960591134	0.04866562009419152	HPA:0470202	HPA	skin 2; endothelial cells[≥Medium]	11019	696
query_1	TRUE	1.69214738573966e-4	384	203	23	0.11330049261083744	0.059895833333333336	HPA:0030891	HPA	appendix; goblet cells[≥Low]	11019	41
query_1	TRUE	1.7046040251611638e-4	1882	203	63	0.3103448275862069	0.0334750265674814	HPA:0030053	HPA	appendix; glandular cells[High]	11019	40
query_1	TRUE	0.00020016776148154564	543	203	28	0.13793103448275862	0.05156537753222836	HPA:0401331	HPA	rectum; mucosal lymphoid cells[≥Low]	11019	568
query_1	TRUE	2.0715994180864084e-4	449	203	25	0.12315270935960591	0.0556792873051225	HPA:0131291	HPA	colon; endocrine cells[≥Low]	11019	213
query_1	TRUE	2.1710031465066736e-4	513	203	27	0.1330049261083744	0.05263157894736842	HPA:0401301	HPA	rectum; enterocytes[≥Low]	11019	550
query_1	TRUE	2.1782623729953716e-4	578	203	29	0.14285714285714285	0.050173010380622836	HPA:0461462	HPA	skin 1; langerhans cells[≥Medium]	11019	662
query_1	TRUE	2.2489801773083984e-4	4872	203	124	0.6108374384236454	0.025451559934318555	HPA:0420052	HPA	salivary gland; glandular cells[≥Medium]	11019	601
query_1	TRUE	2.2616157878962217e-4	361	203	22	0.10837438423645321	0.060941828254847646	HPA:0381213	HPA	placenta; syncytiotrophoblasts - cell body[High]	11019	532
query_1	TRUE	2.5047403811469704e-4	226	203	17	0.08374384236453201	0.0752212389380531	HPA:0481352	HPA	small intestine; paneth cells[≥Medium]	11019	745
query_1	TRUE	2.5407192895186213e-4	454	203	25	0.12315270935960591	0.05506607929515418	HPA:0401291	HPA	rectum; endocrine cells[≥Low]	11019	544
query_1	TRUE	2.676370596058177e-4	1777	203	60	0.2955665024630542	0.03376477208778841	HPA:0570733	HPA	testis; Leydig cells[High]	11019	806
query_1	TRUE	2.719704218197299e-4	336	203	21	0.10344827586206896	0.0625	HPA:0030441	HPA	appendix; non-germinal center cells[≥Low]	11019	47
query_1	TRUE	2.931483733241357e-4	4100	203	109	0.5369458128078818	0.026585365853658536	HPA:0600432	HPA	tonsil; germinal center cells[≥Medium]	11019	844
query_1	TRUE	3.110970786580698e-4	760	203	34	0.16748768472906403	0.04473684210526316	HPA:0461411	HPA	skin 1; cells in spinous layer[≥Low]	11019	637
query_1	TRUE	3.6695668907788925e-4	593	203	29	0.14285714285714285	0.048903878583473864	HPA:0460202	HPA	skin 1; endothelial cells[≥Medium]	11019	644
query_1	TRUE	3.816378534218265e-4	1668	203	57	0.28078817733990147	0.0341726618705036	HPA:0210053	HPA	fallopian tube; glandular cells[High]	11019	356
query_1	TRUE	4.0681360086078047e-4	6813	203	157	0.7733990147783252	0.023044180243651843	HPA:0050051	HPA	breast; glandular cells[≥Low]	11019	58
query_1	TRUE	4.322547258654478e-4	2287	203	71	0.3497536945812808	0.031045037166593792	HPA:0020053	HPA	adrenal gland; glandular cells[High]	11019	18
query_1	TRUE	4.3470608544732465e-4	598	203	29	0.14285714285714285	0.048494983277591976	HPA:0271121	HPA	kidney; collecting ducts[≥Low]	11019	417
query_1	TRUE	4.460368225097664e-4	4339	203	113	0.5566502463054187	0.0260428670200507	HPA:0530721	HPA	spleen; cells in white pulp[≥Low]	11019	779
query_1	TRUE	4.71683894670438e-4	567	203	28	0.13793103448275862	0.04938271604938271	HPA:0271142	HPA	kidney; proximal tubules (cell body)[≥Medium]	11019	424
query_1	TRUE	5.011204835392405e-4	5429	203	133	0.6551724137931034	0.024498065942162462	HPA:0340000	HPA	ovary	11019	492
query_1	TRUE	5.243393834439331e-4	887	203	37	0.18226600985221675	0.04171364148816235	HPA:0301362	HPA	lung; alveolar cells type I[≥Medium]	11019	448
query_1	TRUE	5.307127234689465e-4	5602	203	136	0.6699507389162561	0.024277043912888253	HPA:0590052	HPA	thyroid gland; glandular cells[≥Medium]	11019	840
query_1	TRUE	5.499619438520425e-4	266	203	18	0.08866995073891626	0.06766917293233082	HPA:0471463	HPA	skin 2; langerhans cells[High]	11019	712
query_1	TRUE	5.994952913530951e-4	574	203	28	0.13793103448275862	0.04878048780487805	HPA:0461472	HPA	skin 1; lymphocytes[≥Medium]	11019	665
query_1	TRUE	6.821983684659245e-4	4850	203	122	0.6009852216748769	0.02515463917525773	HPA:0380511	HPA	placenta; decidual cells[≥Low]	11019	521
query_1	TRUE	7.190327020830321e-4	357	203	21	0.10344827586206896	0.058823529411764705	HPA:0470673	HPA	skin 2; melanocytes[High]	11019	718
query_1	TRUE	7.534604184819088e-4	1091	203	42	0.20689655172413793	0.0384967919340055	HPA:0301361	HPA	lung; alveolar cells type I[≥Low]	11019	447
query_1	TRUE	7.556175877709103e-4	272	203	18	0.08866995073891626	0.0661764705882353	HPA:0401293	HPA	rectum; endocrine cells[High]	11019	546
query_1	TRUE	7.729433831568226e-4	1453	203	51	0.2512315270935961	0.03509979353062629	HPA:0040083	HPA	bone marrow; hematopoietic cells[High]	11019	53
query_1	TRUE	8.0199768670865e-4	4809	203	121	0.5960591133004927	0.025161156165522978	HPA:0390052	HPA	prostate; glandular cells[≥Medium]	11019	541
query_1	TRUE	8.382622996168797e-4	274	203	18	0.08866995073891626	0.06569343065693431	HPA:0271123	HPA	kidney; collecting ducts[High]	11019	419
query_1	TRUE	8.90238283400134e-4	1337	203	48	0.23645320197044334	0.03590127150336574	HPA:0390053	HPA	prostate; glandular cells[High]	11019	542
query_1	TRUE	9.26730540049212e-4	798	203	34	0.16748768472906403	0.042606516290726815	HPA:0300201	HPA	lung; endothelial cells[≥Low]	11019	453
query_1	TRUE	9.458278876918315e-4	1845	203	60	0.2955665024630542	0.032520325203252036	HPA:0060103	HPA	bronchus; respiratory epithelial cells[High]	11019	85
query_1	TRUE	9.685155117025352e-4	986	203	39	0.1921182266009852	0.03955375253549696	HPA:0460673	HPA	skin 1; melanocytes[High]	11019	669
query_1	TRUE	0.0011334894179564014	3591	203	97	0.47783251231527096	0.02701197438039543	HPA:0380512	HPA	placenta; decidual cells[≥Medium]	11019	522
query_1	TRUE	0.0012283192400909546	5898	203	140	0.6896551724137931	0.02373685995252628	HPA:0360000	HPA	parathyroid gland	11019	506
query_1	TRUE	0.0012283192400909546	5898	203	140	0.6896551724137931	0.02373685995252628	HPA:0360051	HPA	parathyroid gland; glandular cells[≥Low]	11019	507
query_1	TRUE	0.001402766568556748	7036	203	159	0.7832512315270936	0.02259806708357021	HPA:0470000	HPA	skin 2	11019	676
query_1	TRUE	0.0014132866282044582	3708	203	99	0.4876847290640394	0.02669902912621359	HPA:0460672	HPA	skin 1; melanocytes[≥Medium]	11019	668
query_1	TRUE	0.0015407947640281383	155	203	13	0.06403940886699508	0.08387096774193549	HPA:0131333	HPA	colon; mucosal lymphoid cells[High]	11019	239
query_1	TRUE	0.0015466216541712044	744	203	32	0.15763546798029557	0.043010752688172046	HPA:0100123	HPA	cerebral cortex; glial cells[High]	11019	188
query_1	TRUE	0.0016063489154797335	287	203	18	0.08866995073891626	0.0627177700348432	HPA:0030431	HPA	appendix; germinal center cells[≥Low]	11019	35
query_1	TRUE	0.0016095351796486146	5302	203	129	0.6354679802955665	0.024330441342889475	HPA:0460671	HPA	skin 1; melanocytes[≥Low]	11019	667
query_1	TRUE	0.0016907713494447028	317	203	19	0.09359605911330049	0.05993690851735016	HPA:0460203	HPA	skin 1; endothelial cells[High]	11019	645
query_1	TRUE	0.0016995403404876687	260	203	17	0.08374384236453201	0.06538461538461539	HPA:0481351	HPA	small intestine; paneth cells[≥Low]	11019	744
query_1	TRUE	0.0017774929101866143	207	203	15	0.07389162561576355	0.07246376811594203	HPA:0461413	HPA	skin 1; cells in spinous layer[High]	11019	639
query_1	TRUE	0.0018739167123879492	7246	203	162	0.7980295566502463	0.02235716257245377	HPA:0460000	HPA	skin 1	11019	621
query_1	TRUE	0.0019155293893212133	1798	203	58	0.2857142857142857	0.03225806451612903	HPA:0320103	HPA	nasopharynx; respiratory epithelial cells[High]	11019	487
query_1	TRUE	0.0021060449102569155	719	203	31	0.15270935960591134	0.043115438108484005	HPA:0470181	HPA	skin 2; cells in granular layer[≥Low]	11019	686
query_1	TRUE	0.002115839912532729	4200	203	108	0.5320197044334976	0.025714285714285714	HPA:0600442	HPA	tonsil; non-germinal center cells[≥Medium]	11019	847
query_1	TRUE	0.00227376670242064	869	203	35	0.1724137931034483	0.04027617951668585	HPA:0290403	HPA	liver; hepatocytes[High]	11019	442
query_1	TRUE	0.0024598128642863556	57	203	8	0.03940886699507389	0.14035087719298245	HPA:0130653	HPA	colon; fibroblasts[High]	11019	230
query_1	TRUE	0.0027011186761032283	1228	203	44	0.21674876847290642	0.035830618892508145	HPA:0600433	HPA	tonsil; germinal center cells[High]	11019	845
query_1	TRUE	0.0030757833639876004	3517	203	94	0.4630541871921182	0.026727324424225193	HPA:0170251	HPA	endometrium 2; cells in endometrial stroma[≥Low]	11019	314
query_1	TRUE	0.0031930564677139996	1960	203	61	0.30049261083743845	0.031122448979591835	HPA:0350473	HPA	pancreas; exocrine glandular cells[High]	11019	502
query_1	TRUE	0.0032112180195555747	362	203	20	0.09852216748768473	0.055248618784530384	HPA:0381221	HPA	placenta; syncytiotrophoblasts - microvilli[≥Low]	11019	533
query_1	TRUE	0.0032996022823557256	5363	203	129	0.6354679802955665	0.024053701286593326	HPA:0500000	HPA	soft tissue 1	11019	751
query_1	TRUE	0.0036499885404409948	6106	203	142	0.6995073891625616	0.023255813953488372	HPA:0150052	HPA	duodenum; glandular cells[≥Medium]	11019	273
query_1	TRUE	0.0039908941797255505	4996	203	122	0.6009852216748769	0.0244195356285028	HPA:0100132	HPA	cerebral cortex; neuronal cells[≥Medium]	11019	190
query_1	TRUE	0.004482986883402828	7196	203	160	0.7881773399014779	0.022234574763757644	HPA:0320000	HPA	nasopharynx	11019	466
query_1	TRUE	0.004879473863859253	253	203	16	0.07881773399014778	0.06324110671936758	HPA:0131293	HPA	colon; endocrine cells[High]	11019	215
query_1	TRUE	0.004953194545276815	6018	203	140	0.6896551724137931	0.02326354270521768	HPA:0020052	HPA	adrenal gland; glandular cells[≥Medium]	11019	17
query_1	TRUE	0.00524518887994962	63	203	8	0.03940886699507389	0.12698412698412698	HPA:0400653	HPA	rectum; fibroblasts[High]	11019	561
query_1	TRUE	0.005376891568542404	227	203	15	0.07389162561576355	0.06607929515418502	HPA:0030432	HPA	appendix; germinal center cells[≥Medium]	11019	36
query_1	TRUE	0.005672564672457683	2546	203	73	0.35960591133004927	0.028672427336999214	HPA:0480053	HPA	small intestine; glandular cells[High]	11019	740
query_1	TRUE	0.005724562982742739	647	203	28	0.13793103448275862	0.04327666151468315	HPA:0471472	HPA	skin 2; lymphocytes[≥Medium]	11019	714
query_1	TRUE	0.005828322921602153	1864	203	58	0.2857142857142857	0.03111587982832618	HPA:0570802	HPA	testis; sertoli cells[≥Medium]	11019	826
query_1	TRUE	0.006115216418682915	476	203	23	0.11330049261083744	0.04831932773109244	HPA:0381191	HPA	placenta; cytotrophoblasts[≥Low]	11019	518
query_1	TRUE	0.0064024605338674975	651	203	28	0.13793103448275862	0.043010752688172046	HPA:0300202	HPA	lung; endothelial cells[≥Medium]	11019	454
query_1	TRUE	0.007101234251262622	802	203	32	0.15763546798029557	0.0399002493765586	HPA:0351183	HPA	pancreas; pancreatic endocrine cells[High]	11019	505
query_1	TRUE	0.008015323407306384	4734	203	116	0.5714285714285714	0.024503591043515	HPA:0030071	HPA	appendix; lymphoid tissue[≥Low]	11019	44
query_1	TRUE	0.00812741478658264	108	203	10	0.04926108374384237	0.09259259259259259	HPA:0400652	HPA	rectum; fibroblasts[≥Medium]	11019	560
query_1	TRUE	0.008777139651514134	1801	203	56	0.27586206896551724	0.031093836757357024	HPA:0170252	HPA	endometrium 2; cells in endometrial stroma[≥Medium]	11019	315
query_1	TRUE	0.008848620442662419	2720	203	76	0.37438423645320196	0.027941176470588237	HPA:0530722	HPA	spleen; cells in white pulp[≥Medium]	11019	780
query_1	TRUE	0.009061160306155515	592	203	26	0.12807881773399016	0.04391891891891892	HPA:0461412	HPA	skin 1; cells in spinous layer[≥Medium]	11019	638
query_1	TRUE	0.009193132025829935	296	203	17	0.08374384236453201	0.057432432432432436	HPA:0471393	HPA	skin 2; cells in basal layer[High]	11019	682
query_1	TRUE	0.010313517237189495	240	203	15	0.07389162561576355	0.0625	HPA:0471491	HPA	skin 2; vascular mural cells[≥Low]	11019	722
query_1	TRUE	0.010776237425663224	4077	203	103	0.5073891625615764	0.02526367427029679	HPA:0160251	HPA	endometrium 1; cells in endometrial stroma[≥Low]	11019	307
query_1	TRUE	0.011497817874774162	7157	203	158	0.7783251231527094	0.02207628894788319	HPA:0570731	HPA	testis; Leydig cells[≥Low]	11019	804
query_1	TRUE	0.01201786321723077	463	203	22	0.10837438423645321	0.047516198704103674	HPA:0271122	HPA	kidney; collecting ducts[≥Medium]	11019	418
query_1	TRUE	0.012519902824598044	2987	203	81	0.39901477832512317	0.02711750920656177	HPA:0030072	HPA	appendix; lymphoid tissue[≥Medium]	11019	45
query_1	TRUE	0.013068594764340233	1103	203	39	0.1921182266009852	0.03535811423390753	HPA:0080133	HPA	caudate; neuronal cells[High]	11019	96
query_1	TRUE	0.013391089225625312	5378	203	127	0.625615763546798	0.02361472666418743	HPA:0570732	HPA	testis; Leydig cells[≥Medium]	11019	805
query_1	TRUE	0.01439367662837339	191	203	13	0.06403940886699508	0.06806282722513089	HPA:0461393	HPA	skin 1; cells in basal layer[High]	11019	630
query_1	TRUE	0.015039972800908406	248	203	15	0.07389162561576355	0.06048387096774194	HPA:0471413	HPA	skin 2; cells in spinous layer[High]	11019	691
query_1	TRUE	0.015074542465276494	683	203	28	0.13793103448275862	0.040995607613469986	HPA:0471412	HPA	skin 2; cells in spinous layer[≥Medium]	11019	690
query_1	TRUE	0.016428268920302247	310	203	17	0.08374384236453201	0.054838709677419356	HPA:0271133	HPA	kidney; distal tubules[High]	11019	422
query_1	TRUE	0.017338291302657256	2161	203	63	0.3103448275862069	0.029153169828782972	HPA:0270363	HPA	kidney; cells in tubules[High]	11019	416
query_1	TRUE	0.018227568993138966	282	203	16	0.07881773399014778	0.05673758865248227	HPA:0381203	HPA	placenta; hofbauer cells[High]	11019	529
query_1	TRUE	0.01879719622533898	4230	203	105	0.5172413793103449	0.024822695035460994	HPA:0250132	HPA	hippocampus; neuronal cells[≥Medium]	11019	386
query_1	TRUE	0.019059852388914448	6257	203	142	0.6995073891625616	0.022694582068083745	HPA:0330000	HPA	oral mucosa	11019	488
query_1	TRUE	0.019059852388914448	6257	203	142	0.6995073891625616	0.022694582068083745	HPA:0330221	HPA	oral mucosa; squamous epithelial cells[≥Low]	11019	489
query_1	TRUE	0.020495885332138118	4927	203	118	0.5812807881773399	0.023949665110614977	HPA:0100121	HPA	cerebral cortex; glial cells[≥Low]	11019	186
query_1	TRUE	0.020835465097332376	1209	203	41	0.2019704433497537	0.03391232423490488	HPA:0380513	HPA	placenta; decidual cells[High]	11019	523
query_1	TRUE	0.02275594204697102	5988	203	137	0.6748768472906403	0.022879091516366065	HPA:0130052	HPA	colon; glandular cells[≥Medium]	11019	232
query_1	TRUE	0.023139995665560877	122	203	10	0.04926108374384237	0.08196721311475409	HPA:0400651	HPA	rectum; fibroblasts[≥Low]	11019	559
query_1	TRUE	0.025262937165977488	2234	203	64	0.31527093596059114	0.02864816472694718	HPA:0160252	HPA	endometrium 1; cells in endometrial stroma[≥Medium]	11019	308
query_1	TRUE	0.0256410803548833	6228	203	141	0.6945812807881774	0.022639691714836225	HPA:0250131	HPA	hippocampus; neuronal cells[≥Low]	11019	385
query_1	TRUE	0.02584348543896168	558	203	24	0.11822660098522167	0.043010752688172046	HPA:0460182	HPA	skin 1; cells in granular layer[≥Medium]	11019	635
query_1	TRUE	0.02935699777423154	5508	203	128	0.6305418719211823	0.023238925199709513	HPA:0030052	HPA	appendix; glandular cells[≥Medium]	11019	39
query_1	TRUE	0.0297825763494148	864	203	32	0.15763546798029557	0.037037037037037035	HPA:0060852	HPA	bronchus; ciliated cells (cell body)[≥Medium]	11019	69
query_1	TRUE	0.03023318302593255	711	203	28	0.13793103448275862	0.03938115330520394	HPA:0460181	HPA	skin 1; cells in granular layer[≥Low]	11019	634
query_1	TRUE	0.031123384137589524	6712	203	149	0.7339901477832512	0.022199046483909416	HPA:0100131	HPA	cerebral cortex; neuronal cells[≥Low]	11019	189
query_1	TRUE	0.036314486005942	6964	203	153	0.7536945812807881	0.021970132107983917	HPA:0080000	HPA	caudate	11019	90
query_1	TRUE	0.03751768197636248	1158	203	39	0.1921182266009852	0.03367875647668394	HPA:0060851	HPA	bronchus; ciliated cells (cell body)[≥Low]	11019	68
query_1	TRUE	0.04287710898515884	242	203	14	0.06896551724137931	0.05785123966942149	HPA:0461491	HPA	skin 1; vascular mural cells[≥Low]	11019	673
query_1	TRUE	0.04385960802466104	304	203	16	0.07881773399014778	0.05263157894736842	HPA:0381222	HPA	placenta; syncytiotrophoblasts - microvilli[≥Medium]	11019	534
query_1	TRUE	0.04542031098967586	507	203	22	0.10837438423645321	0.04339250493096647	HPA:0301363	HPA	lung; alveolar cells type I[High]	11019	449
query_1	TRUE	0.046043030340606764	1467	203	46	0.22660098522167488	0.03135650988411725	HPA:0570813	HPA	testis; spermatogonia cells[High]	11019	830
query_1	TRUE	0.046567272303464136	7108	203	155	0.7635467980295566	0.02180641530669668	HPA:0150051	HPA	duodenum; glandular cells[≥Low]	11019	272
query_1	TRUE	0.048018165684152445	4634	203	111	0.5467980295566502	0.02395338800172637	HPA:0100201	HPA	cerebral cortex; endothelial cells[≥Low]	11019	183
query_1	TRUE	9.401719017647782e-11	174	128	20	0.15625	0.11494252873563218	KEGG:03040	KEGG	Spliceosome	8484	215
query_1	TRUE	6.701120672302411e-6	131	128	13	0.1015625	0.09923664122137404	KEGG:04142	KEGG	Lysosome	8484	279
query_1	TRUE	7.399650331148104e-5	69	128	9	0.0703125	0.13043478260869565	KEGG:04612	KEGG	Antigen processing and presentation	8484	322
query_1	TRUE	7.304653819071222e-4	168	128	12	0.09375	0.07142857142857142	KEGG:04141	KEGG	Protein processing in endoplasmic reticulum	8484	278
query_1	TRUE	0.0020776481462577517	1553	219	46	0.2100456621004566	0.02962009014810045	MIRNA:hsa-miR-16-5p	MIRNA	hsa-miR-16-5p	14819	303
query_1	TRUE	0.025608240788854174	921	219	30	0.136986301369863	0.03257328990228013	MIRNA:hsa-miR-155-5p	MIRNA	hsa-miR-155-5p	14819	295
query_1	TRUE	5.253083518547591e-13	202	174	25	0.14367816091954022	0.12376237623762376	REAC:R-HSA-72163	REAC	mRNA Splicing - Major Pathway	10842	2629
query_1	TRUE	1.1823490713384115e-12	209	174	25	0.14367816091954022	0.11961722488038277	REAC:R-HSA-72172	REAC	mRNA Splicing	10842	2628
query_1	TRUE	7.256747228878781e-10	276	174	25	0.14367816091954022	0.09057971014492754	REAC:R-HSA-72203	REAC	Processing of Capped Intron-Containing Pre-mRNA	10842	1746
query_1	TRUE	1.9595593055199875e-6	701	174	34	0.19540229885057472	0.04850213980028531	REAC:R-HSA-8953854	REAC	Metabolism of RNA	10842	1374
query_1	TRUE	1.5777342387017028e-5	476	174	26	0.14942528735632185	0.0546218487394958	REAC:R-HSA-6798695	REAC	Neutrophil degranulation	10842	1549
query_1	TRUE	1.1733549083456395e-4	29	174	7	0.040229885057471264	0.2413793103448276	REAC:R-HSA-983170	REAC	Antigen Presentation: Folding, assembly and peptide loading of class I MHC	10842	146
query_1	TRUE	0.0017973864562483876	123	174	11	0.06321839080459771	0.08943089430894309	REAC:R-HSA-2132295	REAC	MHC class II antigen presentation	10842	1333
query_1	TRUE	1.467048348840468e-7	15663	229	215	0.9388646288209607	0.013726616867777566	TF:M08525_1	TF	Factor: E2F-1:HES-7; motif: GGCRCGTGSYNNWNGGCGCSM; match class: 1	20045	1463
query_1	TRUE	1.7157663919489324e-7	15279	229	212	0.925764192139738	0.01387525361607435	TF:M10438_1	TF	Factor: ZF5; motif: GGSGCGCGS; match class: 1	20045	9369
query_1	TRUE	4.465810477041342e-7	17481	229	226	0.9868995633187773	0.012928322178365082	TF:M08525	TF	Factor: E2F-1:HES-7; motif: GGCRCGTGSYNNWNGGCGCSM	20045	1462
query_1	TRUE	1.9228953631441346e-6	15386	229	211	0.9213973799126638	0.013713765761081503	TF:M08526_1	TF	Factor: E2F-3:HES-7; motif: NNNSGCGCSNNNNNCRCGYGNN; match class: 1	20045	1513
query_1	TRUE	2.1044886559552448e-6	16621	229	220	0.9606986899563319	0.013236267372600927	TF:M10438	TF	Factor: ZF5; motif: GGSGCGCGS	20045	9368
query_1	TRUE	4.229617673904209e-6	14971	229	207	0.9039301310043668	0.013826731681250417	TF:M07206	TF	Factor: E2F-1; motif: NGGGCGGGARV	20045	1468
query_1	TRUE	1.1107432177931269e-5	16490	229	218	0.9519650655021834	0.013220133414190418	TF:M00716	TF	Factor: ZF5; motif: GSGCGCGR	20045	9364
query_1	TRUE	2.3450713899869048e-5	13566	229	193	0.8427947598253275	0.014226743328910512	TF:M00803	TF	Factor: E2F; motif: GGCGSG	20045	1580
query_1	TRUE	3.902911839181992e-5	16076	229	214	0.9344978165938864	0.013311769096790247	TF:M12599_1	TF	Factor: E2F4; motif: YCCCGCCNCNNSSNNSNN; match class: 1	20045	1545
query_1	TRUE	5.318621758283644e-5	13659	229	193	0.8427947598253275	0.01412987773629109	TF:M11531	TF	Factor: E2F-2; motif: GCGCGCGCGYW	20045	1502
query_1	TRUE	1.1454070650617368e-4	9206	229	146	0.6375545851528385	0.01585922224636107	TF:M08266_1	TF	Factor: ER71:Pax-5; motif: ACCGGAACYACGCWTSANTG; match class: 1	20045	2275
query_1	TRUE	1.7785286317355826e-4	11569	229	171	0.7467248908296943	0.014780879937764717	TF:M04869	TF	Factor: Egr-1; motif: GCGCATGCG	20045	1640
query_1	TRUE	1.8878338860716436e-4	10535	229	160	0.6986899563318777	0.015187470336971999	TF:M00803_1	TF	Factor: E2F; motif: GGCGSG; match class: 1	20045	1581
query_1	TRUE	3.6316620557201633e-4	17410	229	222	0.9694323144104804	0.012751292360712234	TF:M08207	TF	Factor: E2F-3:TBR2; motif: ANGTGYKANGGCGCSTTNNCRNNT	20045	1506
query_1	TRUE	4.071322960436331e-4	17574	229	223	0.9737991266375546	0.012689199954478207	TF:M12599	TF	Factor: E2F4; motif: YCCCGCCNCNNSSNNSNN	20045	1544
query_1	TRUE	4.3262531653916707e-4	14894	229	202	0.8820960698689956	0.013562508392641332	TF:M11529_1	TF	Factor: E2F-2; motif: GCGCGCGCNCS; match class: 1	20045	1499
query_1	TRUE	4.935314772494673e-4	15605	229	208	0.9082969432314411	0.013329061198333868	TF:M04826_1	TF	Factor: p300; motif: ACNTCCG; match class: 1	20045	1977
query_1	TRUE	6.141526765884892e-4	12708	229	181	0.7903930131004366	0.014242996537614102	TF:M11531_1	TF	Factor: E2F-2; motif: GCGCGCGCGYW; match class: 1	20045	1503
query_1	TRUE	7.050446360142793e-4	13544	229	189	0.8253275109170306	0.013954518606024808	TF:M11603_1	TF	Factor: TCF-1; motif: ACATCGRGRCGCTGW; match class: 1	20045	8531
query_1	TRUE	7.491607406592815e-4	3678	229	74	0.3231441048034934	0.02011963023382273	TF:M11687	TF	Factor: IRF-4; motif: NCGAAACCGAAACYN	20045	4378
query_1	TRUE	7.835255024605877e-4	14519	229	198	0.8646288209606987	0.013637302844548522	TF:M00716_1	TF	Factor: ZF5; motif: GSGCGCGR; match class: 1	20045	9365
query_1	TRUE	9.701232552799991e-4	2217	229	52	0.22707423580786026	0.02345511953089761	TF:M01165_1	TF	Factor: Elk-1; motif: RACCGGAAGTR; match class: 1	20045	1871
query_1	TRUE	0.001063599486586736	17226	229	220	0.9606986899563319	0.01277139208173691	TF:M08526	TF	Factor: E2F-3:HES-7; motif: NNNSGCGCSNNNNNCRCGYGNN	20045	1512
query_1	TRUE	0.0011590836372523657	6049	229	105	0.4585152838427948	0.017358241031575468	TF:M09887	TF	Factor: CREB1; motif: NRRTGACGTMA	20045	984
query_1	TRUE	0.0014307772453516596	15846	229	209	0.9126637554585153	0.013189448441247002	TF:M08207_1	TF	Factor: E2F-3:TBR2; motif: ANGTGYKANGGCGCSTTNNCRNNT; match class: 1	20045	1507
query_1	TRUE	0.0016519799375249425	11184	229	164	0.7161572052401747	0.014663805436337626	TF:M07206_1	TF	Factor: E2F-1; motif: NGGGCGGGARV; match class: 1	20045	1469
query_1	TRUE	0.0022296676448618495	13586	229	188	0.8209606986899564	0.013837774179302223	TF:M01240_1	TF	Factor: BEN; motif: CAGCGRNV; match class: 1	20045	509
query_1	TRUE	0.0025068927527459885	12789	229	180	0.7860262008733624	0.014074595355383532	TF:M12598	TF	Factor: E2F3; motif: NNRGMKGGAR	20045	1524
query_1	TRUE	0.003490671852391654	634	229	23	0.10043668122270742	0.03627760252365931	TF:M11679	TF	Factor: IRF-7; motif: NCGAAANCGAAANYN	20045	4410
query_1	TRUE	0.004545679712358554	15178	229	202	0.8820960698689956	0.013308736328897088	TF:M11601	TF	Factor: TCF-1; motif: ACATCGRGRCGCTGW	20045	8526
query_1	TRUE	0.004659567876958957	13994	229	191	0.834061135371179	0.013648706588537944	TF:M07039_1	TF	Factor: ETF; motif: CCCCGCCCCYN; match class: 1	20045	2205
query_1	TRUE	0.004864479921138894	12482	229	176	0.7685589519650655	0.014100304438391283	TF:M08523	TF	Factor: E2F-1:TBR2; motif: NGGTGNNANGGCGCNNTNNCRNNN	20045	1460
query_1	TRUE	0.005267019372764803	16606	229	214	0.9344978165938864	0.012886908346380826	TF:M09894	TF	Factor: E2F-4; motif: SNGGGCGGGAANN	20045	1540
query_1	TRUE	0.005382869152852683	1469	229	38	0.16593886462882096	0.025867937372362152	TF:M13119_1	TF	Factor: ZBTB11; motif: RCTTCCGGNNSNNNN; match class: 1	20045	9223
query_1	TRUE	0.006995828063216871	16764	229	215	0.9388646288209607	0.012825101407778573	TF:M07039	TF	Factor: ETF; motif: CCCCGCCCCYN	20045	2204
query_1	TRUE	0.007426369284247809	15464	229	204	0.8908296943231441	0.013191929643041904	TF:M00333	TF	Factor: ZF5; motif: NRNGNGCGCGCWN	20045	9376
query_1	TRUE	0.008284905613887616	1556	229	39	0.1703056768558952	0.02506426735218509	TF:M12601_1	TF	Factor: ELF4; motif: NCCACTTCCGGNNNN; match class: 1	20045	1815
query_1	TRUE	0.009206542916816737	16304	229	211	0.9213973799126638	0.012941609421000982	TF:M11018_1	TF	Factor: IRX-1; motif: NACRYNNNNNNNNRYGNN; match class: 1	20045	4443
query_1	TRUE	0.00951297110182787	16674	229	214	0.9344978165938864	0.012834352884730718	TF:M11529	TF	Factor: E2F-2; motif: GCGCGCGCNCS	20045	1498
query_1	TRUE	0.009693702948380623	2326	229	51	0.22270742358078602	0.021926053310404127	TF:M02066_1	TF	Factor: PEA3; motif: RCCGGAAGYN; match class: 1	20045	6597
query_1	TRUE	0.009790512159979763	2196	229	49	0.21397379912663755	0.022313296903460837	TF:M11428_1	TF	Factor: PEA3; motif: NACCGGAAGTN; match class: 1	20045	6605
query_1	TRUE	0.010438476755544214	3860	229	73	0.31877729257641924	0.018911917098445596	TF:M11682	TF	Factor: IRF-8; motif: NYGAAASYGAAACYN	20045	4420
query_1	TRUE	0.011843333887867222	1399	229	36	0.1572052401746725	0.02573266619013581	TF:M09901_1	TF	Factor: nerf; motif: NNNCCGGAAGTGN; match class: 1	20045	5567
query_1	TRUE	0.011863749807419397	2813	229	58	0.25327510917030566	0.020618556701030927	TF:M08224_1	TF	Factor: Elk-1:Pax-1; motif: ACCGGAACTACGCWTSANTG; match class: 1	20045	1851
query_1	TRUE	0.013282466651223087	1587	229	39	0.1703056768558952	0.024574669187145556	TF:M02053_1	TF	Factor: ELF1; motif: NCCGGAARTN; match class: 1	20045	1833
query_1	TRUE	0.01345934659118975	14345	229	193	0.8427947598253275	0.013454165214360405	TF:M09894_1	TF	Factor: E2F-4; motif: SNGGGCGGGAANN; match class: 1	20045	1541
query_1	TRUE	0.013485957142411431	9732	229	145	0.6331877729257642	0.014899301274147143	TF:M11052_1	TF	Factor: Hey2; motif: NNCACGYGNN; match class: 1	20045	3451
query_1	TRUE	0.015597588883237468	3115	229	62	0.27074235807860264	0.019903691813804174	TF:M08913_1	TF	Factor: FLI-1; motif: NAYTTCCGGT; match class: 1	20045	2493
query_1	TRUE	0.016050127157828706	15788	229	206	0.8995633187772926	0.013047884469217126	TF:M04934_1	TF	Factor: TR4; motif: ACCCCGS; match class: 1	20045	6031
query_1	TRUE	0.017658531123773497	1019	229	29	0.12663755458515283	0.02845927379784102	TF:M04020	TF	Factor: IRF8; motif: NCGAAACCGAAACT	20045	4416
query_1	TRUE	0.017834933935740323	2376	229	51	0.22270742358078602	0.021464646464646464	TF:M03981	TF	Factor: ETV3; motif: ACCGGAAGTN	20045	2300
query_1	TRUE	0.02052502448290488	462	229	18	0.07860262008733625	0.03896103896103896	TF:M02054_1	TF	Factor: ELF2; motif: CCCGGAARYN; match class: 1	20045	1763
query_1	TRUE	0.021324965812859014	14303	229	192	0.8384279475982532	0.013423757253722995	TF:M08487	TF	Factor: GCMa:Erg; motif: ATGCGGGCGGAARKG	20045	3100
query_1	TRUE	0.02368727209436683	4769	229	84	0.36681222707423583	0.017613755504298594	TF:M11683	TF	Factor: IRF-8; motif: NCGAAACCGAAACYN	20045	4422
query_1	TRUE	0.02559963881602284	3447	229	66	0.28820960698689957	0.019147084421235857	TF:M11686	TF	Factor: IRF-4; motif: NYGAAASYGAAACYN	20045	4376
query_1	TRUE	0.02628884157410805	3307	229	64	0.2794759825327511	0.019352887813728455	TF:M11392_1	TF	Factor: Erg; motif: NACCGGAARYN; match class: 1	20045	2069
query_1	TRUE	0.027567693630355914	10557	229	153	0.6681222707423581	0.014492753623188406	TF:M04869_1	TF	Factor: Egr-1; motif: GCGCATGCG; match class: 1	20045	1641
query_1	TRUE	0.02762180450978816	2960	229	59	0.2576419213973799	0.019932432432432434	TF:M00981_1	TF	Factor: CREB,; motif: NTGACGTNA; match class: 1	20045	1075
query_1	TRUE	0.02880861830778383	340	229	15	0.06550218340611354	0.04411764705882353	TF:M09629	TF	Factor: IRF-1; motif: NAAANNGAAAGTGAAASTRN	20045	4332
query_1	TRUE	0.03355761963233138	3119	229	61	0.2663755458515284	0.01955755049695415	TF:M02054	TF	Factor: ELF2; motif: CCCGGAARYN	20045	1762
query_1	TRUE	0.033960640029474395	2165	229	47	0.2052401746724891	0.021709006928406466	TF:M11451_1	TF	Factor: Elf-1; motif: NANCCGGAAGTN; match class: 1	20045	1749
query_1	TRUE	0.0351846524180283	1230	229	32	0.13973799126637554	0.026016260162601626	TF:M03990_1	TF	Factor: GABPA; motif: ACCGGAAGTN; match class: 1	20045	2925
query_1	TRUE	0.03632757815132403	628	229	21	0.09170305676855896	0.03343949044585987	TF:M04018	TF	Factor: IRF7; motif: NCGAAARYGAAANT	20045	4404
query_1	TRUE	0.03659950050150126	12283	229	171	0.7467248908296943	0.01392168037124481	TF:M02090	TF	Factor: E2F-4; motif: GCGGGAAANA	20045	1548
query_1	TRUE	0.036868679291088106	6556	229	106	0.462882096069869	0.016168395363026236	TF:M12592	TF	Factor: CREM; motif: NRTGACGYMA	20045	1108
query_1	TRUE	0.03813820935713191	9088	229	136	0.5938864628820961	0.014964788732394365	TF:M08224	TF	Factor: Elk-1:Pax-1; motif: ACCGGAACTACGCWTSANTG	20045	1850
query_1	TRUE	0.039102624060565576	3276	229	63	0.27510917030567683	0.019230769230769232	TF:M04698	TF	Factor: GABP-alpha; motif: CACTTCCGG	20045	2926
query_1	TRUE	0.03969645863304484	11163	229	159	0.6943231441048034	0.014243482934694974	TF:M02064	TF	Factor: c-ets-2; motif: ACCGGAWRTN	20045	838
query_1	TRUE	0.03971130439609678	11536	229	163	0.7117903930131004	0.014129680998613038	TF:M08377	TF	Factor: meis1:Elf-1; motif: NTGCCGGAAGTN	20045	5160
query_1	TRUE	0.04047354626237462	10981	229	157	0.6855895196506551	0.014297422821236682	TF:M07395	TF	Factor: Sp1; motif: NGGGGCGGGGN	20045	7960
query_1	TRUE	0.04048163596830936	4303	229	77	0.33624454148471616	0.017894492214733906	TF:M07034	TF	Factor: ATF-1; motif: NNNTGACGTNNN	20045	276
query_1	TRUE	0.04050969848107129	191	229	11	0.048034934497816595	0.05759162303664921	TF:M01167_1	TF	Factor: SAP-1a; motif: NACCGGAAGTV; match class: 1	20045	7541
query_1	TRUE	0.04097765944789409	12784	229	176	0.7685589519650655	0.01376720901126408	TF:M00333_1	TF	Factor: ZF5; motif: NRNGNGCGCGCWN; match class: 1	20045	9377
query_1	TRUE	0.041608182399027596	2449	229	51	0.22270742358078602	0.0208248264597795	TF:M11665	TF	Factor: IRF-2; motif: NGAAASYGAAAS	20045	4348
query_1	TRUE	0.042280583638140495	3142	229	61	0.2663755458515284	0.01941438574156588	TF:M00453	TF	Factor: IRF-7; motif: TNSGAAWNCGAAANTNNN	20045	4402
query_1	TRUE	0.04233904046393522	4534	229	80	0.34934497816593885	0.0176444640494045	TF:M00025_1	TF	Factor: Elk-1; motif: NNNNCCGGAARTNN; match class: 1	20045	1867
query_1	TRUE	0.0430926421293015	2725	229	55	0.24017467248908297	0.02018348623853211	TF:M04714_1	TF	Factor: Elf-1; motif: ACTTCCGGG; match class: 1	20045	1727
query_1	TRUE	0.04367782642614216	12696	229	175	0.7641921397379913	0.013783868935097669	TF:M12351	TF	Factor: TIEG1; motif: NCCCNSNCCCCGCCCCC	20045	8908
query_1	TRUE	0.04393830864815666	2055	229	45	0.1965065502183406	0.021897810218978103	TF:M11442	TF	Factor: Net; motif: NACCGGAAGTN	20045	1900
query_1	TRUE	0.04481200200201875	1672	229	39	0.1703056768558952	0.02332535885167464	TF:M11685	TF	Factor: IRF-8; motif: NCGAAACYGAAACYN	20045	4426
query_1	TRUE	0.04485073385473523	14407	229	192	0.8384279475982532	0.01332685500104116	TF:M12597	TF	Factor: E2F1; motif: GSGCGGGAAN	20045	1474
query_1	TRUE	0.04589431106259415	8941	229	134	0.5851528384279476	0.01498713790403758	TF:M12666	TF	Factor: SP1; motif: GGCCCCGCCCCCN	20045	7956
query_1	TRUE	0.04590950474776344	10180	229	148	0.6462882096069869	0.014538310412573674	TF:M12597_1	TF	Factor: E2F1; motif: GSGCGGGAAN; match class: 1	20045	1475
query_1	TRUE	0.048456319134322974	8689	229	131	0.5720524017467249	0.015076533548164345	TF:M03807	TF	Factor: SP2; motif: GNNGGGGGCGGGGSN	20045	7992
query_1	TRUE	0.0493012404758017	5399	229	91	0.39737991266375544	0.016854973143174662	TF:M09600	TF	Factor: CREB1; motif: TKACGTCAYNN	20045	978
query_1	TRUE	0.04995751259016367	13807	229	186	0.8122270742358079	0.013471427536756718	TF:M11530_1	TF	Factor: E2F-2; motif: NWTTTGGCGCCAWWNN; match class: 1	20045	1501
query_1	TRUE	3.135175748948569e-10	126	137	18	0.13138686131386862	0.14285714285714285	WP:WP411	WP	mRNA processing	8286	337
query_1	TRUE	0.02647316888678736	17	137	4	0.029197080291970802	0.23529411764705882	WP:WP4153	WP	Degradation pathway of sphingolipids including diseases	8286	346
